# Supplementary material for: Genome-wide signatures of differential DNA methylation in pediatric acute lymphoblastic leukemia
Source: Genome Biol. 2013 Sep 24;14(9):r105. doi: 10.1186/gb-2013-14-9-r105 (PMC4014804; doi:10.1186/gb-2013-14-9-r105)
Supplement: Additional file 1: Table S1 — (Tab delimited .txt) Probe-level annotations for the 485,577 probes on the 450k array, including a column denoting the 435,941 CpG sites analyzed in the current study. Columns representing the differentially methylated CpG (DMC) signatures are included. [file gb-2013-14-9-r105-S1.zip]

Archive with 1 entries (1 files):
- SupplementalTable1.txt
