# Supplementary material for: Genome-wide signatures of differential DNA methylation in pediatric acute lymphoblastic leukemia
Source: Genome Biol. 2013 Sep 24;14(9):r105. doi: 10.1186/gb-2013-14-9-r105 (PMC4014804; doi:10.1186/gb-2013-14-9-r105)
Supplement: Additional file 1: Table S1 — (Tab delimited .txt) Probe-level annotations for the 485,577 probes on the 450k array, including a column denoting the 435,941 CpG sites analyzed in the current study. Columns representing the differentially methylated CpG (DMC) signatures are included. [file gb-2013-14-9-r105-S1.zip › SupplementalTable1.txt]

TargetID	INFINIUM_DESIGN_TYPE	GENOME_BUILD	CHR	MAPINFO	CHROMOSOME_36	COORDINATE_36	STRAND	UCSC_REFGENE_NAME	UCSC_REFGENE_ACCESSION	UCSC_REFGENE_GROUP	UCSC_CPG_ISLANDS_NAME	RELATION_TO_UCSC_CPG_ISLAND	SNP	SNP_DISTANCE	snp.hit	bwa.multi.hit	analyzed	DNase	h3k4me3	h3k36me3	h3k27ac	h3k4me1	bivalent	h3k27me3	h3k9me3	dmc.constitutive	dmc.relapse	dmc.T	dmc.MLL	dmc.dic920	dmc.HeH	dmc.t119	dmc.t1221	dmc.t922	dmc.iamp	dmc.undefined	dmc.nonrecurrent
cg00000029	II	37	16	53468112	16	52025613	F	RBL2	NM_005611	TSS1500	chr16:53468284-53469209	N_Shore			0	0	1	1	1	0	1	1	0	0	0	0	0	0	0	0	0	0	0	0	0	0	0
cg00000108	II	37	3	37459206	3	37434210	F	C3orf35;C3orf35	NM_178339;NM_178342	Body;3'UTR			rs9857774	16	0	0	1	0	1	1	0	0	0	0	1	0	0	0	0	0	0	0	0	0	0	0	0
cg00000109	II	37	3	171916037	3	173398731	F	FNDC3B;FNDC3B	NM_001135095;NM_022763	Body;Body			rs9864492	17	0	0	1	0	0	0	0	0	0	0	0	0	0	0	0	0	0	0	0	0	0	0	0
cg00000165	II	37	1	91194674	1	90967262	R				chr1:91190489-91192804	S_Shore	rs76771611	25	0	0	1	0	0	0	0	0	0	1	0	0	1	0	0	0	0	0	0	0	0	0	0
cg00000236	II	37	8	42263294	8	42382451	R	VDAC3;VDAC3	NM_005662;NM_001135694	3'UTR;3'UTR					0	0	1	0	0	1	0	0	0	0	0	0	0	0	0	0	0	0	0	0	0	0	0
cg00000289	II	37	14	69341139	14	68410892	F	ACTN1;ACTN1;ACTN1	NM_001130005;NM_001130004;NM_001102	3'UTR;3'UTR;3'UTR	chr14:69341427-69341820	N_Shore			0	0	1	0	0	0	0	0	0	0	0	0	0	0	0	0	0	0	0	0	0	0	0
cg00000292	II	37	16	28890100	16	28797601	F	ATP2A1;ATP2A1	NM_004320;NM_173201	1stExon;1stExon	chr16:28890954-28891868	N_Shore	rs62037371	31	0	0	1	0	0	0	0	0	0	0	0	0	0	0	1	0	0	0	0	0	0	0	0
cg00000321	II	37	8	41167802	8	41286959	R	SFRP1	NM_003012	TSS1500	chr8:41165852-41167140	S_Shore			0	0	1	0	0	0	0	0	0	1	0	1	0	0	0	0	0	0	0	0	0	0	0
cg00000363	II	37	1	230560793	1	228627416	F				chr1:230561103-230562702	N_Shore			0	0	1	0	1	0	0	1	0	1	0	0	0	0	0	0	0	0	0	0	0	0	0
cg00000622	I	37	15	23034447	15	20585888	F	NIPA2;NIPA2;NIPA2;NIPA2	NM_001008860;NM_030922;NM_001008892;NM_001008894	TSS200;TSS200;TSS200;TSS200	chr15:23033933-23034710	Island			0	0	1	1	1	0	1	0	0	0	0	0	0	0	0	0	0	0	0	0	0	0	0
cg00000658	II	37	9	139997924	9	139117745	R	MAN1B1	NM_016219	Body	chr9:139997846-139998048	Island			0	0	1	0	0	1	0	0	0	0	0	0	0	0	0	0	0	0	0	0	0	0	0
cg00000714	II	37	19	54695678	19	59387490	F	TSEN34;TSEN34	NM_024075;NM_001077446	Body;Body	chr19:54693034-54695497	S_Shore			0	0	1	1	1	0	1	1	0	0	0	0	0	0	0	0	0	0	0	0	0	0	0
cg00000721	II	37	6	25282779	6	25390758	R	LRRC16A	NM_017640	Body	chr6:25279131-25279890	S_Shelf			0	0	1	0	0	0	0	0	0	0	0	0	0	0	0	0	0	0	0	0	0	0	0
cg00000734	II	37	3	128902377	3	130385067	F	CNBP;CNBP;CNBP;CNBP;CNBP;CNBP	NM_003418;NM_001127192;NM_001127194;NM_001127196;NM_001127193;NM_001127195	5'UTR;5'UTR;5'UTR;5'UTR;5'UTR;5'UTR	chr3:128902134-128902978	Island			0	0	1	1	1	0	1	0	0	0	0	0	0	0	0	0	0	0	0	0	0	0	0
cg00000769	I	37	12	124086477	12	122652430	F	DDX55	NM_020936	TSS200	chr12:124086217-124087015	Island	rs74996347	51	0	0	1	1	1	0	1	0	0	0	0	0	0	0	0	0	0	0	0	0	0	0	0
cg00000807	II	37	2	23913414	2	23766919	F	KLHL29	NM_052920	Body	chr2:23913308-23913569	Island	rs113612339;rs114523815	1;38	1	0	0	0	0	0	0	0	0	0	0	NA	NA	NA	NA	NA	NA	NA	NA	NA	NA	NA	NA
cg00000884	II	37	4	154609857	4	154829307	R	TLR2	NM_003264	5'UTR	chr4:154605086-154606052	S_Shelf	rs115955687	39	0	0	1	0	0	1	0	0	0	0	1	0	0	0	0	0	0	0	0	0	0	0	0
cg00000905	II	37	15	59785306	15	57572598	R	FAM81A	NM_152450	Body					0	0	1	1	0	0	0	0	0	0	0	0	0	0	0	0	0	0	0	0	0	0	0
cg00000924	II	37	11	2720463	11	2677039	F	KCNQ1;KCNQ1OT1;KCNQ1	NM_000218;NR_002728;NM_181798	Body;Body;Body	chr11:2720410-2722087	Island	rs78369463	44	0	0	1	1	1	0	1	0	0	0	0	0	0	0	0	0	0	0	0	0	0	0	0
cg00000948	II	37	8	49890609	8	50053162	F				chr8:49890386-49890874	Island			0	0	1	0	0	0	0	0	0	0	0	0	0	0	0	0	0	0	0	0	0	0	0
cg00000957	I	37	1	5937253	1	5859840	F	NPHP4	NM_015102	Body	chr1:5937157-5937392	Island	rs77973802;rs113097479	0;36	1	0	0	0	0	0	0	0	0	0	0	NA	NA	NA	NA	NA	NA	NA	NA	NA	NA	NA	NA
cg00001099	II	37	8	87081553	8	87150669	F	PSKH2	NM_033126	Body	chr8:87081653-87082046	N_Shore			0	0	1	0	0	0	0	0	0	1	0	0	0	0	0	0	0	0	0	0	0	0	0
cg00001245	I	37	3	15106710	3	15081714	R	MRPS25;MRPS25	NM_022497;NM_022497	1stExon;5'UTR	chr3:15106459-15106971	Island			0	0	1	1	1	0	1	0	0	0	0	0	0	0	0	0	0	0	0	0	0	0	0
cg00001249	II	37	14	60389786	14	59459539	F				chr14:60386271-60386750	S_Shelf			0	0	1	0	0	0	0	0	0	0	0	0	0	0	0	0	1	0	0	0	0	0	0
cg00001261	I	37	16	3463964	16	3403965	F						rs76114382	31	0	0	1	0	0	0	0	0	0	0	1	0	0	0	0	0	0	0	0	0	0	0	0
cg00001269	II	37	20	48959004	20	48392411	R				chr20:48960164-48960373	N_Shore			0	0	1	0	0	0	0	0	0	0	0	0	0	0	0	0	0	0	0	0	0	0	0
cg00001349	I	37	1	166958439	1	165225063	R	MAEL	NM_032858	TSS200	chr1:166958220-166958683	Island			0	0	1	0	0	0	0	0	0	0	0	0	0	0	0	0	0	0	0	0	0	0	0
cg00001364	II	37	1	214170376	1	212236999	R	PROX1	NM_002763	Body			rs77561623	50	0	0	1	0	0	0	0	0	0	0	0	0	0	0	0	0	0	0	0	0	0	0	0
cg00001446	II	37	1	43831041	1	43603628	R	ELOVL1	NM_022821	Body	chr1:43832814-43833073	N_Shore			0	0	1	0	0	1	1	0	0	0	0	0	0	0	0	0	0	0	0	0	0	0	0
cg00001510	I	37	19	54746945	19	59438757	R	LILRA6	NM_024318	TSS1500			rs62133130;rs117882077	6;6	0	1	0	0	0	0	0	0	0	0	0	NA	NA	NA	NA	NA	NA	NA	NA	NA	NA	NA	NA
cg00001534	II	37	1	51034865	1	50807453	R	FAF1	NM_007051	Body					0	0	1	0	0	0	0	0	0	0	0	0	0	0	0	0	0	0	0	0	0	0	0
cg00001582	II	37	10	80828702	10	80498708	R	LOC283050;LOC283050;LOC283050;ZMIZ1	NR_024431;NR_024429;NR_015429;NM_020338	TSS1500;TSS1500;TSS1500;TSS200	chr10:80827070-80830537	Island			0	0	1	1	1	0	0	0	0	0	0	0	0	0	0	0	0	0	0	0	0	0	0
cg00001583	I	37	1	200011786	1	198278409	R	NR5A2;NR5A2	NM_205860;NM_003822	Body;Body	chr1:200011400-200012055	Island			0	0	1	1	1	0	0	1	0	1	0	0	0	0	0	0	0	0	0	0	0	0	0
cg00001593	II	37	1	170490434	1	168757058	R						rs12082302	1	1	0	0	0	0	0	0	0	0	0	0	NA	NA	NA	NA	NA	NA	NA	NA	NA	NA	NA	NA
cg00001594	I	37	2	11484705	2	11402156	F	ROCK2;ROCK2	NM_004850;NM_004850	5'UTR;1stExon	chr2:11483959-11485553	Island			0	0	1	1	1	0	1	0	0	0	0	0	0	0	0	0	0	0	0	0	0	0	0
cg00001687	I	37	16	89761661	16	88289162	F	CDK10;CDK10;CDK10;CDK10;CDK10;CDK10	NR_027702;NR_027703;NM_001160367;NM_052988;NM_052987;NM_001098533	Body;Body;Body;Body;Body;Body	chr16:89761016-89761218	S_Shore	rs61740483	43	0	0	1	0	0	1	0	0	0	0	0	0	0	0	0	0	0	0	0	0	1	0	0
cg00001747	I	37	2	105460263	2	104826695	R				chr2:105459127-105461770	Island			0	0	1	1	0	0	0	1	0	1	0	1	0	0	0	0	0	0	0	0	0	0	0
cg00001791	II	37	2	103414042	2	102780474	F	TMEM182	NM_144632	Body					0	0	1	0	0	0	0	0	0	0	0	0	0	0	0	0	0	0	0	0	0	0	0
cg00001793	I	37	12	11905390	12	11796657	F	ETV6	NM_001987	Body			rs34966596	42	0	0	1	0	0	0	1	0	0	0	0	0	0	0	0	0	0	0	0	0	0	0	0
cg00001809	II	37	14	101154025	14	100223778	F						rs4905994	47	0	0	1	0	0	0	0	0	0	0	0	0	0	0	0	0	0	0	0	0	0	0	0
cg00001854	II	37	16	47008491	16	45565992	F	DNAJA2	NM_005880	TSS1500	chr16:47006827-47008029	S_Shore			0	0	1	1	1	0	1	1	0	0	0	0	0	0	0	0	0	0	0	0	0	0	0
cg00001874	II	37	10	69990588	10	69660594	R	ATOH7;ATOH7	NM_145178;NM_145178	1stExon;3'UTR	chr10:69990893-69991523	N_Shore			0	0	1	0	1	0	0	1	1	1	0	0	0	0	0	0	0	0	0	0	0	0	0
cg00001930	II	37	18	60055084	18	58206064	R				chr18:60051869-60052387	S_Shelf			0	0	1	0	0	0	0	0	0	0	0	0	0	0	0	0	0	0	0	0	0	0	0
cg00002028	I	37	1	20960010	1	20832597	R	PINK1;PINK1	NM_032409;NM_032409	1stExon;5'UTR	chr1:20960045-20960551	N_Shore			0	0	1	1	1	0	0	0	0	0	0	0	0	0	0	0	0	0	0	0	0	0	0
cg00002033	I	37	19	39798481	19	44490321	R	LRFN1	NM_020862	Body	chr19:39797786-39799250	Island			0	0	1	0	1	0	0	1	0	0	0	0	0	0	0	0	0	0	0	0	0	0	0
cg00002080	II	37	21	30390417	21	29312288	F	RWDD2B	NM_016940	Body	chr21:30391264-30391758	N_Shore			0	0	1	1	1	0	0	1	0	0	0	0	0	0	0	0	0	0	0	0	0	0	0
cg00002116	I	37	17	79670410	17	77280815	R	MRPL12;MRPL12	NM_002949;NM_002949	5'UTR;1stExon	chr17:79669571-79670811	Island	rs1132803	26	0	0	1	1	1	0	1	0	0	0	0	0	0	0	0	0	0	0	0	0	0	0	0
cg00002145	II	37	2	238249536	2	237914275	R	COL6A3;COL6A3;COL6A3	NM_004369;NM_057166;NM_057167	Body;Body;Body					0	0	1	0	0	0	0	0	0	0	0	0	0	0	0	0	0	0	0	0	0	0	0
cg00002190	II	37	8	19555033	8	19599313	F								0	0	1	1	1	0	0	1	0	0	0	0	0	0	0	0	0	0	0	0	0	0	0
cg00002224	II	37	8	144120399	8	144191774	F	C8orf31	NM_173687	TSS1500					0	0	1	0	0	0	0	0	0	0	0	0	0	0	0	0	0	0	0	0	0	0	0
cg00002236	II	37	18	67873061	18	66024041	F	RTTN	NM_173630	TSS200	chr18:67872521-67873358	Island			0	0	1	1	1	0	1	0	0	0	0	0	0	0	0	0	0	0	0	0	0	0	0
cg00002406	II	37	16	30366435	16	30273936	F	CD2BP2;CD2BP2	NM_006110;NR_024465	5'UTR;TSS200	chr16:30366206-30366761	Island			0	0	1	1	1	0	1	0	0	0	0	0	0	0	0	0	0	0	0	0	0	0	0
cg00002426	II	37	3	57743543	3	57718583	F	SLMAP	NM_007159	1stExon	chr3:57741925-57742990	S_Shore			0	0	1	0	1	0	0	1	0	0	0	0	0	0	0	0	0	0	0	0	0	0	0
cg00002449	II	37	10	28961565	10	29001571	F				chr10:28957408-28958116	S_Shelf			0	0	1	0	0	0	0	0	0	1	0	0	0	0	0	0	0	0	0	0	0	0	0
cg00002464	II	37	8	120428418	8	120497599	F	NOV	NM_002514	TSS200	chr8:120428398-120429178	Island	rs115372142	29	0	0	1	0	1	0	0	0	1	1	0	0	0	0	0	0	0	0	1	0	0	0	0
cg00002473	II	37	2	218988876	2	218697121	R	CXCR2	NM_001168298	TSS1500					0	0	1	0	0	0	0	0	0	0	0	0	0	0	0	0	0	0	0	0	0	0	0
cg00002490	II	37	4	2264510	4	2234308	F	MXD4	NM_006454	TSS1500	chr4:2262960-2264669	Island			0	0	1	1	1	0	1	1	0	0	0	0	0	0	0	0	0	0	0	0	0	0	0
cg00002531	II	37	7	127721794	7	127509030	R	SND1;MIR593	NM_014390;NR_030324	Body;TSS200					0	0	1	0	0	1	1	0	0	0	0	0	0	0	0	0	0	0	0	0	0	0	0
cg00002591	II	37	3	52870543	3	52845583	F	MUSTN1	NM_205853	TSS1500					0	0	1	0	0	1	0	0	0	0	0	0	0	0	0	0	0	0	0	0	0	0	0
cg00002593	II	37	1	1268793	1	1258656	F	TAS1R3	NM_152228	Body	chr1:1267435-1268986	Island			0	0	1	0	0	0	0	0	0	0	0	0	0	0	0	0	0	0	0	0	0	0	0
cg00002597	II	37	16	31437783	16	31345284	R	ITGAD	NM_005353	3'UTR	chr16:31438891-31439682	N_Shore			0	0	1	0	0	0	0	0	0	0	0	0	0	0	0	0	0	0	0	0	0	0	0
cg00002646	II	37	1	153515502	1	151782126	R	S100A5	NM_002962	TSS1500					0	0	1	0	0	0	0	1	0	0	0	0	0	0	0	0	0	0	0	0	0	0	0
cg00002660	II	37	12	56583610	12	54869877	F	SMARCC2;SMARCC2;SMARCC2	NM_001130420;NM_003075;NM_139067	TSS1500;TSS1500;TSS1500	chr12:56583406-56583682	Island	rs7977273	34	0	0	1	1	1	0	1	0	0	0	0	0	0	0	0	0	0	0	0	0	0	0	0
cg00002719	I	37	1	169396706	1	167663330	F	C1orf114	NM_021179	TSS200	chr1:169396621-169396869	Island			0	0	1	1	1	0	0	1	0	0	0	0	1	0	0	0	0	0	0	0	0	0	0
cg00002749	I	37	17	57839538	17	55194320	R	TMEM49	NM_030938	Body			rs117101085	1	1	0	0	0	0	0	0	0	0	0	0	NA	NA	NA	NA	NA	NA	NA	NA	NA	NA	NA	NA
cg00002769	I	37	16	90002618	16	88530119	R				chr16:90000351-90000687	S_Shore			0	0	1	0	0	0	0	0	0	0	0	0	0	0	0	0	0	0	0	0	0	0	0
cg00002808	II	37	1	223568700	1	221635323	F	C1orf65;C1orf65	NM_152610;NM_152610	3'UTR;1stExon	chr1:223566642-223567268	S_Shore			0	0	1	0	0	0	0	0	0	1	0	0	0	0	0	0	0	0	0	0	0	0	0
cg00002809	I	37	17	76482353	17	73993948	R	DNAH17	NM_173628	Body					0	0	1	0	0	0	0	0	0	0	0	0	0	0	0	0	0	0	0	0	0	0	0
cg00002810	II	37	1	57888707	1	57661295	R	DAB1	NM_021080	5'UTR	chr1:57887963-57890637	Island			0	0	1	0	0	0	0	0	0	1	0	1	0	0	0	0	0	0	0	0	0	0	0
cg00002837	I	37	1	44513358	1	44285945	R								0	0	1	1	0	0	0	0	0	0	0	0	0	0	0	0	0	0	0	0	0	0	0
cg00002930	II	37	6	31515398	6	31623377	F	NFKBIL1;NFKBIL1;ATP6V1G2;NFKBIL1;NFKBIL1;NFKBIL1;ATP6V1G2;NFKBIL1	NM_005007;NM_001144963;NM_130463;NM_005007;NM_001144961;NM_001144961;NM_138282;NM_001144962	5'UTR;5'UTR;TSS1500;1stExon;1stExon;5'UTR;TSS1500;5'UTR					0	0	1	1	1	0	1	1	0	0	0	0	0	0	0	0	0	0	0	0	0	0	0
cg00003014	II	37	3	197279819	3	198764216	R	BDH1;BDH1;BDH1	NM_004051;NM_203314;NM_203315	5'UTR;5'UTR;5'UTR	chr3:197281605-197283128	N_Shore			0	0	1	0	0	0	0	0	0	0	0	0	0	0	0	0	0	0	0	0	0	0	0
cg00003091	II	37	4	1715004	4	1684802	F	SLBP	NM_006527	TSS1500	chr4:1713267-1714980	S_Shore			0	0	1	1	1	0	1	1	0	0	0	0	0	0	0	0	0	0	0	0	0	0	0
cg00003173	II	37	3	14166750	3	14141751	F	CHCHD4;TMEM43;CHCHD4	NM_001098502;NM_024334;NM_144636	TSS1500;Body;TSS1500	chr3:14165717-14166999	Island			0	0	1	1	1	0	1	1	0	0	0	0	0	0	0	0	0	0	0	0	0	0	0
cg00003181	II	37	6	146157367	6	146199060	R								0	0	1	0	0	0	0	0	0	0	0	0	0	0	0	0	0	0	0	0	0	0	0
cg00003187	II	37	1	8739981	1	8662568	F	RERE;RERE	NM_012102;NM_001042681	5'UTR;5'UTR			rs74050270;rs78859273	1;44	1	0	0	0	0	0	0	0	0	0	0	NA	NA	NA	NA	NA	NA	NA	NA	NA	NA	NA	NA
cg00003202	I	37	1	151319512	1	149586136	R	RFX5;RFX5	NM_000449;NM_001025603	5'UTR;5'UTR	chr1:151319326-151319545	Island			0	0	1	1	1	0	1	0	0	0	0	0	0	0	0	0	0	0	0	0	0	0	0
cg00003287	I	37	1	201346149	1	199612772	R	TNNT2;TNNT2;TNNT2;TNNT2	NM_001001431;NM_001001430;NM_001001432;NM_000364	5'UTR;5'UTR;5'UTR;5'UTR					0	0	1	0	0	0	0	0	0	0	0	0	0	1	0	0	0	0	0	0	0	0	0
cg00003298	I	37	12	113901210	12	112385593	R	LHX5	NM_022363	Body	chr12:113900750-113906442	Island			0	0	1	1	1	0	0	0	0	1	0	1	0	0	0	0	0	0	0	0	0	0	0
cg00003305	II	37	19	30715645	19	35407485	R				chr19:30715549-30715753	Island	rs77578204	40	0	0	1	1	0	0	0	0	0	1	0	0	1	0	0	0	0	0	0	0	0	0	0
cg00003345	II	37	1	10816499	1	10739086	R	CASZ1;CASZ1	NM_001079843;NM_017766	5'UTR;5'UTR					0	0	1	1	0	0	0	1	0	0	0	0	0	0	0	0	0	0	0	0	0	0	0
cg00003513	II	37	1	10757436	1	10680023	F	CASZ1;CASZ1	NM_001079843;NM_017766	5'UTR;5'UTR	chr1:10757891-10758252	N_Shore			0	0	1	0	0	0	0	0	0	0	0	0	0	0	0	0	0	0	0	0	0	0	0
cg00003529	II	37	3	149510115	3	150992805	R	C3orf16	NM_001144960	1stExon					0	0	1	0	0	0	0	0	0	0	0	0	0	0	0	0	0	0	0	0	0	0	0
cg00003578	II	37	1	12600529	1	12523116	R				chr1:12600347-12600556	Island			0	0	1	0	0	0	0	0	0	0	0	0	0	0	0	0	0	0	0	0	0	0	0
cg00003625	I	37	17	48912543	17	46267542	R	WFIKKN2	NM_175575	TSS200					0	0	1	0	0	0	0	1	0	0	0	0	0	0	0	0	0	0	0	0	0	0	0
cg00003722	II	37	10	4500434	10	4490434	F						rs74963144	35	0	0	1	0	0	0	0	0	0	0	0	0	0	0	0	0	0	0	0	0	0	0	0
cg00003784	II	37	17	62503072	17	59933534	R	CCDC45;DDX5	NM_138363;NM_004396	TSS200;TSS1500	chr17:62501479-62503566	Island			0	0	1	1	1	0	1	0	0	0	0	0	0	0	0	0	0	0	0	0	0	0	0
cg00003818	I	37	19	17336525	19	17197525	R	OCEL1	NM_024578	TSS1500	chr19:17336906-17337868	N_Shore	rs7258339	4	0	0	1	1	1	0	0	0	0	0	0	0	0	0	0	0	0	0	0	0	0	0	0
cg00003858	II	37	1	45080600	1	44853187	R	RNF220	NM_018150	Body	chr1:45082739-45083285	N_Shelf			0	0	1	0	0	0	0	0	0	0	0	0	0	0	0	0	0	0	0	0	0	0	0
cg00003900	II	37	16	2897074	16	2837075	R								0	0	1	0	0	0	0	0	0	0	0	0	0	0	0	0	0	0	0	0	0	0	0
cg00003965	II	37	3	108476878	3	109959568	R	RETNLB	NM_032579	TSS1500					0	0	1	0	0	0	0	0	0	0	0	0	0	0	0	0	0	0	0	0	0	0	0
cg00003969	II	37	15	82925333	15	80722388	F				chr15:82923932-82924158	S_Shore			0	1	0	0	0	0	0	0	0	0	0	NA	NA	NA	NA	NA	NA	NA	NA	NA	NA	NA	NA
cg00003994	II	37	7	15725862	7	15692387	R	MEOX2	NM_005924	1stExon			rs113582077	42	0	0	1	0	0	0	0	0	0	1	0	1	0	0	0	0	0	0	0	0	0	0	0
cg00004055	II	37	16	66586745	16	65144246	F	CKLF;CKLF;CKLF;CKLF;CKLF	NM_181640;NM_001040138;NM_016326;NM_181641;NM_016951	Body;Body;Body;Body;Body	chr16:66586268-66586719	S_Shore	rs2232725	14	0	0	1	1	1	0	0	1	0	0	0	0	0	0	0	0	0	0	0	0	0	0	0
cg00004061	II	37	6	81797194	6	81853913	R								0	0	1	0	0	0	0	0	0	0	0	0	0	0	0	0	0	0	0	0	0	0	0
cg00004067	I	37	3	36981714	3	36956718	R	TRANK1	NM_014831	Body	chr3:36985540-36987041	N_Shelf	rs112685878	42	0	0	1	0	0	0	0	0	0	0	0	0	0	0	0	0	0	0	0	0	0	0	0
cg00004072	II	37	19	39898015	19	44589855	F	ZFP36	NM_003407	Body	chr19:39897241-39898942	Island			0	0	1	1	1	0	1	0	0	0	0	0	0	0	0	0	0	0	0	0	0	0	0
cg00004073	II	37	2	237027592	2	236692331	R	AGAP1;AGAP1	NM_014914;NM_001037131	Body;Body	chr2:237028848-237029121	N_Shore	rs75985841;rs3768921	33;1	1	0	0	0	0	0	0	0	0	1	0	NA	NA	NA	NA	NA	NA	NA	NA	NA	NA	NA	NA
cg00004082	I	37	4	10020360	4	9629458	F	SLC2A9;SLC2A9	NM_020041;NM_001001290	Body;Body	chr4:10020481-10021026	N_Shore			0	0	1	1	1	0	0	1	0	0	0	0	0	1	0	0	0	0	0	0	0	0	0
cg00004089	II	37	17	74678836	17	72190431	R	MXRA7;MXRA7;MXRA7	NM_001008528;NM_001008529;NM_198530	Body;3'UTR;Body					0	0	1	0	0	0	0	0	0	0	0	0	0	0	0	0	0	0	0	0	0	0	0
cg00004105	II	37	10	100022608	10	100012598	F	LOXL4	NM_032211	Body					0	0	1	0	0	0	0	0	0	0	0	0	0	0	0	0	0	0	0	0	0	0	0
cg00004121	I	37	1	142619000	1	141560523	R				chr1:142618751-142619238	Island	rs71235354	39	0	0	1	0	0	0	0	0	0	0	0	0	0	0	1	0	0	0	0	0	0	0	0
cg00004192	II	37	22	21398553	22	19728553	R	P2RX6P	NR_002829	TSS200	chr22:21399979-21400270	N_Shore			0	0	1	0	0	0	0	0	0	0	0	0	0	0	0	0	0	0	0	0	0	0	0
cg00004207	II	37	2	38977301	2	38830805	R	SFRS7	NM_001031684	Body	chr2:38977535-38978684	N_Shore			0	0	1	1	1	1	1	1	0	0	0	0	0	0	0	0	0	0	0	0	0	0	0
cg00004209	II	37	1	17004267	1	16876854	R				chr1:17006742-17007151	N_Shelf			0	0	1	1	0	0	0	0	0	1	0	0	0	0	0	0	0	0	0	0	0	0	0
cg00004219	II	37	12	132536833	12	131102786	R	EP400	NM_015409	Body			rs117796311;rs117153347	46;5	0	0	1	0	0	0	0	0	0	0	0	0	0	0	0	0	0	0	0	0	0	0	0
cg00004257	II	37	1	34629175	1	34401762	F	CSMD2	NM_052896	Body	chr1:34628783-34630976	Island			0	0	1	0	1	0	0	0	0	1	0	0	0	0	0	0	0	0	0	0	0	0	0
cg00004421	II	37	17	7475079	17	7415803	R	EIF4A1;SENP3	NM_001416;NM_015670	TSS1500;3'UTR	chr17:7475916-7477330	N_Shore			0	0	1	1	1	0	1	1	0	0	0	0	0	0	0	0	0	0	0	0	0	0	0
cg00004429	II	37	9	140681206	9	139801027	F	EHMT1	NM_024757	Body	chr9:140683120-140683774	N_Shore			0	0	1	0	0	1	0	0	0	0	0	0	0	0	0	0	0	0	0	0	0	0	0
cg00004533	II	37	21	45402464	21	44226892	R	AGPAT3;AGPAT3	NM_001037553;NM_020132	3'UTR;3'UTR	chr21:45402484-45402842	N_Shore			0	0	1	0	0	0	0	0	0	0	0	0	0	0	0	0	0	0	0	0	0	0	0
cg00004562	II	37	6	31089293	6	31197272	R	CDSN;PSORS1C1	NM_001264;NM_014068	TSS1500;5'UTR					0	0	1	0	0	0	0	0	0	0	0	0	0	0	0	0	0	0	0	0	0	0	0
cg00004608	II	37	6	134272463	6	134314156	R				chr6:134273310-134274844	N_Shore			0	0	1	1	1	0	0	1	0	0	0	0	0	0	0	0	0	0	0	0	0	0	0
cg00004667	II	37	1	16292746	1	16165333	R	ZBTB17	NM_003443	5'UTR			rs848199	6	0	0	1	1	1	0	0	1	0	0	0	0	0	1	0	0	0	0	0	0	0	0	0
cg00004700	II	37	2	106013885	2	105380317	R	FHL2;FHL2;FHL2;FHL2	NM_201557;NM_001039492;NM_001450;NM_201555	5'UTR;5'UTR;5'UTR;5'UTR	chr2:106014878-106015884	N_Shore			0	0	1	0	0	0	0	0	0	0	0	0	0	0	0	0	0	0	0	0	0	0	0
cg00004771	II	37	6	72294826	6	72351547	F				chr6:72294372-72294988	Island	rs9446419	3	0	0	1	0	0	0	0	0	0	0	0	0	0	0	0	0	0	0	0	0	0	0	0
cg00004773	II	37	12	76722955	12	75247086	F						rs116319594	23	0	0	1	0	0	0	0	0	0	0	0	0	0	0	0	0	0	0	0	0	0	0	0
cg00004775	II	37	22	46516503	22	44895167	F				chr22:46518454-46518729	N_Shore			0	0	1	0	0	0	0	0	0	0	0	0	0	0	0	0	0	0	0	0	0	0	0
cg00004806	II	37	6	161558105	6	161478095	F	AGPAT4	NM_020133	Body					0	0	1	0	0	1	0	0	0	0	0	0	0	0	0	0	0	0	0	0	0	0	0
cg00004818	II	37	4	178364146	4	178601140	F	AGA	NM_000027	TSS1500	chr4:178363239-178363708	S_Shore	rs116071889	1	1	0	0	1	1	0	1	1	0	0	0	NA	NA	NA	NA	NA	NA	NA	NA	NA	NA	NA	NA
cg00004859	II	37	3	110612894	3	112095584	R						rs116656554	2	1	0	0	0	0	0	0	0	0	0	0	NA	NA	NA	NA	NA	NA	NA	NA	NA	NA	NA	NA
cg00004883	I	37	16	75148460	16	73705961	F	LDHD;LDHD	NM_194436;NM_153486	Body;Body	chr16:75148398-75148864	Island	rs113442171	38	0	0	1	0	0	0	0	0	0	0	0	0	0	0	0	0	0	0	0	0	0	0	0
cg00004939	II	37	14	69261661	14	68331414	R	C14orf181;C14orf181	NM_207442;NM_207442	3'UTR;1stExon	chr14:69259612-69262900	Island	rs74761567	26	0	0	1	1	1	0	1	0	0	0	0	0	0	0	0	0	0	0	0	0	0	0	0
cg00004963	II	37	6	147124996	6	147166689	F	LOC729176;C6orf103	NR_003954;NM_024694	TSS200;Body					0	0	1	0	0	0	0	0	0	0	0	0	0	0	0	0	0	0	0	0	0	0	0
cg00004979	I	37	12	111885466	12	110369849	F	SH2B3	NM_005475	Body					0	0	1	0	0	1	1	0	0	0	0	0	0	0	0	0	0	0	1	0	0	0	0
cg00004996	II	37	8	17271535	8	17315906	F	MTMR7	NM_004686	TSS1500	chr8:17270603-17271120	S_Shore	rs6587047	51	0	0	1	0	1	0	0	0	0	1	0	0	0	0	0	0	0	0	0	0	0	0	0
cg00005010	I	37	16	56691849	16	55249350	R	MT1F	NM_005949	TSS200	chr16:56691689-56692034	Island	rs73551701;rs113072316	40;39	0	0	1	1	1	0	0	1	1	1	0	0	0	0	0	0	0	0	0	0	0	0	0
cg00005040	II	37	6	127439206	6	127480899	F	RSPO3	NM_032784	TSS1500	chr6:127439265-127441072	N_Shore			0	0	1	0	1	0	0	0	0	1	0	0	0	0	0	0	0	0	0	0	0	0	0
cg00005072	II	37	16	89371982	16	87899483	R	ANKRD11	NM_013275	Body	chr16:89371981-89373514	Island	rs2277907	31	0	0	1	0	0	0	0	0	0	0	0	0	0	0	0	0	0	0	0	0	0	0	0
cg00005083	I	37	6	46655543	6	46763502	F	TDRD6;TDRD6	NM_001168359;NM_001010870	TSS200;TSS200	chr6:46655262-46656738	Island	rs78142352	7	0	0	1	0	0	0	0	0	0	0	1	0	0	0	0	0	0	0	0	0	0	0	0
cg00005112	II	37	16	69958840	16	68516341	F	WWP2;WWP2	NM_199424;NM_007014	TSS200;Body					0	0	1	0	0	0	0	0	0	0	0	0	0	0	0	0	0	0	0	0	0	0	0
cg00005164	II	37	19	35511522	19	40203362	R	GRAMD1A;GRAMD1A	NM_020895;NM_001136199	Body;Body	chr19:35512589-35512809	N_Shore			0	0	1	0	0	1	0	0	0	0	0	0	0	0	0	0	0	0	0	0	0	0	0
cg00005166	II	37	16	3264442	16	3204443	F	OR1F2P	NR_002169	TSS1500					0	0	1	0	0	0	0	0	0	0	1	0	0	0	0	0	0	0	0	0	0	0	0
cg00005215	II	37	18	61223377	18	59374357	R	SERPINB12	NM_080474	TSS200					0	0	1	0	0	0	0	0	0	0	0	0	0	0	0	0	0	0	0	0	0	0	0
cg00005297	II	37	4	3465367	4	3435165	R	DOK7;DOK7	NM_173660;NM_001164673	Body;Body	chr4:3464799-3465440	Island			0	0	1	0	0	0	0	0	0	0	0	0	0	0	0	0	0	0	0	0	0	0	0
cg00005306	I	37	16	30709566	16	30617067	R	SRCAP	NM_006662	TSS1500	chr16:30709274-30710364	Island			0	0	1	1	1	0	1	0	0	0	0	0	0	0	0	0	0	0	0	0	0	0	0
cg00005390	II	37	16	2569281	16	2509282	F	AMDHD2;ATP6V0C;AMDHD2	NM_015944;NM_001694;NM_001145815	TSS1500;Body;TSS1500	chr16:2569559-2571071	N_Shore			0	0	1	1	0	0	0	1	0	0	0	0	0	0	0	0	0	0	0	0	0	0	0
cg00005437	II	37	17	18010740	17	17951465	F	DRG2;MYO15A	NM_001388;NM_016239	3'UTR;TSS1500					0	0	1	0	0	1	0	0	0	0	0	0	0	0	0	0	0	0	0	0	0	0	0
cg00005541	II	37	12	133009863	12	131519936	R				chr12:133009744-133009973	Island	rs66508621;rs11831305;rs11830541	43;10;9	0	0	1	0	0	0	0	1	0	0	0	0	0	0	0	0	0	0	0	0	0	0	0
cg00005543	I	37	6	170151632	6	169893557	F	TCTE3;C6orf70;TCTE3	NM_174910;NM_018341;NM_174910	5'UTR;TSS200;1stExon	chr6:170151351-170152131	Island			0	0	1	1	1	0	1	0	0	0	0	0	0	0	0	0	0	0	0	0	0	0	0
cg00005617	II	37	X	68059898	X	67976623	R	EFNB1	NM_004429	Body	chrX:68060178-68060558	N_Shore	rs16989105	31	0	NA	0	0	0	1	0	0	0	0	0	NA	NA	NA	NA	NA	NA	NA	NA	NA	NA	NA	NA
cg00005619	II	37	11	47608722	11	47565298	R	FAM180B	NM_001164379	Body	chr11:47611138-47612438	N_Shelf			0	0	1	0	0	0	0	0	0	0	0	0	0	0	0	0	0	0	0	0	0	0	0
cg00005622	II	37	8	145180403	8	145252391	R				chr8:145180543-145181000	N_Shore			0	0	1	1	0	0	0	0	0	0	0	0	0	0	0	0	0	0	0	0	0	0	0
cg00005740	I	37	13	24079418	13	22977418	R								0	0	1	0	0	0	0	0	0	0	0	0	0	0	0	0	0	0	0	0	0	0	0
cg00005817	II	37	4	75168741	4	75387605	R	MTHFD2L	NM_001144978	3'UTR					0	0	1	0	0	0	0	0	0	0	0	0	0	0	0	0	0	0	0	0	0	0	0
cg00005847	II	37	2	177029073	2	176737319	F	HOXD3	NM_006898	5'UTR	chr2:177029413-177029941	N_Shore	rs2857541	13	0	0	1	0	0	0	0	0	0	1	0	0	1	0	0	0	0	0	0	0	0	0	0
cg00005849	II	37	2	237071182	2	236735921	F				chr2:237071794-237078762	N_Shore			0	0	1	0	0	0	0	0	0	1	0	0	0	0	0	0	0	0	0	0	0	0	0
cg00005861	II	37	10	112068221	10	112058211	F				chr10:112064137-112064859	S_Shelf	rs114305402	0	1	0	0	0	0	0	0	0	0	0	0	NA	NA	NA	NA	NA	NA	NA	NA	NA	NA	NA	NA
cg00006032	II	37	14	66974439	14	66044192	R	GPHN;GPHN;GPHN;GPHN	NM_020806;NM_020806;NM_001024218;NM_001024218	1stExon;5'UTR;1stExon;5'UTR	chr14:66974369-66976235	Island			0	0	1	1	1	0	1	1	0	0	0	0	0	0	0	0	0	0	0	0	1	0	0
cg00006081	II	37	10	124908907	10	124898897	R	HMX2	NM_005519	Body	chr10:124907283-124911035	Island			0	0	1	1	1	0	0	1	0	1	0	0	0	0	0	0	0	0	0	0	0	0	0
cg00006090	II	37	16	72206655	16	70764156	R	PMFBP1;PMFBP1	NM_031293;NM_001160213	TSS1500;TSS1500					0	0	1	1	0	0	0	0	0	0	0	0	0	0	0	0	0	0	0	0	0	0	0
cg00006122	II	37	12	52463316	12	50749583	F	C12orf44;C12orf44	NM_001098673;NM_021934	TSS1500;TSS1500	chr12:52463348-52464202	N_Shore			0	0	1	1	1	0	1	0	0	0	0	0	0	0	0	0	0	0	0	0	0	0	0
cg00006198	II	37	1	154476306	1	152742930	F	TDRD10;TDRD10	NM_182499;NM_001098475	5'UTR;5'UTR	chr1:154474107-154475699	S_Shore			0	0	1	0	0	0	0	0	0	1	0	0	0	0	0	0	0	0	0	0	0	0	0
cg00006243	II	37	2	26726565	2	26580069	R	OTOF	NM_194248	Body	chr2:26726189-26726710	Island			0	0	1	1	1	0	0	1	0	0	0	0	0	0	0	0	0	0	0	0	0	0	0
cg00006397	II	37	1	160336699	1	158603323	F	NHLH1	NM_005598	TSS200	chr1:160340604-160340843	N_Shelf			0	0	1	0	0	0	0	0	0	0	0	0	0	0	0	0	0	0	0	0	0	0	0
cg00006414	II	37	7	148822837	7	148453770	F	ZNF425;ZNF398	NM_001001661;NM_020781	Body;TSS1500	chr7:148823194-148824228	N_Shore			0	0	1	1	1	0	1	1	0	0	0	0	0	0	0	0	0	0	0	0	0	0	0
cg00006459	II	37	4	148635716	4	148855166	F								0	0	1	0	0	0	0	0	0	0	0	0	0	0	0	0	0	0	0	0	0	0	0
cg00006626	II	37	1	154127462	1	152394086	R	NUP210L;NUP210L	NM_001159484;NM_207308	1stExon;1stExon					0	0	1	0	0	1	0	1	0	0	0	0	0	0	0	0	0	0	0	0	0	0	0
cg00006787	II	37	13	110533441	13	109331442	R								0	0	1	0	0	0	0	0	0	0	0	0	0	0	0	0	0	0	0	0	0	0	0
cg00006815	II	37	X	103810908	X	103697564	R	IL1RAPL2	NM_017416	TSS200	chrX:103811550-103812043	N_Shore			0	NA	0	0	0	0	0	0	0	0	0	NA	NA	NA	NA	NA	NA	NA	NA	NA	NA	NA	NA
cg00006867	II	37	15	90066806	15	87867810	F	LOC283761;LOC283761;LOC283761;LOC283761	NR_027074;NR_027076;NR_027075;NR_027077	Body;Body;Body;Body			rs16943256;rs11856967	0;25	1	0	0	0	0	0	0	0	0	0	0	NA	NA	NA	NA	NA	NA	NA	NA	NA	NA	NA	NA
cg00006884	II	37	7	23637030	7	23603555	F	CCDC126;CCDC126	NM_138771;NM_138771	5'UTR;1stExon	chr7:23636735-23637557	Island			0	0	1	1	1	0	1	0	0	0	0	0	0	0	0	0	0	0	0	0	0	0	0
cg00006948	I	37	4	1768889	4	1738687	F				chr4:1768563-1769074	Island			0	0	1	1	0	0	0	0	0	0	0	0	0	1	0	0	0	0	0	0	0	0	0
cg00007032	II	37	13	30002629	13	28900629	F	MTUS2;MTUS2	NM_001033602;NM_015233	Body;TSS200					0	0	1	0	0	0	0	0	0	1	0	0	0	0	0	0	0	0	0	0	0	0	0
cg00007036	I	37	1	33742089	1	33514676	F	ZNF362	NM_152493	Body	chr1:33741774-33742381	Island	rs113249490	45	0	0	1	0	0	1	0	0	0	0	0	0	0	0	0	0	0	0	0	0	0	0	0
cg00007064	II	37	9	124974153	9	124013974	R	LHX6;LHX6	NM_199160;NM_014368	Body;Body	chr9:124975753-124976692	N_Shore			0	0	1	0	0	0	0	0	0	1	0	0	0	0	0	0	0	0	0	0	0	0	0
cg00007076	II	37	8	67342600	8	67505154	F	RRS1;RRS1	NM_015169;NM_015169	1stExon;3'UTR	chr8:67344497-67344989	N_Shore			0	0	1	1	1	0	1	1	0	0	0	0	0	0	0	0	0	0	0	0	0	0	0
cg00007215	II	37	17	21416281	17	21356874	R				chr17:21416250-21416492	Island			0	0	1	1	0	0	0	0	0	0	0	0	0	0	0	0	0	0	0	0	0	0	0
cg00007221	II	37	1	43999020	1	43771607	F	PTPRF;PTPRF	NM_002840;NM_130440	5'UTR;5'UTR	chr1:43996724-43997592	S_Shore			0	0	1	0	0	0	0	0	0	0	0	0	0	0	0	0	0	0	0	0	0	0	0
cg00007226	II	37	14	105781366	14	104852411	R	PACS2;PACS2	NM_015197;NM_001100913	1stExon;1stExon	chr14:105780339-105782027	Island			0	0	1	1	1	0	0	0	0	0	0	0	0	0	0	0	0	0	0	0	0	0	0
cg00007239	II	37	4	165877045	4	166096495	F	C4orf39;TRIM61	NM_153027;NM_001012414	TSS1500;Body	chr4:165878036-165878446	N_Shore			0	0	1	0	0	0	0	0	0	0	0	0	0	0	0	0	0	0	0	0	0	0	0
cg00007269	II	37	19	2945106	19	2896106	F	ZNF77	NM_021217	TSS200	chr19:2944682-2945507	Island			0	0	1	1	1	0	0	0	0	0	0	0	0	0	0	0	0	0	0	0	0	0	0
cg00007300	I	37	14	24521434	14	23591274	F	LRRC16B	NM_138360	Body	chr14:24520989-24521844	Island	rs114949695	10	0	0	1	1	1	0	0	1	0	0	0	0	0	0	0	0	0	0	0	0	0	0	0
cg00007324	I	37	19	4047803	19	3998803	F	ZBTB7A	NM_015898	Body	chr19:4047754-4048428	Island			0	0	1	0	0	0	0	0	0	0	0	0	0	0	0	0	0	0	0	0	0	0	0
cg00007326	II	37	19	13366046	19	13227046	R	CACNA1A;CACNA1A	NM_001127222;NM_001127221	Body;Body	chr19:13365922-13366158	Island	rs76015014	4	0	0	1	0	0	0	0	0	0	0	0	0	0	0	0	0	0	0	0	0	0	0	0
cg00007420	II	37	6	99796732	6	99903453	R	C6orf168	NM_032511	Body	chr6:99797208-99797946	N_Shore			0	0	1	0	0	0	0	0	0	1	0	0	0	0	0	0	0	0	0	0	0	0	0
cg00007426	II	37	2	240404782	2	240069719	R						rs73003371	43	0	0	1	0	0	0	0	0	0	0	0	0	0	0	0	0	0	0	0	0	0	0	0
cg00007466	II	37	19	7585086	19	7491086	F	ZNF358	NM_018083	Body	chr19:7584325-7585281	Island			0	0	1	0	0	0	0	0	0	0	0	0	0	0	0	0	0	0	0	0	0	0	0
cg00007540	II	37	14	103609265	14	102679018	F				chr14:103604539-103605504	S_Shelf	rs77784705;rs77749624;rs118032290	20;21;26	0	0	1	0	0	0	0	0	0	0	0	0	0	0	0	0	0	0	0	0	0	0	0
cg00007644	II	37	11	20623259	11	20579835	R	SLC6A5	NM_004211	Body	chr11:20622720-20623399	Island	rs75478325	27	0	0	1	0	0	0	0	0	0	1	0	0	0	0	0	0	0	0	0	0	0	0	0
cg00007675	II	37	8	37606579	8	37725737	R	LOC728024;ERLIN2	NR_003671;NM_007175	TSS1500;Body					0	0	1	1	0	0	0	1	0	0	0	0	0	0	0	0	0	0	0	0	0	0	0
cg00007800	II	37	1	1838518	1	1828378	R				chr1:1839958-1840601	N_Shore	rs2377037	4	0	0	1	1	0	0	1	0	0	0	0	0	0	0	0	0	0	0	0	0	0	0	0
cg00007810	II	37	12	49113738	12	47400005	R				chr12:49110055-49110881	S_Shelf	rs7954446	2	1	0	0	0	0	0	0	0	0	0	0	NA	NA	NA	NA	NA	NA	NA	NA	NA	NA	NA	NA
cg00007898	I	37	1	205180627	1	203447250	F	DSTYK;DSTYK	NM_199462;NM_015375	1stExon;1stExon	chr1:205179963-205180910	Island			0	0	1	1	1	0	1	0	0	0	0	0	0	0	0	0	0	0	0	0	0	0	0
cg00007981	II	37	11	93862594	11	93502242	R	PANX1	NM_015368	1stExon	chr11:93861560-93862773	Island	rs74613753	10	0	0	1	1	1	0	1	1	0	0	0	0	0	0	0	0	0	0	0	0	0	0	0
cg00007987	I	37	19	56156430	19	60848242	F	ZNF581	NM_016535	Body	chr19:56156312-56156543	Island	rs11084406	17	0	0	1	1	1	1	1	1	0	0	0	0	0	0	0	0	0	0	0	0	0	0	0
cg00008004	I	37	1	153756119	1	152022743	R				chr1:153755957-153756335	Island	rs6665637	38	0	0	1	1	1	0	1	1	0	0	0	0	0	0	0	0	0	0	0	0	0	0	0
cg00008033	II	37	19	52429980	19	57121792	R	ZNF613;ZNF613	NM_024840;NM_001031721	TSS1500;TSS1500			rs117008211	10	0	0	1	1	1	0	1	1	0	0	0	0	0	0	0	0	0	0	0	0	0	0	0
cg00008036	II	37	1	179712091	1	177978714	R	FAM163A	NM_173509	TSS1500	chr1:179711947-179713951	Island			0	0	1	0	1	0	0	0	0	1	0	1	0	0	0	0	0	0	0	0	0	0	0
cg00008188	II	37	14	69262694	14	68332447	R	C14orf181	NM_207442	1stExon	chr14:69259612-69262900	Island			0	0	1	1	1	0	1	0	0	0	0	0	0	0	0	0	0	0	0	0	0	0	0
cg00008345	II	37	2	232643843	2	232352087	R	PDE6D	NM_002601	Body	chr2:232645313-232646505	N_Shore			0	0	1	0	0	0	0	0	0	0	0	0	0	0	0	0	0	0	0	0	0	0	0
cg00008387	II	37	16	50059011	16	48616512	F	TMEM188	NM_153261	TSS200	chr16:50058867-50059423	Island			0	0	1	1	1	0	0	0	0	0	0	0	0	0	0	0	0	0	0	0	0	0	0
cg00008446	II	37	1	156815774	1	155082398	F	NTRK1;INSRR	NM_001007792;NM_014215	Body;Body	chr1:156814881-156815792	Island			0	0	1	1	0	0	0	0	0	1	0	0	0	0	0	0	0	0	0	0	0	0	0
cg00008452	II	37	12	99126269	12	97650400	R	APAF1;APAF1;APAF1;APAF1;APAF1	NM_181861;NM_013229;NM_181868;NM_181869;NM_001160	Body;Body;Body;3'UTR;Body					0	0	1	0	0	1	0	0	0	0	0	0	0	0	0	0	0	0	0	0	0	0	0
cg00008488	II	37	5	175199915	5	175132521	R				chr5:175200315-175200555	N_Shore			0	0	1	0	0	0	0	0	0	1	0	0	0	0	0	0	0	0	0	0	0	0	0
cg00008493	II	37	14	93813777	14	92883530	R	COX8C;KIAA1409	NM_182971;NM_020818	Body;5'UTR	chr14:93813483-93814111	Island	rs11629131	13	0	0	1	0	0	0	0	0	0	0	1	0	0	0	0	0	0	0	0	0	0	0	0
cg00008544	II	37	5	179778527	5	179711133	F	GFPT2	NM_005110	Body	chr5:179779114-179781279	N_Shore			0	0	1	0	0	0	0	0	0	1	0	0	0	0	0	0	0	0	0	0	0	0	0
cg00008564	II	37	6	27830391	6	27938370	F				chr6:27833120-27833406	N_Shelf			0	0	1	0	0	0	0	0	0	0	0	0	0	0	0	0	0	0	0	0	0	0	0
cg00008612	II	37	13	60726243	13	59624244	R	DIAPH3	NM_001042517	Body			rs79529977	41	0	0	1	0	0	0	0	0	0	0	0	0	0	0	0	0	0	0	0	0	0	0	0
cg00008621	II	37	14	62179983	14	61249736	F	HIF1A;HIF1A	NM_001530;NM_181054	Body;Body					0	0	1	0	0	0	0	0	0	0	0	0	0	0	0	0	0	0	0	0	0	0	0
cg00008629	II	37	9	115093661	9	114133482	R	ROD1;ROD1;ROD1	NM_001163790;NM_005156;NM_001163788	Body;Body;5'UTR	chr9:115095149-115095919	N_Shore			0	0	1	1	1	0	1	1	0	0	0	0	0	0	0	0	0	0	0	0	0	0	0
cg00008647	I	37	1	207082900	1	205149523	R	FAIM3;FAIM3;FAIM3	NM_001142473;NM_001142472;NM_005449	Body;Body;Body	chr1:207082693-207083202	Island			0	0	1	1	1	0	0	1	0	0	0	0	0	0	0	0	0	0	0	0	0	0	0
cg00008665	II	37	3	43146780	3	43121784	R	C3orf39	NM_032806	5'UTR	chr3:43147184-43147713	N_Shore			0	0	1	1	1	0	0	1	0	0	0	0	0	0	0	0	0	0	0	0	0	0	0
cg00008671	II	37	10	86087961	10	86077941	R	FAM190B	NM_018999	TSS1500	chr10:86088395-86088791	N_Shore			0	0	1	1	1	0	1	1	0	0	0	0	0	0	0	0	0	0	0	0	0	0	0
cg00008695	II	37	8	960721	8	948128	R				chr8:962315-962747	N_Shore			0	0	1	0	0	0	0	0	0	0	0	0	0	0	0	0	0	0	0	0	0	0	0
cg00008713	II	37	18	11980953	18	11970953	R	IMPA2	NM_014214	TSS1500	chr18:11980483-11982142	Island	rs116455921;rs115929460	48;35	0	0	1	1	1	0	1	0	0	0	0	0	0	0	0	0	0	0	0	0	0	0	0
cg00008737	II	37	19	51021200	19	55713012	R	LRRC4B	NM_001080457	Body	chr19:51020296-51022796	Island			0	0	1	0	0	0	0	0	0	0	0	0	0	0	0	0	0	0	0	0	0	0	0
cg00008800	I	37	2	38710171	2	38563675	R								0	0	1	0	0	0	0	0	0	0	0	0	0	0	0	0	0	0	0	0	0	0	0
cg00008810	II	37	1	53924763	1	53697351	R	DMRTB1	NM_033067	TSS1500	chr1:53925191-53926228	N_Shore			0	0	1	0	0	0	0	0	0	0	0	0	0	0	0	0	0	0	0	0	0	0	0
cg00008819	I	37	4	3257791	4	3227589	F	C4orf44;C4orf44	NM_001042690;NM_001012982	3'UTR;Body	chr4:3254957-3255175	S_Shelf	rs61790518	6	0	0	1	0	0	0	0	0	0	0	0	0	0	0	0	0	0	0	0	0	0	0	0
cg00008823	II	37	1	52344227	1	52116815	F	NRD1;NRD1	NM_002525;NM_001101662	1stExon;1stExon	chr1:52344178-52344939	Island	rs72901974	18	0	0	1	1	1	0	1	0	0	0	0	0	0	0	0	0	0	0	0	0	0	0	0
cg00008839	I	37	19	2269146	19	2220146	F	OAZ1	NM_004152	TSS1500	chr19:2269115-2271364	Island			0	0	1	1	1	0	1	0	0	0	0	0	0	0	0	0	0	0	0	0	0	0	0
cg00008932	II	37	X	71498597	X	71415322	R	RPS4X	NM_001007	TSS1500	chrX:71496700-71497227	S_Shore	rs5958777	34	0	NA	0	0	0	0	0	0	0	0	0	NA	NA	NA	NA	NA	NA	NA	NA	NA	NA	NA	NA
cg00008945	I	37	X	80377379	X	80264035	F	HMGN5	NM_030763	5'UTR					0	NA	0	1	1	0	1	0	0	0	0	NA	NA	NA	NA	NA	NA	NA	NA	NA	NA	NA	NA
cg00008971	II	37	1	45966925	1	45739512	R	MMACHC;CCDC163P	NM_015506;NM_001102601	Body;TSS1500	chr1:45965586-45966049	S_Shore			0	0	1	1	1	0	0	1	0	0	0	0	0	0	0	0	0	0	0	0	0	0	0
cg00009001	II	37	12	120151890	12	118636273	F	MIR1178;CIT	NR_031589;NM_007174	TSS1500;Body			rs114250758	17	0	0	1	0	0	0	0	0	0	0	0	0	0	0	0	0	0	0	0	0	0	0	0
cg00009038	I	37	2	132152167	2	131868637	R				chr2:132152149-132152440	Island			0	0	1	0	1	0	0	0	0	0	0	0	0	1	0	0	0	0	0	0	0	0	0
cg00009053	II	37	11	61283865	11	61040441	R	SYT7	NM_004200	3'UTR	chr11:61283864-61284147	Island			0	0	1	1	1	0	0	1	0	0	0	0	0	1	0	0	0	0	0	0	0	0	0
cg00009088	II	37	11	60930188	11	60686764	R	VPS37C	NM_017966	TSS1500	chr11:60928560-60929262	S_Shore			0	0	1	1	0	0	1	0	0	0	0	0	0	0	0	0	0	0	0	0	0	0	0
cg00009167	II	37	1	109656433	1	109457956	R	KIAA1324;C1orf194;C1orf194	NM_020775;NM_001122961;NM_001122961	TSS200;5'UTR;1stExon	chr1:109656095-109656611	Island	rs536176	15	0	0	1	1	1	0	0	1	0	0	0	0	0	0	0	0	0	0	0	0	0	0	0
cg00009196	II	37	20	19954588	20	19902588	F	RIN2	NM_018993	Body	chr20:19955536-19956034	N_Shore	rs199575	13	0	0	1	0	0	0	0	0	0	0	0	0	0	0	0	0	0	0	0	0	0	0	0
cg00009214	I	37	12	16064569	12	15955836	R	DERA	NM_015954	Body	chr12:16064080-16064534	S_Shore			0	0	1	1	1	0	1	0	0	0	0	0	0	0	0	0	0	0	0	0	0	0	0
cg00009292	I	37	1	50882082	1	50654669	F				chr1:50881884-50882103	Island			0	0	1	0	0	0	0	0	0	1	0	0	1	0	0	0	0	0	0	0	0	0	0
cg00009293	II	37	7	44151172	7	44117697	F	AEBP1	NM_001129	Body	chr7:44152227-44152505	N_Shore			0	0	1	0	0	1	0	0	0	0	0	0	0	0	0	0	0	0	0	0	0	0	0
cg00009306	II	37	14	22989583	14	22059423	F						rs74038932;rs78011553;rs116872332	0;26;37	1	0	0	1	0	0	0	1	0	0	0	NA	NA	NA	NA	NA	NA	NA	NA	NA	NA	NA	NA
cg00009349	II	37	14	22674549	14	21744389	R						rs117440084	22	0	0	1	0	0	0	0	0	0	0	0	0	0	0	0	0	0	0	0	0	0	0	0
cg00009364	I	37	14	56586028	14	55655781	R	PELI2	NM_021255	Body	chr14:56585042-56586234	Island			0	0	1	1	1	0	0	0	0	0	0	0	0	0	0	0	0	0	0	0	0	0	0
cg00009407	II	37	14	89290921	14	88360674	R	TTC8;TTC8;TTC8	NM_198310;NM_144596;NM_198309	TSS200;TSS200;TSS200	chr14:89290918-89291355	Island	rs79029128	13	0	0	1	1	1	0	1	1	0	0	0	0	0	0	0	0	0	0	0	0	0	0	0
cg00009412	II	37	2	118572392	2	118288862	R	DDX18	NM_006773	1stExon	chr2:118572112-118572627	Island			0	0	1	1	1	0	1	1	0	0	0	0	0	0	0	0	0	0	0	0	0	0	0
cg00009421	II	37	2	44065571	2	43919075	F	ABCG5;ABCG8	NM_022436;NM_022437	Body;TSS1500					0	0	1	0	0	0	0	0	0	0	0	0	0	0	0	0	0	0	0	0	0	0	0
cg00009436	II	37	4	186402631	4	186639625	F								0	0	1	0	0	0	0	0	0	1	0	0	0	0	0	0	0	0	0	0	0	0	0
cg00009523	II	37	2	1165351	2	1155351	F	SNTG2	NM_018968	Body	chr2:1163016-1163820	S_Shore	rs5024308	0	1	0	0	0	0	0	0	0	0	0	0	NA	NA	NA	NA	NA	NA	NA	NA	NA	NA	NA	NA
cg00009553	II	37	16	61854084	16	60411585	F	CDH8	NM_001796	Body			rs7191782	33	0	0	1	0	0	0	0	0	0	0	0	0	0	0	0	0	0	0	0	0	0	0	0
cg00009750	II	37	2	202730892	2	202439137	F	CDK15	NM_139158	Body					0	0	1	0	0	0	0	0	0	0	0	0	0	0	0	0	0	0	0	0	0	0	0
cg00009796	I	37	16	33318910	16	33226411	R				chr16:33318698-33319468	Island	rs71383790	16	0	1	0	0	0	0	0	0	0	0	0	NA	NA	NA	NA	NA	NA	NA	NA	NA	NA	NA	NA
cg00009834	II	37	1	1347671	1	1337534	R								0	0	1	0	0	0	1	0	0	0	0	0	0	0	0	0	0	0	0	0	0	0	0
cg00009871	II	37	13	103532260	13	102330261	R	LOC121952	NR_026965	TSS200			rs73575870	18	0	0	1	0	0	0	0	0	0	0	0	0	0	0	0	0	0	0	0	0	0	0	0
cg00009916	I	37	1	65613819	1	65386407	R	AK3L1;AK3L1;AK3L1	NM_001005353;NM_013410;NM_203464	5'UTR;TSS200;5'UTR	chr1:65613041-65614898	Island	rs117302037;rs7551080	18;5	0	0	1	1	1	0	1	0	0	0	0	0	0	1	0	0	0	0	0	0	0	0	0
cg00009922	II	37	13	110867376	13	109665377	F	COL4A1	NM_001845	Body			rs16975617	32	0	0	1	0	0	0	0	0	0	0	0	0	0	0	0	0	0	0	0	0	0	0	0
cg00009927	II	37	16	1157223	16	1097224	R				chr16:1154940-1155319	S_Shore	rs116878677	2	1	0	0	0	0	0	0	0	0	0	0	NA	NA	NA	NA	NA	NA	NA	NA	NA	NA	NA	NA
cg00009944	II	37	21	48017232	21	46841660	F				chr21:48018542-48018791	N_Shore	rs78486681	18	0	0	1	0	0	0	0	0	0	0	0	0	0	0	0	0	0	0	0	0	0	0	0
cg00009970	I	37	18	48723811	18	46977809	R	MEX3C;MEX3C	NM_016626;NM_016626	1stExon;5'UTR	chr18:48724198-48724425	N_Shore			0	0	1	1	1	0	1	0	0	0	0	0	0	0	0	0	0	0	0	0	0	0	0
cg00010046	II	37	16	88729480	16	87256981	F	MGC23284;MGC23284;MVD	NR_024402;NR_024399;NM_002461	TSS1500;TSS1500;1stExon	chr16:88729108-88730410	Island	rs117248554;rs117629416	34;37	0	0	1	1	1	0	1	0	0	0	0	0	0	0	0	0	0	0	0	0	0	0	0
cg00010078	II	37	2	109967172	2	109333604	F	SH3RF3	NM_001099289	Body			rs79452191	26	0	0	1	0	0	0	0	1	0	0	0	0	0	0	0	0	0	0	0	0	0	0	0
cg00010108	II	37	4	1615271	4	1585230	R								0	0	1	0	0	0	0	0	0	0	0	0	0	0	0	0	0	0	0	0	0	0	0
cg00010168	II	37	10	99258642	10	99248632	R	MMS19;UBTD1	NM_022362;NM_024954	TSS1500;TSS200	chr10:99257940-99259520	Island			0	0	1	1	1	0	0	0	0	0	0	0	0	0	0	0	0	0	0	0	0	0	0
cg00010242	I	37	14	81580765	14	80650518	F	TSHR	NM_000369	Body					0	1	0	0	0	0	0	0	0	0	0	NA	NA	NA	NA	NA	NA	NA	NA	NA	NA	NA	NA
cg00010266	II	37	8	145734519	8	145705327	F	MFSD3	NM_138431	TSS200	chr8:145733793-145735370	Island			0	0	1	1	1	0	1	0	0	0	0	0	0	0	0	0	0	0	0	0	0	0	0
cg00010445	II	37	19	14089630	19	13950630	R	RFX1	NM_002918	Body	chr19:14089570-14089796	Island			0	0	1	1	1	0	1	1	0	0	0	0	0	0	0	0	0	0	0	0	0	0	0
cg00010654	II	37	1	45476118	1	45248705	F	HECTD3	NM_024602	Body	chr1:45476225-45477022	N_Shore			0	0	1	1	1	0	1	1	0	0	0	0	0	0	0	0	0	0	0	0	0	0	0
cg00010659	II	37	6	10723146	6	10831132	R	TMEM14C;TMEM14C	NM_001165258;NM_016462	TSS200;TSS200	chr6:10723022-10723609	Island	rs112097099	21	0	0	1	1	1	0	1	0	0	0	0	0	0	0	0	0	0	0	0	0	0	0	0
cg00010672	II	37	2	55281781	2	55135285	R				chr2:55276555-55278044	S_Shelf			0	0	1	1	0	0	0	0	0	0	0	0	0	0	0	0	0	0	0	0	0	0	0
cg00010742	II	37	1	91182989	1	90955577	F	BARHL2	NM_020063	TSS200	chr1:91183240-91184540	N_Shore			0	0	1	0	1	0	0	0	1	1	0	0	1	0	0	0	0	0	0	0	0	0	0
cg00010789	II	37	2	232321341	2	232029585	F	NCL;SNORA75;SNORD20	NM_005381;NR_002921;NR_002908	Body;TSS1500;TSS200					0	0	1	0	0	1	0	0	0	0	0	0	0	0	0	0	0	0	0	0	0	0	0
cg00010853	II	37	6	30653167	6	30761146	F	KIAA1949;KIAA1949	NM_001134870;NM_133471	Body;1stExon	chr6:30654392-30654934	N_Shore			0	0	1	1	1	0	0	1	0	0	0	0	0	0	0	0	0	0	0	0	0	0	0
cg00010890	II	37	12	76406513	12	74692780	F								0	0	1	0	0	0	0	0	0	0	0	0	0	0	0	0	0	0	0	0	0	0	0
cg00010932	II	37	2	170680664	2	170388910	F	METTL5	NM_014168	Body	chr2:170681219-170681587	N_Shore			0	0	1	1	1	0	0	1	0	0	0	0	0	0	0	0	0	0	0	0	0	0	0
cg00010946	II	37	3	157819282	3	159301976	F	SHOX2;SHOX2;SHOX2	NM_001163678;NM_006884;NM_003030	Body;Body;Body	chr3:157821232-157821604	N_Shore			0	0	1	0	0	0	0	0	0	1	0	0	0	0	0	0	0	0	0	0	0	0	0
cg00010947	II	37	4	84377400	4	84596424	R	HELQ;MRPS18C	NM_133636;NM_016067	TSS1500;Body	chr4:84376666-84377237	S_Shore			0	0	1	1	1	0	1	1	0	0	0	0	0	0	0	0	0	0	0	0	0	0	0
cg00010954	I	37	16	54620055	16	53177556	R						rs114640821	30	0	0	1	0	0	0	0	0	0	0	0	0	0	0	0	0	0	0	0	0	0	0	0
cg00010992	II	37	4	90032982	4	90252005	F	TIGD2	NM_145715	TSS1500	chr4:90031904-90033005	Island			0	0	1	1	1	0	1	1	0	0	0	0	0	0	0	0	0	0	0	0	0	0	0
cg00011122	II	37	16	11439027	16	11346528	R	C16orf75	NM_152308	TSS1500	chr16:11439186-11439767	N_Shore			0	0	1	1	1	0	1	1	0	0	0	0	0	0	0	0	0	0	0	0	0	0	0
cg00011200	I	37	X	48380234	X	48265178	R	EBP;EBP	NM_006579;NM_006579	1stExon;5'UTR	chrX:48379897-48380637	Island			0	NA	0	1	1	0	1	0	0	0	0	NA	NA	NA	NA	NA	NA	NA	NA	NA	NA	NA	NA
cg00011203	II	37	1	9259066	1	9181653	R				chr1:9258565-9258956	S_Shore			0	0	1	0	0	0	0	0	0	1	0	0	0	0	0	0	0	0	0	0	0	0	0
cg00011225	I	37	2	219738314	2	219446558	F	WNT6	NM_006522	Body	chr2:219738081-219738788	Island			0	0	1	1	1	0	0	0	1	1	0	0	0	0	0	0	0	0	0	0	0	0	0
cg00011239	II	37	2	20876220	2	20739701	R								0	0	1	1	0	0	1	0	0	0	0	0	0	0	0	0	0	0	0	0	0	0	0
cg00011247	I	37	8	64081001	8	64243555	R	YTHDF3	NM_152758	TSS200	chr8:64080674-64081766	Island			0	0	1	1	1	0	1	0	0	0	0	0	0	0	0	0	0	0	0	0	0	0	0
cg00011284	II	37	16	53469344	16	52026845	R	RBL2	NM_005611	Body	chr16:53468284-53469209	S_Shore			0	0	1	1	1	0	1	0	0	0	0	0	0	0	0	0	0	0	0	0	0	0	0
cg00011346	II	37	2	213403859	2	213112104	F	ERBB4;ERBB4	NM_005235;NM_001042599	TSS1500;TSS1500	chr2:213402180-213403867	Island	rs6735267;rs78079742;rs76259018	4;49;51	0	0	1	0	1	0	0	0	0	1	0	0	0	0	0	0	0	0	0	0	0	0	0
cg00011350	I	37	12	49444296	12	47730563	F	MLL2	NM_003482	Body					0	0	1	0	0	1	0	0	0	0	0	0	0	0	0	0	0	0	0	0	0	0	0
cg00011459	II	37	16	8890425	16	8797926	F	TMEM186;PMM2	NM_015421;NM_000303	Body;TSS1500	chr16:8891322-8891928	N_Shore			0	0	1	0	1	0	1	1	0	0	0	0	0	1	0	0	0	0	0	0	0	0	0
cg00011460	II	37	4	40439822	4	40134579	R	RBM47;RBM47	NM_001098634;NM_019027	Body;Body	chr4:40439821-40440905	Island			0	0	1	0	0	0	1	0	0	0	0	0	0	0	0	0	0	0	0	0	0	0	0
cg00011482	II	37	14	37128790	14	36198541	R	PAX9	NM_006194	5'UTR	chr14:37126786-37128274	S_Shore			0	0	1	0	0	0	0	0	0	1	0	0	0	0	0	0	0	0	0	0	0	0	0
cg00011513	II	37	1	152484386	1	150751010	R	LCE5A	NM_178438	3'UTR	chr1:152487978-152488270	N_Shelf			0	0	1	0	0	0	0	0	0	1	0	0	0	0	0	0	0	0	0	0	0	0	0
cg00011564	II	37	16	3591728	16	3531729	F	NLRC3	NM_178844	3'UTR			rs76430099	26	0	0	1	0	0	1	0	0	0	0	0	0	0	0	0	0	0	0	0	0	0	0	0
cg00011578	II	37	19	46850432	19	51542272	F	PPP5C	NM_006247	1stExon	chr19:46850185-46850678	Island			0	0	1	1	1	0	1	1	0	0	0	0	0	0	0	0	0	0	0	0	0	0	0
cg00011605	II	37	16	85193529	16	83751030	F				chr16:85196735-85196992	N_Shelf	rs74435804	18	0	0	1	0	0	0	0	0	0	0	0	0	0	0	0	0	0	0	0	0	0	0	0
cg00011616	I	37	17	75672423	17	73184018	F								0	0	1	0	0	0	0	0	0	0	0	0	0	0	0	0	0	0	0	0	0	0	0
cg00011717	I	37	1	5918462	1	5841049	R								0	0	1	0	0	0	0	0	0	0	0	0	0	0	0	0	0	0	0	0	0	0	0
cg00011740	II	37	16	49311903	16	47869404	F				chr16:49311413-49312308	Island			0	0	1	0	0	0	0	0	0	1	0	0	0	0	0	0	0	0	0	0	0	0	0
cg00011754	II	37	3	14584788	3	14559792	F	GRIP2	NM_001080423	TSS1500					0	0	1	0	0	0	0	0	0	0	0	0	0	0	0	0	0	0	0	0	0	0	0
cg00011856	II	37	2	217560946	2	217269191	R	IGFBP5	NM_000599	TSS1500	chr2:217559039-217559484	S_Shore	rs11575118	27	0	0	1	0	0	0	0	0	0	1	0	0	0	0	0	0	0	0	0	0	0	0	0
cg00011861	II	37	14	103607265	14	102677018	F				chr14:103604539-103605504	S_Shore			0	0	1	1	0	0	1	0	0	0	0	0	0	0	0	0	0	0	0	0	0	0	0
cg00011891	I	37	X	153714660	X	153367854	R	UBL4A	NM_014235	Body	chrX:153714288-153715375	Island			0	NA	0	1	1	0	1	0	0	0	0	NA	NA	NA	NA	NA	NA	NA	NA	NA	NA	NA	NA
cg00011924	I	37	17	8301192	17	8241917	R	RNF222	NM_001146684	TSS200			rs17205049	27	0	0	1	0	0	0	0	0	0	0	0	0	0	0	0	0	0	0	0	0	0	0	0
cg00011994	I	37	6	30711904	6	30819883	R	FLOT1;IER3	NM_005803;NM_003897	TSS1500;Body	chr6:30710307-30712440	Island			0	0	1	1	1	0	1	0	0	0	0	0	0	0	0	0	0	0	0	0	0	0	0
cg00012036	II	37	17	73775612	17	71287207	R	H3F3B	NM_005324	5'UTR	chr17:73774789-73776044	Island	rs60700976	29	0	0	1	1	1	0	1	0	0	0	0	0	0	0	0	0	0	0	0	0	0	0	0
cg00012123	II	37	5	667619	5	720619	F	TPPP	NM_007030	Body	chr5:667947-668589	N_Shore	rs72707023	1	1	0	0	0	0	1	0	0	0	0	0	NA	NA	NA	NA	NA	NA	NA	NA	NA	NA	NA	NA
cg00012126	II	37	2	193061253	2	192769498	R				chr2:193058995-193060812	S_Shore			0	0	1	1	1	0	0	1	1	1	0	0	0	0	0	0	0	0	0	0	0	0	0
cg00012148	II	37	6	54172997	6	54280956	F	TINAG	NM_014464	TSS1500					0	0	1	0	0	0	0	0	0	0	0	0	0	0	0	0	0	0	0	0	0	0	0
cg00012194	II	37	22	50720288	22	49062415	F	PLXNB2	NM_012401	Body	chr22:50718979-50721884	Island	rs116468936;rs79484015	7;31	0	0	1	0	0	0	0	0	0	0	0	0	0	0	0	0	0	0	0	0	0	0	0
cg00012199	II	37	14	21151024	14	20220864	F	ANG;RNASE4	NM_001145;NM_002937	TSS1500;TSS1500	chr14:21150918-21151224	Island	rs80092541	32	0	0	1	1	1	0	1	0	0	0	0	0	0	0	0	0	0	0	0	0	0	0	0
cg00012203	I	37	2	219082015	2	218790260	R	ARPC2;ARPC2	NM_005731;NM_152862	TSS200;5'UTR	chr2:219081653-219082032	Island			0	0	1	1	1	0	1	0	0	0	0	0	0	0	0	0	0	0	0	0	0	0	0
cg00012238	II	37	18	21718458	18	19972456	R	CABYR;CABYR;CABYR;CABYR;CABYR;CABYR	NM_138643;NM_012189;NM_153769;NM_153768;NM_153770;NM_138644	TSS1500;TSS1500;TSS1500;TSS1500;TSS1500;TSS1500	chr18:21718862-21719550	N_Shore			0	0	1	1	1	0	0	1	0	0	0	0	0	0	0	0	0	0	0	0	0	0	0
cg00012317	II	37	1	149370974	1	147637598	R	FCGR1C	NR_027484	Body			rs71622625	2	1	1	0	0	0	0	0	0	0	0	0	NA	NA	NA	NA	NA	NA	NA	NA	NA	NA	NA	NA
cg00012343	II	37	6	15556908	6	15664887	R	DTNBP1;DTNBP1;DTNBP1	NM_183041;NM_183040;NM_032122	Body;Body;Body					0	0	1	0	0	0	0	0	0	0	0	0	0	0	0	0	0	0	0	0	0	0	0
cg00012362	II	37	1	153599487	1	151866111	R	S100A13;S100A13;S100A13;S100A13;S100A1;S100A13;S100A13	NM_005979;NM_001024213;NM_001024211;NM_001024213;NM_006271;NM_001024210;NM_001024212	5'UTR;1stExon;5'UTR;5'UTR;TSS1500;5'UTR;5'UTR			rs71626778	2	1	0	0	0	0	0	0	0	0	0	0	NA	NA	NA	NA	NA	NA	NA	NA	NA	NA	NA	NA
cg00012386	II	37	1	227922512	1	225989135	R	JMJD4;JMJD4;SNAP47	NM_023007;NM_001161465;NM_053052	Body;Body;TSS200	chr1:227922643-227923431	N_Shore			0	0	1	1	1	0	1	1	0	0	0	0	0	0	0	0	0	0	0	0	0	0	0
cg00012395	II	37	X	129472061	X	129299742	R				chrX:129473463-129473945	N_Shore			0	NA	0	0	0	0	0	0	0	0	0	NA	NA	NA	NA	NA	NA	NA	NA	NA	NA	NA	NA
cg00012397	I	37	11	17756435	11	17713011	F	KCNC1;KCNC1	NM_004976;NM_001112741	TSS1500;TSS1500	chr11:17756056-17758286	Island			0	0	1	0	0	0	0	0	0	0	0	0	0	0	0	0	0	0	0	0	0	0	0
cg00012469	II	37	7	140771419	7	140417888	R				chr7:140772358-140774560	N_Shore			0	0	1	1	1	0	0	1	0	1	0	0	0	0	0	0	0	0	0	0	0	0	0
cg00012522	I	37	15	98503952	15	96304956	R	ARRDC4;ARRDC4	NM_183376;NM_183376	1stExon;5'UTR	chr15:98503534-98504649	Island	rs115137535;rs116718710	43;13	0	0	1	1	1	0	0	0	0	0	0	0	0	0	0	0	0	0	0	0	0	0	0
cg00012529	I	37	12	132896897	12	131406970	R	GALNT9	NM_001122636	Body	chr12:132896299-132896569	S_Shore			0	0	1	0	0	0	0	0	0	0	0	0	0	0	0	0	0	0	0	0	0	0	0
cg00012576	II	37	13	94568320	13	93366321	F	GPC6	NM_005708	Body					0	0	1	0	0	0	0	0	0	0	0	0	0	0	0	0	0	0	0	0	0	0	0
cg00012638	II	37	6	39280541	6	39388519	F	KCNK17;KCNK17	NM_031460;NM_001135111	Body;Body	chr6:39281135-39282215	N_Shore			0	0	1	0	0	0	0	0	0	1	0	0	0	0	0	0	0	0	0	0	0	0	0
cg00012692	I	37	13	20805487	13	19703487	F	GJB6;GJB6;GJB6;GJB6	NM_001110220;NM_001110219;NM_001110221;NM_006783	5'UTR;5'UTR;5'UTR;TSS200	chr13:20806016-20806867	N_Shore			0	0	1	1	1	0	0	1	1	1	0	0	0	1	0	0	0	0	0	0	0	0	0
cg00012698	II	37	15	34158767	15	31946059	R	AVEN	NM_020371	3'UTR			rs74008366	33	0	0	1	0	0	1	0	0	0	0	0	0	0	0	0	0	0	0	0	0	0	0	0
cg00012701	I	37	6	30434338	6	30542317	R				chr6:30434029-30434422	Island			0	0	1	1	1	0	0	1	1	1	0	0	0	0	0	0	0	0	0	0	0	0	0
cg00012762	I	37	17	72744649	17	70256244	F	SLC9A3R1	NM_004252	TSS200	chr17:72744428-72745952	Island			0	0	1	1	1	0	1	0	0	0	0	0	0	0	0	0	0	0	0	0	0	0	0
cg00012792	II	37	6	8064493	6	8009492	R	MUTED	NM_201280	Body	chr6:8064046-8064765	Island	rs115481281	20	0	0	1	1	1	0	1	0	0	0	0	0	0	0	0	0	0	0	0	0	0	0	0
cg00012920	II	37	17	73911257	17	71422852	F	FBF1	NM_001080542	Body	chr17:73910088-73910350	S_Shore	rs116555122	15	0	0	1	0	0	0	0	0	0	0	0	0	0	0	0	0	0	0	0	0	0	0	0
cg00012960	II	37	16	411011	16	351012	R				chr16:409984-411491	Island	rs111297366	2	1	0	0	0	0	0	0	0	0	0	0	NA	NA	NA	NA	NA	NA	NA	NA	NA	NA	NA	NA
cg00012992	I	37	14	61788345	14	60858098	R	PRKCH	NM_006255	TSS200	chr14:61787880-61789467	Island			0	0	1	1	1	0	0	0	0	0	0	0	0	0	0	0	0	0	0	0	0	0	0
cg00013006	II	37	11	4389856	11	4346432	F	OR52B4	NM_001005161	TSS1500			rs115358074	45	0	0	1	0	0	0	0	0	0	0	0	0	0	0	0	0	0	0	0	0	0	0	0
cg00013015	II	37	6	33866316	6	33974294	R								0	0	1	0	0	0	0	0	0	0	0	0	0	0	0	0	0	0	0	0	0	0	0
cg00013196	II	37	8	88885254	8	88954370	F	DCAF4L2	NM_152418	1stExon	chr8:88886171-88886445	N_Shore			0	0	1	0	0	0	0	0	0	0	0	0	0	0	0	0	0	0	0	0	0	0	0
cg00013301	II	37	4	72894733	4	73113597	F				chr4:72897564-72897964	N_Shelf			0	0	1	0	0	0	0	0	0	0	0	0	0	0	0	0	0	0	0	0	0	0	0
cg00013349	II	37	1	77049380	1	76821968	R	ST6GALNAC3	NM_152996	Body					0	0	1	0	0	0	0	0	0	0	0	0	0	0	0	0	0	0	0	0	0	0	0
cg00013369	II	37	1	192857594	1	191124217	F								0	0	1	0	0	0	0	0	0	0	0	0	0	0	0	0	1	0	0	0	0	0	0
cg00013374	II	37	7	100730520	7	100517240	R	TRIM56	NM_030961	5'UTR	chr7:100732088-100732424	N_Shore			0	0	1	0	0	1	0	0	0	0	0	0	0	0	0	0	0	0	0	0	0	0	0
cg00013409	II	37	1	38231980	1	38004567	F	EPHA10;EPHA10	NM_001099439;NM_173641	TSS1500;TSS1500	chr1:38229838-38230888	S_Shore			0	0	1	0	0	0	0	0	0	1	0	0	0	0	0	0	0	0	1	0	0	0	0
cg00013410	I	37	17	60142592	17	57497374	F	MED13;MED13	NM_005121;NM_005121	1stExon;5'UTR	chr17:60142247-60143516	Island			0	0	1	1	1	0	1	0	0	0	0	0	0	0	0	0	0	0	0	0	0	0	0
cg00013441	I	37	12	123258908	12	121824861	R	CCDC62;CCDC62;CCDC62	NM_201435;NR_027918;NM_032573	TSS200;TSS200;TSS200					0	0	1	1	1	0	1	0	0	0	0	0	0	0	0	0	0	0	0	0	0	0	0
cg00013451	II	37	8	23711589	8	23767534	R	STC1	NM_003155	Body					0	0	1	0	0	0	0	0	0	1	0	0	0	0	0	0	0	0	0	0	0	0	0
cg00013475	I	37	2	71680721	2	71534229	F	DYSF;DYSF;DYSF;DYSF;DYSF;DYSF;DYSF	NM_001130981;NM_001130980;NM_001130978;NM_001130976;NM_001130977;NM_003494;NM_001130979	TSS200;TSS200;TSS200;TSS200;TSS200;TSS200;TSS200	chr2:71680558-71681276	Island			0	0	1	0	1	0	0	1	1	1	0	0	0	0	0	0	0	0	0	0	0	0	0
cg00013540	I	37	7	74508806	7	74146742	R	GTF2IRD2B	NM_001003795	5'UTR	chr7:74508135-74509130	Island	rs55703724;rs9769771	11;9	0	1	0	1	1	0	1	0	0	0	0	NA	NA	NA	NA	NA	NA	NA	NA	NA	NA	NA	NA
cg00013543	I	37	6	32042658	6	32150636	R	TNXB	NM_019105	Body					0	0	1	0	0	0	0	0	0	0	0	0	0	0	0	0	0	0	0	0	0	0	0
cg00013569	I	37	17	80615692	17	78208981	R	RAB40B	NM_006822	3'UTR			rs3751911	51	0	0	1	0	0	0	0	0	0	0	0	0	0	0	0	0	0	0	0	0	0	0	0
cg00013618	II	37	22	22380839	22	20710839	R						rs61996351	22	0	0	1	0	0	0	0	0	0	0	0	0	0	0	0	0	0	0	0	0	0	0	0
cg00013655	I	37	16	629015	16	569016	R	PIGQ;PIGQ	NM_148920;NM_004204	Body;Body	chr16:629463-629903	N_Shore	rs71388253;rs59476302	17;11	0	0	1	1	0	0	0	0	0	0	0	0	0	0	0	0	0	0	0	0	0	0	0
cg00013660	II	37	9	140068770	9	139188591	R				chr9:140068792-140069082	N_Shore			0	0	1	0	0	0	0	1	0	0	0	0	0	0	0	0	0	0	0	0	0	0	0
cg00013733	II	37	19	1423273	19	1374273	F	DAZAP1;DAZAP1	NM_018959;NM_170711	Body;Body	chr19:1423752-1424006	N_Shore			0	0	1	0	0	1	0	0	0	0	0	0	0	0	0	0	0	0	0	0	0	0	0
cg00013804	II	37	2	9358577	2	9276028	R	ASAP2;ASAP2	NM_001135191;NM_003887	Body;Body					0	0	1	0	0	0	0	0	0	0	0	0	0	0	0	0	0	0	0	0	0	0	0
cg00013809	II	37	7	158249711	7	157942472	R	PTPRN2;PTPRN2;PTPRN2	NM_002847;NM_130842;NM_130843	Body;Body;Body	chr7:158250128-158250497	N_Shore			0	0	1	0	0	0	0	0	0	0	0	0	0	0	0	0	0	0	0	0	0	0	0
cg00013899	II	37	1	64992433	1	64765021	R	CACHD1	NM_020925	Body					0	0	1	0	0	0	0	0	0	0	0	0	0	0	0	0	0	0	0	0	0	0	0
cg00013993	I	37	19	7533810	19	7439810	R	ARHGEF18;ARHGEF18	NM_015318;NM_001130955	Body;Body	chr19:7531810-7532669	S_Shore	rs10405143	45	0	0	1	0	0	1	0	0	0	0	0	0	0	0	0	0	0	0	0	0	0	0	0
cg00014085	II	37	2	85581505	2	85435016	R	ELMOD3;ELMOD3;ELMOD3;ELMOD3;RETSAT	NM_001135021;NM_001135022;NM_001135023;NM_032213;NM_017750	TSS1500;TSS1500;TSS1500;TSS1500;1stExon	chr2:85581618-85581963	N_Shore			0	0	1	1	1	0	1	1	0	0	0	0	0	0	0	0	0	0	0	0	0	0	0
cg00014104	II	37	22	22220367	22	20550367	R	MAPK1;MAPK1	NM_138957;NM_002745	Body;Body	chr22:22221055-22222367	N_Shore			0	0	1	0	1	0	1	1	0	0	0	0	0	0	0	0	0	0	0	0	0	0	0
cg00014112	I	37	2	127413530	2	127130000	F	GYPC;GYPC	NM_016815;NM_002101	TSS200;TSS200	chr2:127413696-127414171	N_Shore	rs72831596	1	1	0	0	1	1	0	1	1	0	0	0	NA	NA	NA	NA	NA	NA	NA	NA	NA	NA	NA	NA
cg00014118	II	37	1	1935561	1	1925421	F	KIAA1751	NM_001080484	TSS1500	chr1:1935166-1935452	S_Shore	rs72636339	19	0	0	1	0	0	0	0	0	0	1	0	0	0	0	0	0	0	0	0	0	0	0	0
cg00014152	I	37	X	48457128	X	48342072	F	WDR13;WDR13;WDR13;WDR13	NR_029427;NM_017883;NM_001166426;NM_001166426	Body;Body;5'UTR;1stExon	chrX:48457110-48457338	Island			0	NA	0	1	0	0	0	0	0	0	0	NA	NA	NA	NA	NA	NA	NA	NA	NA	NA	NA	NA
cg00014168	I	37	1	6511878	1	6434465	F	ESPN	NM_031475	Body	chr1:6511689-6512110	Island	rs117053591	22	0	0	1	0	0	0	0	0	0	0	0	0	0	0	0	0	0	0	0	0	0	0	0
cg00014194	II	37	9	137978763	9	137118584	F	OLFM1;OLFM1	NM_014279;NM_006334	Body;Body	chr9:137978821-137980254	N_Shore	rs115478649;rs572732;rs114654291	20;44;47	0	0	1	0	0	0	0	0	0	1	0	0	0	0	0	0	0	0	0	0	0	0	0
cg00014203	I	37	17	7757969	17	7698694	F	KDM6B;TMEM88	NM_001080424;NM_203411	3'UTR;TSS1500	chr17:7758607-7758980	N_Shore	rs1063746	50	0	0	1	1	0	0	0	0	0	0	0	0	0	0	0	0	0	0	0	0	0	0	0
cg00014260	II	37	8	10383071	8	10420481	F	T-SP1	NM_198464	TSS200					0	0	1	0	0	0	0	0	0	0	0	0	0	1	0	0	0	0	0	0	0	0	0
cg00014272	II	37	19	2329227	19	2280227	R	SPPL2B;SPPL2B;LSM7	NM_001077238;NM_152988;NM_016199	Body;Body;TSS1500	chr19:2328364-2329089	S_Shore			0	0	1	1	1	0	1	1	0	0	0	0	0	0	0	0	0	0	0	0	0	0	0
cg00014285	II	37	2	200716175	2	200424420	R				chr2:200715388-200716067	S_Shore			0	0	1	1	1	0	0	0	0	0	0	0	0	0	0	0	0	0	0	0	0	0	0
cg00014289	II	37	11	124709875	11	124215085	F				chr11:124709222-124709957	Island			0	0	1	1	1	0	0	1	1	1	0	0	1	0	0	0	0	0	0	0	0	0	0
cg00014301	II	37	2	3327027	2	3306034	F	TSSC1	NM_003310	Body					0	0	1	0	0	0	0	0	0	0	0	0	0	0	0	0	0	0	0	0	0	0	0
cg00014333	II	37	8	20130023	8	20174303	R						rs729361	30	0	0	1	0	0	0	0	0	0	0	0	0	0	0	0	0	1	0	0	0	0	0	0
cg00014377	II	37	7	101364176	7	101150896	R						rs116012516	1	1	0	0	0	0	0	0	0	0	0	0	NA	NA	NA	NA	NA	NA	NA	NA	NA	NA	NA	NA
cg00014445	II	37	1	44034053	1	43806640	F	PTPRF;PTPRF	NM_002840;NM_130440	Body;Body	chr1:44031286-44031853	S_Shelf			0	0	1	0	0	0	0	0	0	0	0	0	0	0	0	0	0	0	0	0	0	0	0
cg00014484	I	37	12	131865279	12	130431232	F						rs115847228	24	0	0	1	0	0	0	0	0	0	0	0	0	0	0	0	0	0	0	0	0	0	0	0
cg00014561	II	37	16	56762906	16	55320407	F	NUP93	NM_014669	TSS1500	chr16:56763993-56764482	N_Shore			0	0	1	0	0	0	0	0	0	0	0	0	0	0	0	0	0	0	0	0	0	0	0
cg00014638	II	37	10	94113651	10	94103631	F	MARCH5	NM_017824	3'UTR					0	0	1	0	0	0	0	0	0	0	0	0	0	0	0	0	0	0	0	0	0	0	0
cg00014665	II	37	8	142243060	8	142312242	R								0	0	1	0	0	0	0	0	0	0	0	0	0	0	0	0	0	0	0	0	0	0	0
cg00014667	II	37	13	113805721	13	112853722	F				chr13:113807288-113807865	N_Shore			0	0	1	0	0	0	0	0	0	1	0	0	0	0	0	0	0	0	0	0	0	0	0
cg00014733	II	37	22	29730659	22	28060659	R	AP1B1;SNORD125;AP1B1;AP1B1	NM_001166019;NR_003686;NM_001127;NM_145730	Body;TSS1500;Body;Body			rs98069	36	0	0	1	0	0	0	0	0	0	0	0	0	0	0	0	0	0	0	0	0	0	0	0
cg00014748	II	37	6	58777304	6	58885263	R						rs4928362;rs9377993	51;16	0	1	0	0	0	0	1	0	0	0	0	NA	NA	NA	NA	NA	NA	NA	NA	NA	NA	NA	NA
cg00014752	II	37	5	132073447	5	132101346	R	KIF3A	NM_007054	TSS200	chr5:132072695-132073429	S_Shore			0	0	1	1	1	0	0	1	0	0	0	0	0	0	0	0	0	0	0	0	0	0	0
cg00014754	II	37	8	143761811	8	143758813	F	PSCA	NM_005672	TSS200					0	0	1	0	0	0	0	0	0	0	0	0	0	0	0	0	0	0	0	0	0	0	0
cg00014786	II	37	7	6614945	7	6581470	R				chr7:6616918-6617277	N_Shore			0	0	1	0	0	0	0	0	0	0	0	0	0	0	0	0	0	0	0	0	0	0	0
cg00014806	I	37	19	2475658	19	2426658	F	GADD45B	NM_015675	TSS1500	chr19:2474610-2476828	Island	rs3729534;rs3729535	16;27	0	0	1	1	1	0	0	1	0	0	0	0	0	0	0	0	0	0	0	0	0	0	0
cg00014830	II	37	17	77765733	17	75380328	F				chr17:77763364-77767356	Island	rs60072941	29	0	0	1	1	0	0	0	1	0	1	0	0	0	1	0	0	0	0	0	0	0	0	0
cg00014837	II	37	12	6757257	12	6627518	R	ACRBP	NM_032489	TSS1500	chr12:6756001-6756679	S_Shore			0	0	1	0	0	1	0	0	0	0	0	0	0	0	0	0	0	0	0	0	0	0	0
cg00014900	II	37	1	44438411	1	44210998	R	DPH2;DPH2	NM_001039589;NM_001384	3'UTR;3'UTR	chr1:44440142-44441256	N_Shore	rs783308	17	0	0	1	0	0	1	0	0	0	0	0	0	0	0	0	0	0	0	0	0	0	0	0
cg00014986	I	37	17	79849735	17	77443031	R	ANAPC11;ANAPC11;ANAPC11;ANAPC11;ANAPC11;ANAPC11;ANAPC11;ANAPC11;ANAPC11;THOC4	NM_001002245;NM_016476;NM_001002248;NM_001002246;NM_001002244;NM_001002247;NM_016476;NM_001002249;NM_001002244;NM_005782	5'UTR;5'UTR;5'UTR;5'UTR;5'UTR;5'UTR;1stExon;TSS200;1stExon;TSS1500	chr17:79848512-79849981	Island			0	0	1	1	1	0	1	0	0	0	0	0	0	0	0	0	0	0	0	0	0	0	0
cg00014996	I	37	18	158348	18	148348	F	USP14;USP14	NM_001037334;NM_005151	TSS200;TSS200	chr18:158278-159311	Island			0	0	1	1	1	0	0	0	0	0	0	0	0	0	0	0	0	0	0	0	0	0	0
cg00014998	II	37	2	177014962	2	176723208	R	HOXD4;MIR10B	NM_014621;NR_029609	TSS1500;TSS200	chr2:177014948-177015214	Island			0	0	1	0	0	0	0	0	0	1	0	1	0	0	0	0	0	0	0	0	0	0	0
cg00015024	II	37	10	97803045	10	97793035	R	CCNJ;CCNJ;CCNJ	NM_001134376;NM_019084;NM_001134375	TSS200;TSS200;TSS200	chr10:97802871-97804262	Island			0	0	1	1	1	0	1	1	0	0	0	0	0	0	0	0	0	0	0	0	0	0	0
cg00015058	II	37	2	66652949	2	66506453	R				chr2:66652691-66654218	Island	rs10167067	44	0	0	1	0	0	0	0	0	0	1	0	0	1	0	0	0	0	0	0	0	0	0	0
cg00015121	II	37	14	24024633	14	23094473	R	THTPA;THTPA;THTPA	NR_023314;NM_024328;NM_001126339	TSS1500;TSS1500;TSS1500	chr14:24025006-24025577	N_Shore	rs111471508	17	0	0	1	1	1	0	1	0	0	0	0	0	0	0	0	0	0	0	0	0	0	0	0
cg00015261	I	37	16	35029997	16	34887498	F								0	0	1	0	0	0	0	0	0	0	0	0	0	0	0	0	0	0	0	0	0	0	0
cg00015286	I	37	1	39112662	1	38885249	R								0	0	1	0	0	0	0	0	0	0	0	0	0	0	0	0	0	0	0	0	0	0	0
cg00015319	II	37	12	54500832	12	52787099	F	FLJ12825	NR_026655	Body	chr12:54500127-54501158	Island			0	1	0	0	0	0	0	0	0	1	0	NA	NA	NA	NA	NA	NA	NA	NA	NA	NA	NA	NA
cg00015340	II	37	6	19086423	6	19194402	R								0	0	1	0	0	0	0	0	0	0	0	0	0	0	0	0	0	0	0	0	0	0	0
cg00015343	II	37	11	44786266	11	44742842	R	TSPAN18	NM_130783	5'UTR			rs12273904	45	0	0	1	0	0	0	0	0	0	0	0	0	0	0	0	0	0	0	0	0	0	0	0
cg00015373	II	37	9	134247288	9	133237109	F				chr9:134248688-134249160	N_Shore			0	0	1	0	0	0	0	0	0	0	0	0	0	0	0	0	0	0	0	0	0	0	0
cg00015530	I	37	8	145052950	8	145124938	F	PARP10	NM_032789	Body	chr8:145047293-145052305	S_Shore			0	0	1	1	1	0	0	1	0	0	0	0	0	0	0	0	0	0	0	0	0	0	0
cg00015572	I	37	6	28479502	6	28587481	F	GPX6	NM_182701	Body					0	0	1	0	0	0	0	0	0	0	0	0	0	0	0	0	0	0	0	0	0	0	0
cg00015603	II	37	2	241069873	2	240718546	R	MYEOV2	NM_138336	Body	chr2:241069198-241069400	S_Shore	rs111405464;rs7567372	50;44	0	0	1	0	0	1	0	0	0	0	0	0	0	0	0	0	0	0	0	0	0	0	0
cg00015639	II	37	14	24554539	14	23624379	R	NRL	NM_006177	TSS1500	chr14:24550317-24551148	S_Shelf			0	0	1	0	0	0	0	0	0	0	0	0	0	0	0	0	0	0	0	0	0	1	0
cg00015699	I	37	12	90313589	12	88837720	R								0	0	1	0	0	0	0	0	0	0	0	0	0	0	0	0	0	0	0	0	0	0	0
cg00015770	II	37	4	122302007	4	122521457	F	QRFPR;QRFPR	NM_198179;NM_198179	1stExon;5'UTR	chr4:122301567-122302290	Island	rs114310996	28	0	0	1	0	0	0	0	0	0	1	0	0	0	0	0	0	0	0	0	0	0	0	0
cg00015930	I	37	1	46921746	1	46694333	F								0	0	1	0	0	0	0	0	0	0	0	0	0	0	0	0	0	0	0	0	0	0	0
cg00016066	I	37	15	57210658	15	54997950	F	TCF12;LOC145783;TCF12;TCF12;TCF12	NM_207037;NR_015419;NM_207038;NM_003205;NM_207036	TSS200;Body;TSS200;TSS200;TSS200	chr15:57210226-57212005	Island	rs117576495	16	0	0	1	1	1	0	1	0	0	0	0	0	0	0	0	0	0	0	0	0	0	0	0
cg00016127	II	37	11	56310671	11	56067247	F	OR8U8;OR5M11	NM_001013356;NM_001005245	Body;1stExon					0	0	1	0	0	0	0	0	0	0	0	0	0	0	0	0	0	0	0	0	0	0	0
cg00016156	II	37	5	170815183	5	170747788	R	NPM1;NPM1;NPM1	NM_002520;NM_199185;NM_001037738	Body;Body;Body	chr5:170814447-170815655	Island			0	0	1	1	1	0	1	0	0	0	0	0	0	0	0	0	0	0	0	0	0	0	0
cg00016223	I	37	6	36515007	6	36622985	F	STK38;STK38	NM_007271;NM_007271	1stExon;5'UTR	chr6:36514995-36515308	Island	rs45524837	33	0	0	1	1	1	0	1	0	0	0	0	0	0	0	0	0	0	0	0	0	0	0	0
cg00016238	I	37	1	244374065	1	242440688	R						rs945652	16	0	0	1	0	0	0	0	0	0	0	0	0	0	0	0	0	0	0	0	0	0	0	0
cg00016255	II	37	17	41133928	17	38387454	F	AARSD1;AARSD1;RUNDC1;AARSD1	NM_001142653;NM_001136042;NM_173079;NM_001142654	TSS1500;TSS1500;Body;TSS1500	chr17:41132462-41133367	S_Shore			0	0	1	1	1	0	0	1	0	0	0	0	0	0	0	0	0	0	0	0	0	0	0
cg00016324	II	37	2	144223682	2	143940152	F	ARHGAP15	NM_018460	Body					0	0	1	0	0	0	0	0	0	0	0	0	0	0	0	0	0	0	0	0	0	0	0
cg00016360	II	37	7	21582131	7	21548656	F	DNAH11	NM_003777	TSS1500	chr7:21582443-21583313	N_Shore	rs72655962	25	0	0	1	0	1	0	0	0	0	1	0	0	0	0	0	0	0	0	0	0	0	0	0
cg00016406	I	37	14	104643443	14	103713196	R	KIF26A	NM_015656	Body	chr14:104643173-104644203	Island	rs2487303;rs2487302;rs113089140	36;24;21	0	0	1	0	0	0	0	0	0	0	0	0	0	0	0	0	0	0	0	0	0	0	0
cg00016439	II	37	18	55018650	18	53169648	F	ST8SIA3	NM_015879	TSS1500	chr18:55019707-55021605	N_Shore	rs72927545	26	0	0	1	0	0	0	0	0	0	1	0	0	0	0	0	0	0	0	0	0	0	0	0
cg00016481	I	37	8	77768353	8	77930908	R	ZFHX4	NM_024721	Body			rs113880836	36	0	0	1	0	0	0	0	0	0	0	0	0	0	0	0	0	0	0	0	0	0	0	0
cg00016498	II	37	17	40307048	17	37560574	F	RAB5C;RAB5C	NM_004583;NM_201434	TSS200;TSS200	chr17:40306909-40307263	Island	rs7218506	30	0	0	1	1	1	0	1	0	0	0	0	0	0	0	0	0	0	0	0	0	0	0	0
cg00016522	I	37	X	149737876	X	149488534	F	MTM1	NM_000252	5'UTR	chrX:149736720-149737756	S_Shore			0	NA	0	1	1	0	1	0	0	0	0	NA	NA	NA	NA	NA	NA	NA	NA	NA	NA	NA	NA
cg00016593	II	37	1	41483423	1	41256010	R	SLFNL1;SLFNL1	NM_001168247;NM_144990	Body;Body	chr1:41483418-41483693	Island			0	0	1	0	0	1	0	0	0	0	0	0	0	0	0	0	0	0	0	0	0	0	0
cg00016618	I	37	16	1705991	16	1645992	F	CRAMP1L	NM_020825	Body	chr16:1705866-1706244	Island			0	0	1	0	0	1	0	0	0	0	0	0	0	0	0	0	0	0	0	0	0	0	0
cg00016718	II	37	6	49405490	6	49513449	R	MUT	NM_000255	Body					0	0	1	0	0	0	0	0	0	0	0	0	0	0	0	0	0	0	0	0	0	0	0
cg00016783	II	37	2	8936684	2	8854135	R	KIDINS220	NM_020738	Body					0	0	1	0	0	1	0	0	0	0	0	0	0	0	0	0	0	0	0	0	0	0	0
cg00016802	II	37	6	7339455	6	7284454	F	CAGE1;CAGE1;CAGE1	NM_001170692;NM_205864;NM_001170693	Body;Body;Body					0	1	0	0	0	0	0	0	0	0	0	NA	NA	NA	NA	NA	NA	NA	NA	NA	NA	NA	NA
cg00016814	II	37	7	145875026	7	145505959	R	CNTNAP2	NM_014141	Body					0	0	1	0	0	0	0	0	0	0	0	0	0	0	0	0	0	0	0	0	0	0	0
cg00016841	II	37	16	31499479	16	31406980	R	SLC5A2	NM_003041	Body	chr16:31498650-31500564	Island			0	0	1	1	1	0	0	1	0	0	0	0	0	0	0	0	0	0	0	0	0	0	0
cg00016892	II	37	19	41948653	19	46640493	F	C19orf69	NM_001130514	TSS1500	chr19:41945690-41945904	S_Shelf	rs116998943;rs11083620	1;30	1	0	0	0	0	0	0	0	0	0	0	NA	NA	NA	NA	NA	NA	NA	NA	NA	NA	NA	NA
cg00016913	II	37	17	27369892	17	24394018	R	PIPOX	NM_016518	TSS200			rs11869243;rs114082216	27;15	0	0	1	0	0	0	0	0	0	0	0	0	0	1	0	0	0	0	0	0	0	0	0
cg00016934	I	37	X	40035961	X	39920905	F	BCOR;BCOR	NM_001123384;NM_001123383	5'UTR;5'UTR	chrX:40034239-40036007	Island			0	NA	0	1	1	0	1	0	0	0	0	NA	NA	NA	NA	NA	NA	NA	NA	NA	NA	NA	NA
cg00016968	II	37	1	113250448	1	113051971	R	RHOC;RHOC;RHOC	NM_001042679;NM_175744;NM_001042678	TSS1500;TSS1500;TSS1500	chr1:113249342-113250198	S_Shore	rs3125045	48	0	0	1	1	1	0	1	1	0	0	0	0	0	0	0	0	0	0	0	0	0	0	0
cg00016996	I	37	1	2334022	1	2323882	R	RER1	NM_007033	Body	chr1:2333550-2334172	Island	rs2494602	2	1	0	0	0	0	1	0	0	0	0	0	NA	NA	NA	NA	NA	NA	NA	NA	NA	NA	NA	NA
cg00017002	I	37	6	28249251	6	28357230	R	PGBD1	NM_032507	TSS200	chr6:28249166-28249568	Island			0	0	1	1	1	0	0	0	0	0	0	0	0	0	0	0	0	0	0	0	0	0	0
cg00017033	I	37	14	60559007	14	59628760	F	C14orf135;C14orf135	NM_022495;NM_022495	5'UTR;1stExon	chr14:60558340-60559176	Island	rs2297296;rs2297297	25;26	0	0	1	1	1	0	1	0	0	0	0	0	0	0	0	0	0	0	0	0	0	0	0
cg00017059	II	37	2	45797255	2	45650759	R	SRBD1	NM_018079	Body			rs114022101	37	0	0	1	0	0	0	0	0	0	0	0	0	0	0	0	0	0	0	0	0	0	0	0
cg00017062	II	37	15	70669548	15	68456602	R								0	0	1	0	0	0	0	1	0	0	0	0	0	0	0	0	0	1	0	0	0	0	0
cg00017121	II	37	17	38244555	17	35498081	R	THRA;THRA	NM_199334;NM_003250	Body;Body			rs41283431	48	0	0	1	0	0	1	0	0	0	0	0	0	0	0	0	0	0	0	0	0	0	0	0
cg00017157	II	37	1	167127353	1	165393977	R						rs7527143	1	1	0	0	0	0	0	0	0	0	0	0	NA	NA	NA	NA	NA	NA	NA	NA	NA	NA	NA	NA
cg00017188	I	37	17	38375747	17	35629273	R	WIPF2	NM_133264	5'UTR	chr17:38375440-38375836	Island			0	0	1	1	1	0	0	0	0	0	0	0	0	0	0	0	0	0	0	0	0	0	0
cg00017203	II	37	8	145000033	8	145072021	F	PLEC1;PLEC1;PLEC1;PLEC1;PLEC1;PLEC1;PLEC1;PLEC1	NM_201378;NM_201384;NM_201382;NM_201381;NM_000445;NM_201380;NM_201383;NM_201379	Body;Body;Body;Body;Body;Body;Body;Body	chr8:144990270-145002135	Island	rs7002152	23	0	0	1	0	0	1	0	0	0	0	0	0	0	0	0	0	0	0	0	0	0	0	0
cg00017221	I	37	1	149719536	1	147986160	R				chr1:149719314-149719640	Island	rs640752	32	0	1	0	0	1	0	0	0	1	1	0	NA	NA	NA	NA	NA	NA	NA	NA	NA	NA	NA	NA
cg00017271	II	37	17	76220743	17	73732338	R	BIRC5;BIRC5;BIRC5;EPR1	NM_001012271;NM_001168;NM_001012270;NR_002219	3'UTR;3'UTR;3'UTR;Body			rs17878377;rs17885994	41;29	0	0	1	0	0	0	0	0	0	0	0	0	0	0	0	0	0	0	0	0	0	0	0
cg00017362	II	37	8	19711803	8	19756083	R								0	0	1	0	0	0	0	0	0	0	0	0	0	0	0	0	0	0	0	0	0	0	0
cg00017363	I	37	10	8277523	10	8317529	R								0	0	1	0	0	0	0	0	0	0	0	0	0	0	0	0	0	0	0	0	0	0	0
cg00017429	II	37	14	98170160	14	97239913	R								0	0	1	0	0	0	0	0	0	0	0	0	0	0	0	0	0	0	0	0	0	0	0
cg00017437	I	37	1	2706335	1	2696195	F				chr1:2706025-2706961	Island			0	0	1	0	0	0	0	0	0	0	0	1	0	0	0	0	0	0	0	0	0	0	0
cg00017441	I	37	19	18220973	19	18081973	F	MAST3	NM_015016	Body	chr19:18220764-18221445	Island			0	0	1	1	1	0	0	1	0	0	0	0	0	0	0	0	0	0	0	0	0	0	0
cg00017461	I	37	22	30663316	22	28993316	R	OSM	NM_020530	TSS1500					0	0	1	1	1	0	1	1	0	0	0	0	0	0	0	0	0	0	0	0	0	0	0
cg00017475	II	37	9	136131707	9	135121528	R	ABO	NM_020469	Body	chr9:136131001-136131831	Island			0	0	1	0	0	0	0	0	0	0	0	0	0	0	0	0	0	0	0	0	0	0	0
cg00017489	II	37	7	153583318	7	153214251	R	DPP6	NM_001039350	TSS1500	chr7:153583317-153585666	Island			0	0	1	0	0	0	0	0	0	1	0	0	0	0	0	0	0	0	0	0	0	0	0
cg00017546	II	37	1	28659475	1	28532062	F	MED18;MED18	NM_017638;NM_001127350	Body;Body	chr1:28655365-28655667	S_Shelf			0	0	1	0	0	1	0	0	0	0	0	0	0	0	0	0	0	0	0	0	0	0	0
cg00017601	II	37	8	27288039	8	27343956	F	PTK2B;PTK2B;PTK2B;PTK2B	NM_173176;NM_173175;NM_173174;NM_004103	Body;Body;Body;Body			rs111320620;rs112770136	36;44	0	0	1	0	0	1	0	0	0	0	0	0	0	0	0	0	0	0	0	0	0	0	0
cg00017639	II	37	15	85438982	15	83239986	F	SLC28A1;SLC28A1	NM_004213;NM_201651	Body;3'UTR			rs28649017	9	0	0	1	0	0	0	0	0	0	0	0	0	0	0	0	0	0	0	0	0	0	0	0
cg00017826	I	37	2	30644955	2	30498459	R								0	0	1	1	0	0	1	0	0	0	0	0	0	0	0	1	0	0	0	0	0	0	0
cg00017842	II	37	2	119528421	2	119244891	R				chr2:119532065-119532315	N_Shelf			0	0	1	0	0	0	0	0	0	1	0	0	0	0	0	0	0	0	0	0	0	0	0
cg00017931	II	37	6	157932180	6	157852168	R	ZDHHC14;ZDHHC14	NM_153746;NM_024630	Body;Body					0	0	1	0	1	0	0	0	0	0	0	0	0	0	0	0	0	0	0	0	0	0	0
cg00017970	II	37	1	26487737	1	26360324	F	GRRP1	NM_024869	5'UTR	chr1:26487807-26488606	N_Shore			0	0	1	1	1	0	0	0	1	1	0	0	0	1	0	0	0	0	0	0	0	0	0
cg00018010	II	37	17	20105626	17	20046218	R	CYTSB;CYTSB;CYTSB;CYTSB	NM_001033554;NM_152904;NM_001033555;NM_001033553	Body;Body;Body;Body					0	0	1	0	0	0	1	0	0	0	0	0	0	0	0	0	0	0	0	0	0	0	0
cg00018024	I	37	10	134600848	10	134450838	R	NKX6-2	NM_177400	TSS1500	chr10:134597357-134602649	Island			0	0	1	0	0	0	0	0	0	1	0	0	0	0	0	0	0	0	0	0	0	0	0
cg00018044	II	37	18	19109496	18	17363494	R	ESCO1	NM_052911	3'UTR					0	0	1	0	0	1	0	0	0	0	0	0	0	0	0	0	0	0	0	0	0	0	0
cg00018103	II	37	1	29513749	1	29386336	R								0	0	1	0	0	0	0	0	0	0	0	0	0	0	0	0	0	0	0	0	0	0	0
cg00018128	I	37	2	162275746	2	161983992	F	TBR1	NM_006593	Body	chr2:162275161-162275596	S_Shore			0	0	1	1	1	0	0	1	0	1	0	0	0	1	0	0	0	0	0	0	0	0	0
cg00018181	II	37	7	101931734	7	101718454	F	SH2B2	NM_020979	Body	chr7:101929503-101931089	S_Shore			0	0	1	1	1	0	0	1	0	0	0	0	0	0	0	0	0	0	0	0	0	0	0
cg00018184	II	37	1	153519850	1	151786474	R	S100A3	NM_002960	3'UTR					0	0	1	0	0	0	0	1	0	0	0	0	0	0	0	0	0	0	0	0	0	0	0
cg00018198	II	37	2	65297247	2	65150751	R	CEP68	NM_015147	Body			rs115082042	1	1	0	0	0	0	0	0	0	0	0	0	NA	NA	NA	NA	NA	NA	NA	NA	NA	NA	NA	NA
cg00018204	II	37	X	151128776	X	150879432	F	GABRE;MIR452	NM_004961;NR_029973	Body;TSS1500			rs928989	42	0	NA	0	0	0	0	0	0	0	0	0	NA	NA	NA	NA	NA	NA	NA	NA	NA	NA	NA	NA
cg00018229	II	37	1	231113419	1	229180042	R	TTC13;ARV1;TTC13	NM_001122835;NM_022786;NM_024525	Body;TSS1500;Body	chr1:231113871-231114873	N_Shore	rs116458186	8	0	0	1	1	1	0	0	1	0	0	0	0	0	0	0	0	0	0	0	0	0	0	0
cg00018261	I	37	X	117957689	X	117841717	F	ZCCHC12	NM_173798	TSS200	chrX:117957615-117957937	Island			0	NA	0	1	1	0	0	0	0	0	0	NA	NA	NA	NA	NA	NA	NA	NA	NA	NA	NA	NA
cg00018524	II	37	2	110370907	2	109728196	F	SEPT10;SEPT10;ANKRD57	NM_178584;NM_144710;NM_023016	Body;Body;TSS1500	chr2:110370906-110373301	Island			0	0	1	1	1	0	1	0	1	1	0	0	1	0	0	0	0	0	0	0	0	0	0
cg00018539	II	37	7	2632689	7	2599215	R	IQCE;IQCE	NM_001100390;NM_152558	Body;Body	chr7:2632171-2632372	S_Shore			0	0	1	0	0	1	0	0	0	0	0	0	0	0	0	0	0	0	0	0	0	0	0
cg00018557	I	37	17	43238884	17	40594667	F	HEXIM2	NM_144608	5'UTR	chr17:43238260-43239233	Island			0	0	1	1	1	0	1	0	0	0	0	0	0	0	0	0	0	0	0	0	0	0	0
cg00018606	II	37	2	208989425	2	208697670	F	CRYGD	NM_006891	TSS200	chr2:208988834-208989269	S_Shore			0	0	1	0	1	0	0	0	0	1	0	0	0	0	0	0	0	0	0	0	0	0	0
cg00018696	II	37	8	3046483	8	3033890	R	CSMD1	NM_033225	Body					0	0	1	0	0	0	0	0	0	0	0	0	0	0	0	0	0	0	0	0	0	0	0
cg00018739	II	37	12	124459490	12	123025443	F	ZNF664	NM_152437	5'UTR	chr12:124456573-124458728	S_Shore	rs74346709	47	0	0	1	1	0	0	0	1	0	0	0	0	0	0	0	0	0	0	0	0	0	0	0
cg00018828	I	37	16	1245911	16	1185912	F	CACNA1H;CACNA1H	NM_021098;NM_001005407	Body;Body	chr16:1244669-1245067	S_Shore	rs35509671	5	0	0	1	0	0	0	0	0	0	0	0	0	0	0	0	0	0	0	0	0	0	0	0
cg00018845	II	37	14	38067965	14	37137716	R				chr14:38067446-38069207	Island			0	0	1	0	1	0	0	0	0	1	0	1	0	0	0	0	0	0	0	0	0	0	0
cg00018850	II	37	14	73066921	14	72136674	F						rs75273108	38	0	0	1	0	0	0	0	0	0	0	0	0	0	0	0	0	0	0	0	0	0	0	0
cg00018866	II	37	10	50343286	10	50013292	F	FAM170B	NM_001164484	TSS1500	chr10:50339890-50340178	S_Shelf	rs73304705	19	0	0	1	0	0	0	0	0	0	0	0	0	0	0	0	0	0	0	0	0	0	0	0
cg00018896	II	37	13	25671476	13	24569476	F	PABPC3	NM_030979	1stExon	chr13:25670041-25670531	S_Shore			0	0	1	0	0	0	0	0	0	1	0	0	0	0	0	0	0	0	0	0	0	0	0
cg00019076	II	37	16	85670772	16	84228273	R	KIAA0182;KIAA0182	NM_001134473;NM_014615	5'UTR;Body	chr16:85670134-85670349	S_Shore			0	0	1	0	0	0	0	0	0	0	0	0	0	0	0	0	0	0	0	0	0	0	0
cg00019082	II	37	3	11057500	3	11032500	F	SLC6A1	NM_003042	5'UTR	chr3:11058818-11059051	N_Shore			0	0	1	0	0	0	0	0	0	0	0	0	0	0	0	0	0	0	0	0	0	0	0
cg00019085	I	37	12	120933845	12	119418228	R	DYNLL1;DYNLL1;DYNLL1	NM_003746;NM_001037495;NM_001037494	TSS200;TSS200;5'UTR	chr12:120933649-120934713	Island	rs1167704	1	1	0	0	1	1	0	1	0	0	0	0	NA	NA	NA	NA	NA	NA	NA	NA	NA	NA	NA	NA
cg00019093	II	37	13	30424932	13	29322932	F	UBL3	NM_007106	TSS200	chr13:30423921-30424941	Island			0	0	1	1	1	0	1	0	0	0	0	0	0	0	0	0	0	0	0	0	0	0	0
cg00019118	II	37	12	132851518	12	131361591	F	GALNT9;LOC100130238	NM_001122636;NR_024563	Body;TSS1500	chr12:132853943-132854190	N_Shelf			0	0	1	0	0	0	0	0	0	0	0	0	0	0	0	0	0	0	0	0	0	0	0
cg00019137	I	37	19	41103107	19	45794947	R	LTBP4;LTBP4	NM_001042544;NM_003573	TSS200;Body	chr19:41102845-41103281	Island			0	0	1	1	1	0	0	0	0	0	0	0	0	1	0	0	0	0	0	0	0	0	0
cg00019151	II	37	1	173470149	1	171736772	R	SLC9A11	NM_178527	3'UTR			rs12065426	46	0	0	1	0	0	0	0	0	0	0	0	0	0	0	0	0	0	0	0	0	0	0	0
cg00019196	II	37	13	46426202	13	45324203	R	SIAH3	NM_198849	TSS1500			rs80222994	1	1	0	0	1	1	0	0	0	0	0	0	NA	NA	NA	NA	NA	NA	NA	NA	NA	NA	NA	NA
cg00019275	II	37	19	35249217	19	39941057	R	ZNF599	NM_001007248	3'UTR			rs75095673	29	0	0	1	0	0	0	0	0	0	0	1	0	0	0	0	0	0	0	0	0	0	0	0
cg00019301	II	37	4	123843794	4	124063244	F	NUDT6;NUDT6;SPATA5	NM_198041;NM_007083;NM_145207	5'UTR;TSS200;TSS1500	chr4:123843362-123843795	Island			0	0	1	1	1	0	1	0	0	0	0	0	0	0	0	0	0	0	0	0	0	0	0
cg00019308	II	37	1	234906904	1	232973527	R								0	0	1	0	0	0	1	1	0	0	0	0	0	0	0	0	0	0	0	0	0	0	0
cg00019366	II	37	12	130623366	12	129189319	R				chr12:130623142-130623492	Island			0	0	1	0	0	0	0	0	0	0	0	0	0	0	0	0	0	0	0	0	0	0	0
cg00019377	II	37	19	41035024	19	45726864	R	SPTBN4;SPTBN4	NM_025213;NM_020971	TSS1500;Body	chr19:41035100-41035440	N_Shore			0	0	1	1	0	0	0	0	0	0	0	0	0	0	0	0	0	0	0	0	0	0	0
cg00019458	II	37	1	7887942	1	7810529	F	PER3	NM_016831	Body	chr1:7887198-7887476	S_Shore			0	0	1	1	0	0	0	0	0	0	0	0	0	0	0	0	0	0	0	0	0	0	0
cg00019463	II	37	15	59279703	15	57066995	R	RNF111	NM_017610	TSS200	chr15:59279741-59280720	N_Shore			0	0	1	1	1	0	0	1	0	0	0	0	0	0	0	0	0	0	0	0	0	0	0
cg00019495	II	37	4	57547525	4	57242282	R	HOPX;HOPX;HOPX;HOPX;HOPX;HOPX	NM_139212;NM_139212;NM_032495;NM_001145460;NM_032495;NM_001145460	5'UTR;1stExon;1stExon;5'UTR;5'UTR;1stExon					0	0	1	1	1	0	0	1	0	0	0	0	0	0	0	0	0	0	0	0	0	0	0
cg00019511	II	37	14	101201288	14	100271041	F	DLK1	NM_003836	3'UTR	chr14:101201559-101201763	N_Shore			0	0	1	0	0	0	0	0	0	0	0	0	0	0	0	0	0	0	0	0	0	0	0
cg00019576	I	37	8	144337537	8	144408912	R	ZFP41	NM_173832	3'UTR	chr8:144337536-144338585	Island			0	0	1	0	0	0	0	0	0	0	0	0	0	0	0	0	0	0	0	0	0	0	0
cg00019654	I	37	14	82148289	14	81218042	R						rs111982004	29	0	0	1	0	0	0	0	0	0	0	0	0	0	0	0	0	1	0	0	0	0	0	0
cg00019678	II	37	12	110154229	12	108638612	R	C12orf34	NM_032829	5'UTR	chr12:110151327-110152758	S_Shore			0	0	1	1	0	0	0	0	0	1	0	0	0	0	0	0	0	0	0	0	0	0	0
cg00019759	II	37	1	212687842	1	210754465	R				chr1:212688031-212688448	N_Shore	rs750227;rs750228	38;36	0	0	1	0	1	0	0	1	0	1	0	0	0	0	0	0	0	0	0	0	0	0	0
cg00019778	II	37	6	160390889	6	160310879	F	IGF2R	NM_000876	Body	chr6:160389832-160390890	Island	rs76232680;rs116227660	29;42	0	0	1	1	1	0	1	0	0	0	0	0	0	0	0	0	0	0	0	0	0	0	0
cg00019809	I	37	18	33647529	18	31901527	F	RPRD1A	NM_018170	TSS200	chr18:33647065-33647665	Island	rs113488145	43	0	0	1	1	1	0	1	0	0	0	0	0	0	0	0	0	0	0	0	0	0	0	0
cg00019826	II	37	4	1554149	4	1524278	R				chr4:1554465-1554678	N_Shore			0	0	1	0	0	0	0	0	0	0	0	0	0	0	0	0	0	0	0	0	0	0	0
cg00019838	II	37	16	6571083	16	6511084	R	A2BP1;A2BP1	NM_001142333;NM_018723	5'UTR;5'UTR					0	0	1	0	0	0	0	0	0	0	0	0	0	0	0	0	0	0	0	0	0	0	0
cg00019841	I	37	18	48256146	18	46510144	F	MAPK4	NM_002747	Body	chr18:48255544-48256359	Island			0	0	1	0	0	0	0	0	0	0	0	0	0	0	0	0	0	0	0	0	0	0	0
cg00019877	II	37	9	115773738	9	114813559	R	LOC169834	NM_001101338	5'UTR	chr9:115774295-115774615	N_Shore			0	0	1	0	0	0	0	0	0	0	1	0	0	0	0	0	0	0	0	0	0	0	0
cg00019880	I	37	17	53832578	17	51187577	F	PCTP;PCTP	NM_021213;NM_001102402	Body;5'UTR	chr17:53828422-53828738	S_Shelf	rs60959625;rs12947143	1;48	1	0	0	0	0	0	0	0	0	0	0	NA	NA	NA	NA	NA	NA	NA	NA	NA	NA	NA	NA
cg00019997	II	37	7	108025567	7	107812803	R	NRCAM;NRCAM	NM_001037132;NM_005010	5'UTR;5'UTR					0	0	1	0	0	0	0	0	0	1	0	0	0	0	0	0	0	0	0	0	0	0	0
cg00020052	II	37	2	68546899	2	68400403	F	CNRIP1;CNRIP1;CNRIP1;CNRIP1	NM_001111101;NM_015463;NM_015463;NM_001111101	1stExon;1stExon;5'UTR;5'UTR	chr2:68546339-68547111	Island			0	0	1	1	1	0	0	1	1	1	0	0	0	0	0	0	0	0	0	0	0	0	0
cg00020175	II	37	15	71124693	15	68911747	R	LARP6	NM_018357	Body					0	0	1	0	0	0	0	0	0	0	0	0	0	0	0	0	0	0	0	0	0	0	0
cg00020191	II	37	12	79258083	12	77782214	F	SYT1;SYT1;SYT1	NM_001135805;NM_001135805;NM_005639	5'UTR;1stExon;TSS1500					0	0	1	1	1	0	0	1	0	0	0	0	0	1	0	0	0	0	0	0	0	0	0
cg00020297	I	37	6	17600383	6	17708362	F	FAM8A1	NM_016255	TSS200	chr6:17600382-17601397	Island	rs55987802	41	0	0	1	1	1	0	1	1	0	0	0	0	0	0	0	0	0	0	0	0	0	0	0
cg00020340	I	37	7	910388	7	876914	R	UNC84A;UNC84A	NM_025154;NM_001130965	Body;Body			rs77127926;rs114969739	45;40	0	0	1	0	0	0	0	0	0	0	0	0	0	0	0	0	0	0	0	0	0	0	0
cg00020348	II	37	7	142749542	7	142459664	R	OR6V1	NM_001001667	1stExon					0	0	1	0	0	0	0	0	0	0	0	0	0	0	0	0	0	0	0	0	0	0	0
cg00020352	I	37	6	111303252	6	111409945	F	RPF2	NM_032194	TSS200	chr6:111303114-111303485	Island	rs113485928;rs12332956	2;44	1	0	0	1	1	0	1	1	0	0	0	NA	NA	NA	NA	NA	NA	NA	NA	NA	NA	NA	NA
cg00020390	II	37	7	100727888	7	100514608	R	TRIM56	NM_030961	TSS1500					0	0	1	0	0	0	0	0	0	0	0	0	0	0	0	0	0	0	0	0	0	0	0
cg00020405	II	37	5	65439520	5	65475276	R	SFRS12;SFRS12	NM_001077199;NM_139168	TSS1500;TSS1500	chr5:65439836-65440764	N_Shore			0	0	1	1	1	0	1	1	0	0	0	0	0	0	0	0	0	0	0	0	0	0	0
cg00020419	II	37	6	43273548	6	43381526	F	CRIP3	NM_206922	3'UTR	chr6:43276419-43276659	N_Shelf			0	0	1	0	0	0	0	0	0	0	0	0	0	0	0	0	0	0	0	0	0	0	0
cg00020446	II	37	12	124585444	12	123151397	F								0	0	1	0	0	0	0	0	0	0	0	0	0	0	0	0	0	0	0	0	0	0	0
cg00020474	II	37	1	8214963	1	8137550	F								0	0	1	0	0	0	0	0	0	1	0	0	1	0	0	0	0	0	0	0	0	0	0
cg00020533	II	37	6	35480916	6	35588894	F	TULP1	NM_003322	TSS1500	chr6:35479388-35479678	S_Shore			0	0	1	0	0	0	0	0	0	0	0	0	0	0	0	0	0	0	0	0	0	0	0
cg00020622	I	37	2	144694680	2	144411150	R				chr2:144694666-144695180	Island			0	0	1	0	1	0	0	1	0	0	0	0	0	0	0	0	0	0	0	0	0	0	0
cg00020649	I	37	15	28341562	15	26015157	F	OCA2	NM_000275	5'UTR	chr15:28339774-28342442	Island	rs7168800;rs7164220	13;47	0	0	1	1	1	0	0	1	0	1	0	0	0	1	0	0	0	0	0	0	0	0	0
cg00020720	II	37	1	84972482	1	84745070	F	SPATA1;GNG5	NM_001081472;NM_005274	5'UTR;TSS1500	chr1:84971344-84972491	Island	rs75240181	50	0	0	1	1	1	0	1	1	0	0	0	0	0	0	0	0	0	0	0	0	0	0	0
cg00020778	II	37	12	109825145	12	108309528	R	MYO1H	NM_001101421	TSS1500			rs79270754	5	0	0	1	0	0	0	0	0	0	0	0	0	0	0	0	0	0	0	0	0	0	0	0
cg00020794	II	37	16	88824570	16	87352071	R	FAM38A	NM_001142864	Body	chr16:88821117-88821605	S_Shelf			0	0	1	0	0	0	0	0	0	0	0	0	0	0	0	0	0	0	0	0	0	0	0
cg00020799	II	37	12	94565092	12	93089223	R	PLXNC1	NM_005761	Body					0	0	1	0	0	1	0	0	0	0	0	0	0	0	0	0	0	0	0	0	0	0	0
cg00020991	II	37	4	169930429	4	170167004	R	CBR4	NM_032783	Body	chr4:169930790-169931607	N_Shore			0	0	1	1	1	0	1	1	0	0	0	0	0	0	0	0	0	0	0	0	0	0	0
cg00021028	II	37	21	45209230	21	44033658	R	RRP1	NM_003683	TSS200	chr21:45209221-45209880	Island			0	0	1	1	1	0	1	0	0	0	0	0	0	0	0	0	0	0	0	0	0	0	0
cg00021030	II	37	17	27225770	17	24249896	R	FLOT2;DHRS13	NM_004475;NM_144683	TSS1500;Body	chr17:27224005-27224873	S_Shore			0	0	1	0	0	0	1	1	0	0	0	0	0	0	0	0	0	0	0	0	0	0	0
cg00021044	I	37	4	42316848	4	42011605	R								0	0	1	0	0	0	0	0	0	0	0	0	0	0	0	0	0	0	0	0	0	0	0
cg00021108	I	37	14	92980026	14	92049779	F	RIN3	NM_024832	TSS200	chr14:92979726-92981228	Island			0	0	1	1	1	0	0	1	0	0	0	0	0	0	0	0	0	0	0	0	0	0	0
cg00021123	I	37	1	16945449	1	16818036	F	CROCCL1	NR_026752	Body			rs11260834;rs11576126	3;13	0	0	1	0	0	1	0	0	0	0	0	0	0	0	0	0	0	0	0	0	0	0	0
cg00021128	I	37	17	4871207	17	4811931	F	SPAG7	NM_004890	TSS200	chr17:4870189-4871710	Island			0	0	1	1	1	0	1	0	0	0	0	0	0	0	0	0	0	0	0	0	0	0	0
cg00021152	II	37	8	26367088	8	26423005	R	PNMA2	NM_007257	5'UTR					0	0	1	0	0	0	0	0	0	1	0	0	0	0	0	0	0	0	0	0	0	0	0
cg00021166	II	37	12	27676702	12	27567969	R	PPFIBP1;PPFIBP1	NM_003622;NM_177444	TSS1500;TSS1500					0	0	1	1	1	0	1	1	0	0	0	0	0	0	0	0	0	0	0	0	0	0	0
cg00021237	I	37	8	67525849	8	67688403	F	MYBL1;MYBL1	NM_001080416;NM_001144755	TSS1500;TSS1500	chr8:67524607-67526059	Island			0	0	1	1	1	0	0	0	0	0	0	0	0	0	0	0	0	0	0	0	0	0	0
cg00021242	II	37	15	29773425	15	27560717	F	FAM189A1	NM_015307	Body			rs74008490	48	0	0	1	0	0	0	0	0	0	0	0	0	0	0	0	0	0	0	0	0	0	0	0
cg00021256	II	37	2	219848373	2	219556617	R	FEV	NM_017521	Body	chr2:219848919-219850541	N_Shore			0	0	1	1	0	0	0	0	0	1	0	0	0	0	0	0	0	0	0	0	0	0	0
cg00021275	II	37	2	128142155	2	127858625	F				chr2:128145117-128145897	N_Shelf			0	0	1	0	0	0	0	0	0	0	0	0	0	0	0	0	0	0	0	0	0	0	0
cg00021325	II	37	14	91294412	14	90364165	F								0	0	1	1	1	0	0	1	0	0	0	0	0	0	0	0	0	0	0	0	0	0	0
cg00021476	II	37	16	85660215	16	84217716	R	KIAA0182;KIAA0182	NM_001134473;NM_014615	5'UTR;Body	chr16:85658742-85658998	S_Shore			0	0	1	0	0	0	0	1	0	0	0	0	0	1	0	0	0	0	0	0	0	0	0
cg00021513	II	37	16	85214746	16	83772247	F						rs78306069;rs74034157	0;42	1	0	0	0	0	0	0	0	0	0	0	NA	NA	NA	NA	NA	NA	NA	NA	NA	NA	NA	NA
cg00021527	II	37	17	34136180	17	31160293	R	TAF15;TAF15	NM_139215;NM_003487	TSS1500;TSS1500	chr17:34135878-34137007	Island			0	0	1	1	1	0	1	0	0	0	0	0	0	0	0	0	0	0	0	0	0	0	0
cg00021532	II	37	16	4324280	16	4264281	F	TFAP4	NM_003223	TSS1500	chr16:4321639-4324073	S_Shore	rs2892165;rs114054842	13;27	0	0	1	1	1	0	1	0	0	0	0	0	0	0	0	0	0	0	0	0	0	0	0
cg00021539	I	37	6	37225413	6	37333391	F	TMEM217;TMEM217;TBC1D22B;TMEM217	NM_145316;NM_001162900;NM_017772;NM_001162900	TSS200;1stExon;TSS200;5'UTR	chr6:37225358-37225700	Island			0	0	1	1	1	0	1	1	0	0	0	0	0	0	0	0	0	0	0	0	0	0	0
cg00021540	II	37	17	75084649	17	72596244	F	SCARNA16;C17orf86	NR_003013;NR_027058	TSS1500;TSS200	chr17:75084622-75085085	Island			0	0	1	1	1	0	1	1	0	0	0	0	0	0	0	0	0	0	0	0	0	0	0
cg00021550	II	37	1	54209080	1	53981668	F				chr1:54203402-54205310	S_Shelf			0	0	1	0	0	0	0	0	0	1	1	0	0	0	0	0	0	0	0	0	0	0	0
cg00021558	II	37	12	52262965	12	50549232	R				chr12:52262627-52263215	Island	rs303764	21	0	0	1	0	1	0	0	1	0	0	0	0	0	0	0	0	0	0	0	0	0	0	0
cg00021576	I	37	1	244211966	1	242278589	F				chr1:244211034-244212088	Island			0	0	1	1	1	0	0	0	0	0	0	0	0	0	0	0	0	0	0	0	0	0	0
cg00021600	I	37	16	84003607	16	82561108	F	NECAB2	NM_019065	Body	chr16:84001805-84002011	S_Shore			0	0	1	0	0	0	0	0	0	1	0	0	0	0	0	0	0	0	0	0	0	0	0
cg00021762	II	37	22	27832684	22	26162684	F				chr22:27834425-27834630	N_Shore			0	0	1	0	0	0	0	0	0	0	0	0	0	0	0	0	0	0	0	0	0	0	0
cg00021783	II	37	15	43398581	15	41185873	F	UBR1	NM_174916	TSS1500					0	0	1	1	1	0	0	1	0	0	0	0	0	0	0	0	0	0	0	0	0	0	0
cg00021786	I	37	X	31090306	X	31000227	F	FTHL17	NM_031894	TSS200	chrX:31089886-31090330	Island			0	NA	0	0	0	0	0	0	0	0	0	NA	NA	NA	NA	NA	NA	NA	NA	NA	NA	NA	NA
cg00021855	II	37	8	144690956	8	144762099	F	PYCRL	NM_023078	Body	chr8:144691400-144692269	N_Shore	rs80035629	22	0	0	1	1	1	0	1	1	0	0	0	0	0	0	0	0	0	0	0	0	0	0	0
cg00021933	I	37	1	86082316	1	85854904	R				chr1:86081700-86082068	S_Shore			0	0	1	0	0	0	0	0	0	0	0	0	0	0	0	0	0	0	0	0	0	0	0
cg00021944	II	37	10	104005240	10	103995230	R	GBF1	NM_004193	TSS200	chr10:104005139-104005592	Island			0	0	1	1	1	0	0	0	0	0	0	0	0	0	0	0	0	0	0	0	0	0	0
cg00021945	I	37	19	52430920	19	57122732	F	ZNF613;ZNF613	NM_001031721;NM_024840	5'UTR;5'UTR					0	0	1	1	1	0	1	0	0	0	0	0	0	0	0	0	0	0	0	0	0	0	0
cg00021978	II	37	8	105476917	8	105546093	R	DPYS	NM_001385	Body	chr8:105478672-105479340	N_Shore			0	0	1	0	0	0	0	0	0	0	0	0	0	0	0	0	0	0	0	0	0	0	0
cg00022024	II	37	9	138800324	9	137940145	F	CAMSAP1	NM_015447	TSS1500	chr9:138798462-138800325	Island			0	0	1	1	1	0	1	1	0	0	0	0	0	0	0	0	0	0	0	0	1	0	0
cg00022054	II	37	1	48177261	1	47949848	R				chr1:48174494-48176519	S_Shore			0	0	1	0	0	0	0	0	0	1	0	0	0	0	0	0	0	0	0	0	0	0	0
cg00022076	II	37	16	68293990	16	66851491	R	PLA2G15	NM_012320	3'UTR			rs116300172	44	0	0	1	0	0	1	0	0	0	0	0	0	0	0	0	0	0	0	0	0	0	0	0
cg00022101	II	37	10	129079552	10	128969542	F	DOCK1	NM_001380	Body			rs77101701;rs116949458	44;47	0	0	1	0	0	0	0	0	0	0	0	0	0	0	0	0	0	0	0	0	0	0	0
cg00022138	II	37	20	42085879	20	41519293	F	SFRS6	NM_006275	TSS1500	chr20:42085948-42087322	N_Shore			0	0	1	1	1	0	1	1	0	0	0	0	0	0	0	0	0	0	0	0	0	0	0
cg00022145	II	37	22	49452167	22	47838171	R				chr22:49447339-49448283	S_Shelf	rs17766028	39	0	0	1	0	0	0	0	0	0	0	0	0	0	0	0	0	0	0	0	0	0	0	0
cg00022235	II	37	16	11764847	16	11672348	R	SNN	NM_003498	5'UTR	chr16:11762563-11763246	S_Shore	rs7193441	28	0	0	1	1	1	0	1	1	0	0	0	0	0	0	0	0	0	0	0	0	0	0	0
cg00022259	II	37	12	133385284	12	131895357	F	GOLGA3	NM_005895	Body					0	0	1	0	0	1	0	0	0	0	0	0	0	0	0	0	0	0	0	0	0	0	0
cg00022262	II	37	12	132959564	12	131469637	F				chr12:132956310-132956928	S_Shelf			0	0	1	0	0	0	0	0	0	1	0	0	0	0	0	0	0	0	0	0	0	0	0
cg00022308	II	37	2	27851831	2	27705335	F	CCDC121;CCDC121;GPN1;CCDC121;GPN1;GPN1;GPN1;CCDC121;GPN1	NM_024584;NM_001142683;NM_001145047;NM_024584;NM_001145049;NM_001145048;NM_007266;NM_001142682;NR_026735	1stExon;TSS200;Body;5'UTR;5'UTR;5'UTR;TSS200;TSS200;TSS200					0	0	1	1	1	0	1	0	0	0	0	0	0	0	0	0	0	0	0	0	0	0	0
cg00022492	II	37	15	41055530	15	38842822	F	GCHFR	NM_005258	TSS1500	chr15:41055396-41056787	Island	rs78059614	7	0	0	1	1	1	0	1	1	0	0	0	0	0	1	0	0	0	0	0	0	0	0	0
cg00022558	II	37	11	69590287	11	69299468	F	FGF4	NM_002007	TSS200	chr11:69588826-69590546	Island			0	0	1	0	0	0	0	0	0	0	0	0	1	0	0	0	0	0	0	0	0	0	0
cg00022594	II	37	19	15512550	19	15373550	R	AKAP8L	NM_014371	Body	chr19:15512025-15512393	S_Shore			0	0	1	0	0	1	0	0	0	0	0	0	0	0	0	0	0	0	0	0	0	0	0
cg00022606	II	37	20	442445	20	390445	F	TBC1D20	NM_144628	Body	chr20:442530-443365	N_Shore			0	0	1	1	1	0	0	1	0	0	0	0	0	0	0	0	0	0	0	0	0	0	0
cg00022633	II	37	13	26827877	13	25725877	R	CDK8	NM_001260	TSS1500	chr13:26827936-26829103	N_Shore			0	0	1	1	1	0	1	0	0	0	0	0	0	0	0	0	0	0	0	0	0	0	0
cg00022642	II	37	1	231377610	1	229444233	F	GNPAT;C1orf131	NM_014236;NM_152379	Body;TSS1500	chr1:231376796-231377243	S_Shore	rs487047	13	0	0	1	1	1	0	0	1	0	0	0	0	0	0	0	0	0	0	0	0	0	0	0
cg00022688	II	37	10	114136011	10	114126001	R	ACSL5;ACSL5;ACSL5;ACSL5	NM_016234;NM_203379;NM_016234;NM_203380	5'UTR;5'UTR;1stExon;5'UTR			rs74802221	35	0	0	1	1	1	0	0	1	0	0	0	0	0	0	0	0	0	0	0	0	0	0	0
cg00022858	II	37	4	55096616	4	54791373	F	PDGFRA	NM_006206	5'UTR	chr4:55096185-55100331	Island			0	0	1	0	0	0	0	0	0	1	0	0	1	1	0	0	0	0	0	0	0	0	0
cg00022866	II	37	11	64108440	11	63865016	F	CCDC88B	NM_032251	Body	chr11:64109822-64110228	N_Shore			0	0	1	1	1	0	1	1	0	0	0	0	0	0	0	0	0	0	0	0	0	0	0
cg00022871	II	37	17	43884358	17	41240138	R	CRHR1;CRHR1;CRHR1;CRHR1	NM_001145148;NM_004382;NM_001145147;NM_001145146	Body;Body;Body;Body					0	0	1	0	0	0	0	0	0	0	0	0	0	0	0	0	0	0	0	0	0	0	0
cg00022900	II	37	8	94143534	8	94212710	R								0	0	1	0	0	0	0	0	0	0	0	0	0	0	0	0	0	0	0	0	0	0	0
cg00022911	II	37	19	19372392	19	19233392	F	HAPLN4	NM_023002	Body	chr19:19371675-19372393	Island	rs79477190	37	0	0	1	1	1	0	0	0	0	0	0	0	0	0	0	0	0	0	0	0	0	0	0
cg00022966	II	37	1	205747925	1	204014548	F				chr1:205743900-205744668	S_Shelf	rs79405330	45	0	0	1	0	0	0	0	0	0	0	0	0	0	0	0	0	0	0	0	0	0	0	0
cg00022997	I	37	6	31650808	6	31758787	F				chr6:31650648-31651292	Island	rs114815162	1	1	0	0	1	0	0	0	0	0	0	0	NA	NA	NA	NA	NA	NA	NA	NA	NA	NA	NA	NA
cg00023001	II	37	17	55938748	17	53293747	R				chr17:55939088-55939591	N_Shore			0	0	1	1	1	0	0	1	1	1	0	0	0	0	0	0	0	0	0	0	0	0	0
cg00023024	II	37	1	23521272	1	23393859	F	HTR1D	NM_000864	TSS200					0	0	1	0	0	0	0	0	0	0	0	0	0	0	0	0	0	0	0	0	0	0	0
cg00023132	II	37	3	69133948	3	69216638	R	ARL6IP5	NM_006407	TSS200	chr3:69134086-69134479	N_Shore			0	0	1	1	1	0	0	1	0	0	0	0	0	0	0	0	0	0	0	0	0	0	0
cg00023154	II	37	1	44872463	1	44645050	R	RNF220	NM_018150	5'UTR	chr1:44871109-44874047	Island			0	0	1	1	1	0	0	1	0	0	0	0	0	0	0	0	0	0	0	0	0	0	0
cg00023168	II	37	19	44669068	19	49360908	R	ZNF226;ZNF226;ZNF226;ZNF226;ZNF226	NM_001032374;NM_001032373;NM_001032372;NM_015919;NM_001146220	TSS200;TSS200;TSS1500;TSS200;TSS200					0	0	1	1	1	0	0	0	0	0	0	0	0	0	0	0	0	0	0	0	0	0	0
cg00023174	II	37	19	12202386	19	12063386	R	ZNF788	NR_027049	TSS1500	chr19:12203028-12203503	N_Shore	rs112599443	16	0	0	1	1	0	0	0	0	0	0	0	0	0	0	1	0	0	0	0	0	0	0	0
cg00023185	I	37	8	65489939	8	65652493	R	LOC401463	NR_015374	TSS200	chr8:65491083-65491319	N_Shore			0	0	1	0	0	0	0	0	0	1	0	0	1	0	0	0	0	0	0	0	0	0	0
cg00023233	II	37	10	126077698	10	126067688	F				chr10:126077405-126078075	Island			0	0	1	1	1	0	0	1	0	0	0	0	0	0	0	0	0	0	0	0	0	0	0
cg00023288	II	37	2	44223284	2	44076788	R	LRPPRC	NM_133259	TSS200	chr2:44222741-44223732	Island			0	0	1	1	1	0	1	0	0	0	0	0	0	0	0	0	0	0	0	0	0	0	0
cg00023321	II	37	6	31511363	6	31619342	F	BAT1;BAT1	NM_004640;NM_080598	TSS1500;TSS1500	chr6:31509668-31509896	S_Shore			0	0	1	1	0	0	1	0	0	0	0	0	0	0	0	0	0	0	0	0	0	0	0
cg00023351	II	37	12	79187938	12	77712069	R								0	0	1	0	0	0	0	0	0	0	0	0	0	0	0	0	0	0	0	0	0	0	0
cg00023411	I	37	2	72126422	2	71979930	F								0	0	1	0	0	0	0	0	0	0	0	0	0	0	0	0	0	0	0	0	0	0	0
cg00023415	II	37	X	48435152	X	48320096	F	RBM3	NM_006743	Body	chrX:48432815-48433322	S_Shore			0	NA	0	0	0	0	1	1	0	0	0	NA	NA	NA	NA	NA	NA	NA	NA	NA	NA	NA	NA
cg00023464	II	37	13	111267667	13	110065668	R	CARKD	NM_018210	TSS1500	chr13:111267780-111268778	N_Shore			0	0	1	1	1	0	1	0	0	0	0	0	0	0	1	0	0	0	0	0	0	0	0
cg00023492	I	37	1	19970710	1	19843297	F	NBL1;NBL1	NM_182744;NM_005380	Body;TSS200	chr1:19970255-19971923	Island	rs3020595	17	0	0	1	1	1	0	0	0	0	0	0	0	0	0	0	0	0	0	0	0	0	0	0
cg00023507	I	37	6	33276465	6	33384443	R	TAPBP;TAPBP;TAPBP	NM_172209;NM_003190;NM_172208	Body;Body;Body			rs114767372;rs1014779	29;1	1	0	0	0	0	1	0	0	0	0	0	NA	NA	NA	NA	NA	NA	NA	NA	NA	NA	NA	NA
cg00023673	II	37	16	86755632	16	85313133	F								0	0	1	0	0	0	0	0	0	0	0	0	0	0	0	0	0	0	0	0	0	0	0
cg00023695	I	37	15	75230594	15	73017647	R	COX5A	NM_004255	TSS200	chr15:75229782-75230660	Island			0	0	1	1	1	0	1	0	0	0	0	0	0	0	0	0	0	0	0	0	0	0	0
cg00023702	II	37	1	114496771	1	114298294	F	HIPK1;HIPK1;HIPK1;HIPK1	NM_198269;NM_198268;NM_152696;NM_181358	Body;Body;Body;5'UTR					0	0	1	0	0	1	0	0	0	0	0	0	0	0	0	0	0	0	0	0	0	0	0
cg00023726	II	37	1	2839935	1	2829795	F								0	0	1	0	0	0	0	0	0	0	0	0	0	0	0	0	1	0	0	0	0	0	0
cg00023750	II	37	16	29211284	16	29118785	F						rs71394051	28	0	1	0	0	0	0	0	0	0	0	0	NA	NA	NA	NA	NA	NA	NA	NA	NA	NA	NA	NA
cg00023808	II	37	7	101944556	7	101731276	F	SH2B2	NM_020979	Body	chr7:101943785-101944557	Island			0	0	1	0	0	0	0	0	0	0	0	0	0	0	0	0	0	0	0	0	0	0	0
cg00023919	II	37	11	66839191	11	66595767	F	RHOD	NM_014578	3'UTR	chr11:66838918-66839192	Island			0	0	1	1	1	0	0	1	0	0	0	0	0	0	0	0	0	0	0	0	0	0	0
cg00024046	II	37	2	20398358	2	20261839	F						rs115084781;rs77955381	4;21	0	0	1	0	0	0	1	0	0	0	0	0	0	0	0	0	0	0	0	0	0	0	0
cg00024086	II	37	7	156814491	7	156507252	F				chr7:156810572-156814593	Island			0	0	1	0	0	0	0	0	0	1	0	1	0	0	0	0	0	0	0	0	0	0	0
cg00024170	II	37	16	71894378	16	70451879	F	ZNF821;ATXN1L	NM_017530;NR_024612	Body;Body	chr16:71894107-71894394	Island	rs28421940	5	0	0	1	0	0	1	0	0	0	0	0	0	0	0	0	0	0	0	0	0	0	0	0
cg00024192	II	37	2	179828541	2	179536786	F						rs75286558	24	0	0	1	0	0	0	0	0	0	0	0	0	0	0	0	0	0	0	0	0	0	0	0
cg00024198	II	37	1	2443577	1	2433437	F	PANK4	NM_018216	Body	chr1:2445355-2445648	N_Shore	rs3001343	0	1	0	0	0	0	1	0	0	0	0	0	NA	NA	NA	NA	NA	NA	NA	NA	NA	NA	NA	NA
cg00024247	II	37	13	93744608	13	92542609	R								0	0	1	0	0	0	0	0	0	0	0	0	0	0	0	0	0	0	0	0	0	0	0
cg00024280	I	37	19	17501257	19	17362257	R				chr19:17501955-17502250	N_Shore			0	0	1	1	1	0	0	1	0	0	0	0	0	0	0	0	0	0	0	0	0	0	0
cg00024382	I	37	17	34058623	17	31082736	R	RASL10B	NM_033315	TSS200	chr17:34058549-34058778	Island			0	0	1	1	1	0	0	1	0	0	0	0	0	0	0	0	0	0	0	0	0	0	0
cg00024396	II	37	6	53214008	6	53321967	R	ELOVL5	NM_021814	TSS200	chr6:53212617-53214043	Island			0	0	1	1	1	0	0	0	0	0	0	0	0	0	0	0	0	0	0	0	0	0	0
cg00024404	II	37	5	79552470	5	79588226	R	SERINC5	NM_178276	TSS1500	chr5:79551369-79552294	S_Shore			0	0	1	1	1	0	1	0	0	0	0	0	0	0	0	0	0	0	0	0	0	0	0
cg00024416	II	37	22	24240387	22	22570387	F				chr22:24236257-24237539	S_Shelf	rs114362543	17	0	0	1	0	0	1	0	0	0	0	0	0	0	0	0	0	0	0	0	0	0	0	0
cg00024443	II	37	16	21569473	16	21476974	R								0	0	1	0	0	0	0	0	0	0	0	0	0	0	0	0	0	0	0	0	0	0	0
cg00024471	II	37	3	188692547	3	190175241	F								0	0	1	1	0	0	0	1	0	0	0	0	0	0	0	0	0	0	0	0	0	0	0
cg00024472	I	37	17	47573864	17	44928863	R	NGFR	NM_002507	Body	chr17:47572345-47575316	Island			0	0	1	1	1	0	0	1	0	1	0	0	0	0	0	0	0	0	0	0	0	0	0
cg00024494	II	37	16	73096842	16	71654343	R				chr16:73096888-73097115	N_Shore			0	0	1	1	0	0	0	1	0	1	0	0	0	1	0	0	0	0	0	0	0	0	0
cg00024516	II	37	4	123506194	4	123725644	F								0	0	1	0	0	0	0	0	0	1	0	0	0	0	0	0	0	0	0	0	0	0	0
cg00024722	II	37	15	32163260	15	29950552	R								0	0	1	1	1	0	0	0	0	0	0	0	0	0	0	0	0	0	0	0	0	0	0
cg00024790	II	37	16	22385412	16	22292913	F	CDR2	NM_001802	Body	chr16:22385077-22386485	Island	rs11860920;rs117824619	22;47	0	0	1	1	1	0	1	0	0	0	0	0	0	0	0	0	0	0	0	0	0	0	0
cg00024812	II	37	2	9564248	2	9481699	F	ITGB1BP1;ITGB1BP1;CPSF3	NM_022334;NM_004763;NM_016207	TSS1500;TSS1500;Body	chr2:9563126-9564282	Island			0	0	1	1	1	0	1	0	0	0	0	0	0	0	0	0	0	0	0	0	0	0	0
cg00024967	II	37	3	169377818	3	170860512	R	MECOM	NM_004991	Body	chr3:169379437-169381056	N_Shore			0	0	1	1	1	0	0	1	1	1	0	0	0	1	0	0	0	0	0	0	0	0	0
cg00024989	II	37	19	17902242	19	17763242	F				chr19:17905579-17906317	N_Shelf			0	0	1	1	0	0	0	1	0	0	0	0	0	0	0	1	0	0	0	0	0	0	0
cg00025044	II	37	10	50716478	10	50386484	R	ERCC6	NM_000124	Body					0	0	1	1	0	0	0	1	0	0	0	0	0	0	0	0	0	0	0	0	0	0	0
cg00025138	I	37	14	71275917	14	70345670	R	MAP3K9	NM_033141	TSS200	chr14:71275512-71276571	Island			0	0	1	1	1	0	0	0	0	0	0	0	0	0	0	0	0	0	0	0	0	0	0
cg00025155	I	37	3	61379582	3	61354622	R						rs116395404	17	0	0	1	0	0	0	0	0	0	0	0	0	0	0	0	0	0	0	0	0	0	0	0
cg00025185	II	37	15	99550859	15	97368382	R	LOC145814;LOC145814	NM_001167902;NM_001167902	1stExon;5'UTR			rs115668313	10	0	0	1	0	0	0	0	0	0	0	0	0	0	0	0	0	0	0	0	0	0	0	0
cg00025211	II	37	1	145588627	1	144299984	R	NUDT17	NM_001012758	Body	chr1:145589135-145589535	N_Shore			0	0	1	1	1	0	0	1	0	0	0	0	0	0	0	0	0	0	0	0	0	0	0
cg00025331	II	37	2	145147350	2	144863820	R	ZEB2;ZEB2	NM_014795;NM_001171653	Body;Body	chr2:145147123-145147476	Island			0	0	1	0	0	1	0	0	0	0	0	0	0	0	0	0	0	0	0	0	0	0	0
cg00025347	II	37	8	42359992	8	42479149	F	SLC20A2	NM_006749	5'UTR					0	0	1	0	0	0	1	0	0	0	0	0	0	0	0	0	0	0	0	0	0	0	0
cg00025357	II	37	1	17577455	1	17450042	R	PADI3	NM_016233	Body					0	0	1	0	0	0	0	0	0	0	0	0	0	0	0	0	0	0	0	0	0	0	0
cg00025405	II	37	5	2135863	5	2188863	R				chr5:2136797-2137305	N_Shore			0	0	1	0	0	0	0	0	0	0	0	0	0	0	0	0	0	0	0	0	0	0	0
cg00025436	II	37	12	56660492	12	54946759	F	COQ10A;COQ10A	NM_001099337;NM_144576	TSS1500;TSS200	chr12:56660442-56661131	Island			0	0	1	1	1	0	1	1	0	0	0	0	0	0	0	0	0	0	0	0	0	0	0
cg00025439	I	37	16	87856450	16	86413951	R						rs4384608;rs76069656	28;14	0	0	1	0	0	0	0	0	0	0	0	0	0	0	0	0	0	0	0	0	0	0	0
cg00025496	I	37	17	1057343	17	1004093	F	ABR;ABR	NM_021962;NM_001159746	Body;5'UTR					0	0	1	0	0	0	0	0	0	0	0	0	0	0	0	0	0	0	0	0	0	0	0
cg00025591	II	37	21	48026043	21	46850471	F	S100B	NM_006272	TSS1500			rs77386374	1	1	0	0	1	0	0	1	1	0	0	0	NA	NA	NA	NA	NA	NA	NA	NA	NA	NA	NA	NA
cg00025626	II	37	2	239049392	2	238714131	R	KLHL30	NM_198582	5'UTR	chr2:239049388-239050089	Island	rs78476732;rs112867506	4;2	1	0	0	0	0	0	0	0	0	0	0	NA	NA	NA	NA	NA	NA	NA	NA	NA	NA	NA	NA
cg00025643	II	37	1	37904694	1	37677281	R								0	0	1	0	0	0	0	0	0	0	0	0	0	0	0	0	0	0	0	0	0	0	0
cg00025647	I	37	3	147077127	3	148559817	F				chr3:147077115-147077672	Island	rs884369	19	0	0	1	0	0	0	0	0	0	1	0	0	0	0	0	0	0	0	0	0	0	0	0
cg00025663	II	37	2	10827685	2	10745136	R	NOL10	NM_024894	Body	chr2:10829724-10830241	N_Shelf			0	0	1	0	0	0	0	0	0	0	0	0	0	0	0	0	0	0	0	0	0	0	0
cg00025680	II	37	2	45180560	2	45034064	F				chr2:45181890-45183111	N_Shore	rs7600836	5	0	0	1	1	0	0	0	0	0	1	0	0	0	1	0	0	0	0	0	0	0	0	0
cg00025715	II	37	19	58597097	19	63288909	R	ZSCAN18;ZSCAN18;ZSCAN18;ZSCAN18	NM_001145542;NM_001145543;NM_023926;NM_001145544	Body;Body;Body;Body	chr19:58595816-58596927	S_Shore			0	0	1	0	0	1	0	0	0	0	1	0	0	0	0	0	0	0	0	0	0	0	0
cg00025795	II	37	17	77983156	17	75597751	R	TBC1D16	NM_019020	Body	chr17:77983980-77984482	N_Shore			0	0	1	0	0	0	0	0	0	0	0	0	0	0	0	0	0	0	0	0	0	0	0
cg00025823	II	37	17	43909151	17	41264932	F	CRHR1;CRHR1;CRHR1;CRHR1	NM_001145148;NM_004382;NM_001145147;NM_001145146	Body;Body;Body;Body					0	0	1	0	0	0	0	0	0	0	0	0	0	0	0	0	0	0	0	0	0	0	0
cg00025877	I	37	6	34164284	6	34272262	F				chr6:34164137-34164526	Island	rs116775942	17	0	0	1	1	1	0	0	1	0	0	0	0	0	0	0	0	0	0	0	0	0	0	0
cg00025972	I	37	4	187762312	4	187999306	R						rs79690095	4	0	0	1	0	0	0	0	0	0	0	0	0	0	0	0	0	0	0	0	0	0	0	0
cg00025981	I	37	13	42031281	13	40929281	F	C13orf15	NM_014059	TSS1500	chr13:42030913-42032667	Island	rs116898763	18	0	0	1	1	1	0	0	0	0	1	0	0	0	0	0	0	0	0	0	0	0	0	0
cg00025991	II	37	10	736625	10	726625	R	DIP2C	NM_014974	TSS1500	chr10:734707-735606	S_Shore			0	0	1	0	0	0	0	0	0	1	0	0	0	0	0	0	0	0	0	0	0	0	0
cg00026030	II	37	21	34100439	21	33022310	F	SYNJ1;SYNJ1;SYNJ1;SYNJ1	NM_001160306;NM_003895;NM_001160302;NM_203446	TSS200;TSS200;TSS200;TSS200	chr21:34099716-34100796	Island			0	0	1	1	1	0	1	0	0	0	0	0	0	0	0	0	0	0	0	0	0	0	0
cg00026033	I	37	12	56414490	12	54700757	F	IKZF4	NM_022465	TSS200					0	0	1	1	1	0	0	1	0	0	0	0	0	0	0	0	0	0	0	0	0	0	0
cg00026075	I	37	3	172465746	3	173948440	F				chr3:172468372-172468845	N_Shelf	rs112382662	8	0	0	1	0	0	0	0	0	0	0	0	0	0	0	0	0	0	0	0	0	0	0	0
cg00026104	II	37	16	85855299	16	84412800	F						rs744019;rs78511134	11;32	0	0	1	1	0	0	0	0	0	0	0	0	0	0	0	0	0	0	0	0	0	0	0
cg00026119	I	37	12	124270439	12	122836392	F	DNAH10	NM_207437	Body	chr12:124272128-124272585	N_Shore	rs116310078;rs79726540	28;32	0	0	1	0	0	0	0	0	0	0	0	0	0	0	0	0	0	0	0	0	0	0	0
cg00026141	II	37	3	191579258	3	193061952	R				chr3:191580928-191581300	N_Shore			0	0	1	0	0	0	0	0	0	0	0	0	0	0	0	0	0	0	0	0	0	0	0
cg00026186	I	37	X	48367230	X	48252174	R	PORCN;PORCN;PORCN;PORCN;PORCN	NM_203476;NM_203473;NM_022825;NM_203474;NM_203475	TSS200;TSS200;TSS200;TSS1500;TSS1500	chrX:48367165-48367742	Island			0	NA	0	1	1	0	1	0	0	0	0	NA	NA	NA	NA	NA	NA	NA	NA	NA	NA	NA	NA
cg00026222	I	37	1	2144244	1	2134104	F				chr1:2144199-2144497	Island			0	0	1	1	1	0	0	1	0	0	0	0	0	0	0	0	0	0	0	0	0	0	0
cg00026230	I	37	16	30064606	16	29972107	F	ALDOA	NM_000034	5'UTR	chr16:30064200-30064678	Island			0	0	1	1	1	0	0	1	0	0	0	0	0	0	0	0	0	0	0	0	0	0	0
cg00026290	II	37	4	10686554	4	10295652	F	CLNK	NM_052964	TSS200			rs77025185;rs78063601	19;28	0	0	1	1	0	0	0	0	0	0	0	0	0	0	0	0	0	0	0	0	0	0	0
cg00026327	II	37	17	79056183	17	76670778	F	BAIAP2;BAIAP2;BAIAP2;BAIAP2	NM_017450;NM_006340;NM_001144888;NM_017451	Body;Body;Body;Body	chr17:79051892-79052534	S_Shelf	rs114601634	43	0	0	1	0	0	0	0	0	0	0	0	0	0	0	0	0	0	0	0	0	0	0	0
cg00026346	II	37	15	42267275	15	40054567	R				chr15:42264156-42264861	S_Shelf			0	0	1	0	0	0	0	0	0	0	0	0	0	0	0	0	0	0	0	0	0	0	0
cg00026362	II	37	6	43858741	6	43966719	F	LOC100132354	NR_024478	TSS200					0	0	1	0	0	0	0	0	0	0	0	0	0	0	0	0	0	0	0	0	0	0	0
cg00026374	II	37	6	35464536	6	35572514	F	TEAD3	NM_003214	5'UTR	chr6:35464056-35466269	Island			0	0	1	1	1	0	1	0	0	0	0	0	0	0	0	0	0	0	0	0	0	0	0
cg00026375	I	37	6	30227813	6	30335792	R	HLA-L	NR_027822	Body	chr6:30227320-30228255	Island			0	0	1	1	1	0	0	1	0	0	0	0	0	1	0	0	0	0	0	0	0	0	0
cg00026412	II	37	10	62059894	10	61729900	R	ANK3	NM_020987	Body					0	0	1	0	0	0	0	0	0	0	0	0	0	0	0	0	0	0	0	0	0	0	0
cg00026455	II	37	16	90032736	16	88560237	F	DEF8	NM_207514	3'UTR	chr16:90030509-90030740	S_Shore	rs114768276;rs61612201	38;40	0	0	1	0	0	1	1	0	0	0	0	0	0	0	0	0	0	0	0	0	0	0	0
cg00026457	II	37	1	200116736	1	198383359	R	NR5A2;NR5A2	NM_205860;NM_003822	Body;Body	chr1:200116696-200117204	Island			0	0	1	0	0	0	0	0	0	0	0	0	0	0	0	0	0	0	0	0	0	0	0
cg00026458	II	37	2	207633745	2	207341990	F	FASTKD2;FASTKD2;FASTKD2	NM_001136194;NM_001136193;NM_014929	Body;Body;Body	chr2:207629878-207630160	S_Shelf	rs112216390	1	1	0	0	0	0	1	0	0	0	0	0	NA	NA	NA	NA	NA	NA	NA	NA	NA	NA	NA	NA
cg00026474	II	37	8	134585500	8	134654682	F	ST3GAL1;ST3GAL1	NM_173344;NM_003033	TSS1500;TSS1500	chr8:134581969-134584875	S_Shore	rs76371705	25	0	0	1	1	1	0	1	1	0	0	0	0	0	0	0	0	0	0	0	0	0	0	0
cg00026546	II	37	1	33354785	1	33127372	F	HPCA	NM_002143	Body	chr1:33358469-33359449	N_Shelf	rs11554960	17	0	0	1	0	0	0	0	0	0	0	0	0	0	0	0	0	0	0	0	0	0	0	0
cg00026553	II	37	15	90562839	15	88363843	R	ZNF710	NM_198526	5'UTR					0	0	1	0	0	0	1	0	0	0	0	0	0	0	0	0	0	0	0	0	0	0	0
cg00026603	II	37	13	73141877	13	72039878	F								0	0	1	0	0	0	0	0	0	0	0	0	0	0	0	0	0	0	0	0	0	0	0
cg00026703	II	37	15	96870030	15	94671034	R	NR2F2	NM_001145155	Body	chr15:96873408-96877721	N_Shelf			0	0	1	0	0	0	0	0	0	1	0	0	0	1	0	0	0	0	0	0	0	0	0
cg00026731	II	37	18	55254092	18	53405090	F	FECH;FECH	NM_001012515;NM_000140	TSS200;TSS200	chr18:55253544-55254093	Island			0	0	1	1	1	0	1	0	0	0	0	0	0	0	0	0	0	0	0	0	0	0	0
cg00026776	II	37	6	32278653	6	32386631	R	C6orf10	NM_006781	Body			rs9268199;rs115332011	20;20	0	0	1	0	0	0	0	0	0	0	0	0	0	0	0	0	0	0	0	0	0	0	0
cg00026803	II	37	1	160055253	1	158321877	F	KCNJ9	NM_004983	Body	chr1:160053721-160054738	S_Shore			0	0	1	1	0	0	0	0	0	0	0	0	0	1	0	0	0	0	0	0	0	0	0
cg00026853	I	37	16	30934156	16	30841657	R	NCRNA00095	NR_024348	Body	chr16:30933637-30935774	Island			0	0	1	1	1	0	1	0	0	0	0	0	0	0	0	0	0	0	0	0	0	0	0
cg00026857	II	37	12	6619803	12	6490064	R	NCAPD2	NM_014865	Body			rs79122711;rs12424437	5;1	1	0	0	0	0	1	0	0	0	0	0	NA	NA	NA	NA	NA	NA	NA	NA	NA	NA	NA	NA
cg00026909	II	37	1	58089001	1	57861589	F	DAB1	NM_021080	5'UTR			rs116573397	47	0	0	1	0	0	0	0	0	0	0	0	0	0	1	0	0	0	0	0	0	0	0	0
cg00026919	II	37	13	40226031	13	39124031	R				chr13:40229743-40230181	N_Shelf	rs78859583	47	0	0	1	0	0	0	0	0	0	0	0	0	0	0	0	0	0	0	0	0	0	0	0
cg00026938	I	37	2	121363977	2	121080447	F								0	0	1	0	0	0	0	0	0	0	0	0	0	0	0	0	0	0	0	0	0	0	0
cg00026974	I	37	17	42298151	17	39653677	R	UBTF;UBTF;UBTF	NM_001076683;NM_001076684;NM_001076683	1stExon;TSS1500;5'UTR	chr17:42295861-42299719	Island			0	0	1	1	1	0	1	0	0	0	0	0	0	0	0	0	0	0	0	0	0	0	0
cg00027037	I	37	18	21977708	18	20231706	F	OSBPL1A;OSBPL1A	NM_080597;NM_080597	1stExon;5'UTR	chr18:21977275-21978110	Island			0	0	1	1	1	0	0	0	0	0	0	0	0	0	0	0	0	0	1	0	0	0	0
cg00027081	I	37	2	3325158	2	3304165	F	TSSC1	NM_003310	Body	chr2:3321063-3321293	S_Shelf			0	0	1	0	0	1	0	0	0	0	0	0	0	0	0	0	0	0	0	0	0	0	0
cg00027083	I	37	18	5543801	18	5533801	F	EPB41L3	NM_012307	5'UTR	chr18:5543437-5544241	Island			0	0	1	0	0	0	0	0	0	0	0	1	0	0	0	0	0	0	0	0	0	0	0
cg00027114	II	37	7	42740486	7	42707011	F								0	0	1	0	0	0	0	0	0	0	0	0	0	0	0	0	0	0	0	0	0	0	0
cg00027120	II	37	7	142880832	7	142590954	R	TAS2R39	NM_176881	1stExon			rs61745613	4	0	0	1	0	0	0	0	0	0	0	0	0	0	0	0	0	0	0	0	0	0	0	0
cg00027155	II	37	16	11099199	16	11006700	F	CLEC16A	NM_015226	Body			rs60223258	0	1	0	0	0	0	1	0	0	0	0	0	NA	NA	NA	NA	NA	NA	NA	NA	NA	NA	NA	NA
cg00027162	II	37	7	151087726	7	150718659	F	WDR86	NM_198285	Body			rs73171850;rs78652204;rs7798377	1;21;33	1	0	0	0	0	0	0	0	0	0	0	NA	NA	NA	NA	NA	NA	NA	NA	NA	NA	NA	NA
cg00027232	II	37	2	85547231	2	85400742	F	TGOLN2	NM_006464	3'UTR			rs77169284	0	1	0	0	0	0	1	0	1	0	0	0	NA	NA	NA	NA	NA	NA	NA	NA	NA	NA	NA	NA
cg00027400	II	37	18	49866412	18	48120410	R	DCC	NM_005215	TSS200	chr18:49868377-49868759	N_Shore	rs79743962	26	0	0	1	0	0	0	0	0	0	1	0	0	0	0	0	0	0	0	0	0	0	0	0
cg00027454	II	37	X	46740285	X	46625229	F	RP2	NM_006915	3'UTR					0	NA	0	0	0	0	0	0	0	0	0	NA	NA	NA	NA	NA	NA	NA	NA	NA	NA	NA	NA
cg00027466	II	37	1	156269048	1	154535672	F	VHLL;VHLL	NM_001004319;NM_001004319	5'UTR;1stExon					0	0	1	0	0	0	0	0	0	0	0	0	0	0	0	0	0	0	0	0	0	0	0
cg00027499	I	37	16	30759507	16	30667008	F	PHKG2	NM_000294	TSS1500	chr16:30759403-30760320	Island	rs4889503	41	0	0	1	1	1	0	0	1	0	0	0	0	0	0	0	0	0	0	0	0	0	0	0
cg00027570	I	37	1	117306669	1	117108192	R	CD2	NM_001767	Body					0	0	1	0	0	0	0	1	0	0	0	0	0	0	0	0	0	0	0	0	0	0	0
cg00027586	II	37	18	76148676	18	74249664	R				chr18:76150398-76151531	N_Shore	rs79860814;rs61191477;rs78161558	19;16;7	0	0	1	0	0	0	0	0	0	0	0	0	0	1	0	0	0	0	0	0	0	0	0
cg00027637	II	37	1	226900521	1	224967144	F	ITPKB	NM_002221	Body					0	0	1	1	1	0	1	1	0	0	0	0	0	0	0	0	0	0	0	0	0	0	0
cg00027650	II	37	15	57510575	15	55297867	F	TCF12;TCF12;TCF12;TCF12;TCF12	NM_207040;NM_003205;NM_207037;NM_207036;NM_207038	TSS1500;Body;Body;Body;Body					0	0	1	0	0	0	0	1	0	0	0	0	0	0	0	0	0	0	0	0	0	0	0
cg00027669	II	37	17	37382699	17	34636225	R	STAC2	NM_198993	TSS1500	chr17:37380953-37382363	S_Shore	rs11658275	27	0	0	1	1	1	0	0	1	1	1	0	0	0	0	0	0	0	0	0	0	0	0	0
cg00027674	II	37	11	87908897	11	87548545	R	RAB38	NM_022337	TSS1500	chr11:87908243-87908614	S_Shore			0	0	1	0	1	0	0	0	0	0	0	0	0	0	0	0	0	0	1	0	0	0	0
cg00027729	II	37	16	31285773	16	31193274	F	ITGAM;ITGAM	NM_001145808;NM_000632	Body;Body					0	0	1	0	0	0	0	0	0	0	0	0	0	0	0	0	0	0	0	0	0	0	0
cg00027745	I	37	7	1452678	7	1419204	F				chr7:1452417-1452794	Island	rs61143372;rs78816359	24;26	0	0	1	1	0	0	0	0	0	0	0	0	0	0	0	0	0	0	0	0	0	0	0
cg00027990	II	37	19	18368368	19	18229368	R	KIAA1683;KIAA1683;KIAA1683	NM_001145305;NM_025249;NM_001145304	Body;Body;Body	chr19:18368482-18368911	N_Shore	rs10451485	41	0	0	1	1	0	0	0	0	0	0	0	0	0	0	0	0	0	0	0	0	0	0	0
cg00027995	II	37	15	39888093	15	37675385	F	THBS1	NM_003246	3'UTR			rs41395048	48	0	0	1	0	0	0	0	0	0	0	0	0	0	0	0	0	0	0	0	0	0	0	0
cg00028013	II	37	15	74218697	15	72005750	R	LOXL1	NM_005576	TSS200	chr15:74218696-74220373	Island	rs79899706	46	0	0	1	0	0	0	0	0	0	0	0	0	0	0	0	0	0	0	0	0	0	0	0
cg00028014	II	37	2	201601406	2	201309651	F						rs13017660	46	0	0	1	0	0	0	0	0	0	0	0	0	0	0	0	0	0	0	0	0	0	0	0
cg00028022	II	37	1	246984573	1	245051196	R						rs6682693	1	1	0	0	1	0	0	0	1	0	0	0	NA	NA	NA	NA	NA	NA	NA	NA	NA	NA	NA	NA
cg00028034	II	37	20	30779307	20	30242968	F	TSPYL3	NR_002781	TSS1500	chr20:30777756-30778329	S_Shore			0	0	1	0	0	0	0	0	0	0	0	0	0	0	0	0	0	0	0	0	0	0	0
cg00028056	II	37	2	220407171	2	220115415	F	CHPF	NM_024536	Body	chr2:220407698-220409048	N_Shore			0	0	1	1	1	0	0	0	0	1	0	0	0	0	0	0	0	0	0	0	0	0	0
cg00028135	II	37	3	114343673	3	115826363	F	ZBTB20;ZBTB20;ZBTB20;ZBTB20;ZBTB20;ZBTB20	NM_001164345;NM_001164346;NM_001164347;NM_001164344;NM_015642;NM_001164343	5'UTR;5'UTR;TSS1500;5'UTR;5'UTR;5'UTR					0	0	1	0	0	0	0	0	0	0	0	0	0	0	0	0	0	0	0	0	0	0	0
cg00028184	II	37	1	222638644	1	220705267	F				chr1:222638761-222638973	N_Shore			0	0	1	1	1	0	0	0	0	0	0	0	0	0	0	0	0	0	0	0	0	0	0
cg00028211	I	37	2	45028802	2	44882306	F				chr2:45028955-45029318	N_Shore			0	0	1	0	1	0	0	1	1	1	0	0	0	0	0	0	0	0	0	0	0	0	0
cg00028232	II	37	4	1540469	4	1511274	R				chr4:1541591-1541868	N_Shore			0	0	1	0	0	0	0	0	0	0	0	0	0	0	0	0	0	0	0	0	0	0	0
cg00028251	II	37	6	119397402	6	119439101	R	FAM184A;FAM184A	NM_001100411;NM_024581	5'UTR;Body	chr6:119399091-119400223	N_Shore	rs113175763	29	0	0	1	0	0	0	0	0	0	0	0	0	0	0	0	0	0	0	0	0	0	0	0
cg00028299	II	37	8	59170968	8	59333522	R								0	0	1	0	0	0	0	0	0	0	0	0	0	0	0	0	0	0	0	0	0	0	0
cg00028308	II	37	12	54090754	12	52377021	F				chr12:54089211-54089413	S_Shore	rs78312862	51	0	0	1	1	1	0	0	1	0	1	0	0	0	0	0	0	0	0	0	0	0	0	0
cg00028318	I	37	6	29570739	6	29678718	F	GABBR1;GABBR1;GABBR1	NM_021904;NM_021903;NM_001470	3'UTR;3'UTR;3'UTR					0	0	1	0	0	0	0	0	0	0	0	0	0	0	0	0	0	0	0	0	0	0	0
cg00028336	II	37	4	186741788	4	186978782	F	SORBS2	NM_021069	5'UTR			rs117228998;rs115516080	18;36	0	0	1	0	0	0	0	0	0	0	0	0	0	0	0	0	0	0	0	0	0	0	0
cg00028338	II	37	4	1952723	4	1922521	F	WHSC1;WHSC1;WHSC1;WHSC1	NM_001042424;NM_133330;NM_133331;NM_133335	Body;Body;Body;Body					0	0	1	0	0	0	0	0	0	0	0	0	0	0	0	0	0	0	0	0	0	0	0
cg00028429	II	37	15	101273479	15	99091002	R						rs76879072	44	0	0	1	0	0	0	0	0	0	0	0	0	0	0	0	0	0	0	0	0	0	0	0
cg00028431	II	37	8	125564372	8	125633553	F	MTSS1	NM_014751	3'UTR					0	0	1	0	0	1	0	0	0	0	0	0	0	0	0	0	0	0	0	0	0	0	0
cg00028455	II	37	6	126112406	6	126154099	R	NCOA7;NCOA7	NM_181782;NM_001122842	5'UTR;5'UTR	chr6:126111537-126112480	Island			0	0	1	1	1	0	1	0	0	0	0	0	0	0	0	0	0	0	0	0	0	0	0
cg00028487	II	37	19	53030711	19	57722523	R	ZNF808	NM_001039886	TSS200	chr19:53030824-53031359	N_Shore			0	0	1	1	1	0	1	0	0	0	0	0	0	0	0	0	0	0	0	0	0	0	0
cg00028507	II	37	1	2918106	1	2907966	R				chr1:2918497-2918753	N_Shore	rs77993329	9	0	0	1	0	0	0	0	0	0	0	0	0	0	0	0	0	0	0	0	0	0	0	0
cg00028515	II	37	3	187548756	3	189031450	F								0	0	1	0	0	0	0	0	0	0	0	0	0	0	0	0	0	0	0	0	0	0	0
cg00028598	I	37	15	27128633	15	24679726	F	GABRA5;GABRA5	NM_001165037;NM_000810	Body;Body	chr15:27128249-27128935	Island			0	0	1	0	0	0	0	0	0	0	0	0	0	0	0	0	0	0	0	0	0	0	0
cg00028636	II	37	12	6876321	12	6746582	F	PTMS	NM_002824	Body	chr12:6875481-6876923	Island			0	0	1	1	1	0	1	1	0	0	0	0	0	0	0	0	0	0	0	0	0	0	0
cg00028677	II	37	15	55884658	15	53671950	R				chr15:55879792-55881228	S_Shelf	rs11636556	45	0	0	1	0	0	0	0	0	0	0	0	0	0	0	0	0	0	0	0	0	0	0	0
cg00028678	I	37	2	131674175	2	131390645	R	ARHGEF4;ARHGEF4	NM_032995;NM_015320	TSS200;TSS200	chr2:131673686-131674150	S_Shore			0	0	1	0	0	0	0	0	0	1	0	0	0	1	0	0	0	0	0	0	0	0	0
cg00028749	II	37	13	103451644	13	102249645	F	BIVM;BIVM;KDELC1;BIVM;BIVM	NM_001159596;NM_001159596;NM_024089;NM_017693;NM_017693	1stExon;5'UTR;TSS1500;5'UTR;1stExon	chr13:103450877-103453216	Island			0	0	1	1	1	0	0	1	1	1	0	0	0	0	0	0	0	0	0	0	0	0	0
cg00028757	I	37	6	31848498	6	31956477	R	EHMT2;EHMT2	NM_006709;NM_025256	Body;Body					0	0	1	0	0	1	0	0	0	0	0	0	0	0	0	0	0	0	0	0	0	0	0
cg00028829	II	37	16	58768411	16	57325912	R	GOT2	NM_002080	TSS200	chr16:58767447-58768328	S_Shore	rs116612242	41	0	0	1	1	1	0	1	0	0	0	0	0	0	0	0	0	0	0	0	0	0	0	0
cg00028844	II	37	20	43938184	20	43371598	R	MATN4;RBPJL;MATN4;MATN4	NM_003833;NM_014276;NM_030590;NM_030592	TSS1500;Body;TSS1500;TSS1500	chr20:43940306-43941111	N_Shelf			0	0	1	0	0	0	0	0	0	0	0	0	0	0	0	0	0	0	0	0	0	0	0
cg00028870	II	37	3	138634861	3	140117551	R				chr3:138634445-138634989	Island			0	0	1	1	1	0	0	0	0	0	0	0	0	0	0	0	0	0	0	0	0	0	0
cg00028881	I	37	6	31632939	6	31740918	R	BAT4;BAT4;CSNK2B	NM_033177;NM_033177;NM_001320	5'UTR;1stExon;TSS1500	chr6:31632815-31634093	Island	rs35377600;rs114095747;rs118127996;rs116849240	42;42;41;2	1	0	0	1	1	0	1	0	0	0	0	NA	NA	NA	NA	NA	NA	NA	NA	NA	NA	NA	NA
cg00028918	II	37	5	159200479	5	159133057	R				chr5:159200237-159200692	Island			0	0	1	1	1	0	0	1	0	0	0	0	0	0	0	0	0	0	0	0	0	0	0
cg00028929	II	37	12	52908478	12	51194745	F	KRT5	NM_000424	3'UTR					0	0	1	0	0	0	0	0	0	0	0	0	0	0	0	0	0	0	0	0	0	0	0
cg00028935	I	37	3	147114406	3	148597096	R	ZIC4;ZIC4;ZIC4	NM_001168378;NM_032153;NM_001168379	Body;Body;Body	chr3:147113608-147114479	Island			0	0	1	0	0	0	0	0	0	1	0	1	0	0	0	0	0	0	0	0	0	0	0
cg00028993	II	37	19	48247714	19	52939526	R	GLTSCR2	NM_015710	TSS1500	chr19:48248729-48249110	N_Shore	rs17625418	15	0	0	1	1	0	0	0	1	0	0	0	0	0	0	0	0	0	0	0	0	0	0	0
cg00029052	I	37	16	19566218	16	19473719	F	C16orf62	NM_020314	TSS1500	chr16:19566486-19567388	N_Shore	rs12599825;rs114013069	21;41	0	0	1	1	1	0	1	1	0	0	0	0	0	0	0	0	0	0	0	0	0	0	0
cg00029053	I	37	2	10830014	2	10747465	R	NOL10;NOL10	NM_024894;NM_024894	1stExon;5'UTR	chr2:10829724-10830241	Island			0	0	1	1	1	0	1	1	0	0	0	0	0	0	0	0	0	0	0	0	0	0	0
cg00029161	II	37	7	75268282	7	75106218	R	HIP1	NM_005338	Body	chr7:75268004-75268871	Island			0	0	1	1	1	0	0	0	0	0	0	0	0	1	0	0	0	0	0	0	0	0	0
cg00029233	II	37	17	43227453	17	40583236	R	HEXIM1	NM_006460	1stExon	chr17:43224933-43227616	Island			0	0	1	1	1	0	1	1	0	0	0	0	0	0	0	0	0	0	0	0	0	0	0
cg00029246	II	37	7	137223417	7	136873957	F	DGKI	NM_004717	Body			rs112639919	1	1	0	0	0	0	0	0	0	0	0	0	NA	NA	NA	NA	NA	NA	NA	NA	NA	NA	NA	NA
cg00029282	I	37	2	95941820	2	95305547	F	PROM2;PROM2;PROM2	NM_001165977;NM_001165978;NM_144707	Body;Body;Body					0	0	1	0	0	0	0	0	0	0	0	0	0	0	0	0	0	0	0	0	0	0	0
cg00029284	II	37	12	111731203	12	110215586	R	CUX2	NM_015267	Body					0	0	1	0	0	0	0	0	0	0	0	0	0	0	0	0	0	0	0	0	0	0	0
cg00029353	II	37	12	52241041	12	50527308	R				chr12:52240772-52242547	Island			0	0	1	1	1	0	0	1	0	0	0	0	0	0	0	0	0	0	0	0	0	0	0
cg00029397	II	37	12	57940957	12	56227224	F	DCTN2;DCTN2	NM_006400;NM_006400	5'UTR;1stExon	chr12:57940563-57940981	Island			0	0	1	1	1	0	1	0	0	0	0	0	0	0	0	0	0	0	0	0	0	0	0
cg00029521	II	37	6	39272634	6	39380612	R	KCNK17;KCNK17	NM_031460;NM_001135111	Body;Body	chr6:39271516-39271758	S_Shore			0	0	1	0	0	0	0	0	0	0	0	0	0	0	0	0	0	0	0	0	0	0	0
cg00029583	I	37	8	1443908	8	1431315	R				chr8:1443867-1444086	Island	rs79047943;rs115612216	34;1	1	0	0	0	0	0	0	0	0	0	0	NA	NA	NA	NA	NA	NA	NA	NA	NA	NA	NA	NA
cg00029619	II	37	6	17760992	6	17868971	R	KIF13A	NM_001105568	3'UTR			rs78574002	11	0	0	1	0	0	0	0	0	0	0	0	0	0	0	0	0	0	0	0	0	0	0	0
cg00029640	II	37	19	35770141	19	40461981	R	USF2;USF2	NM_003367;NM_207291	Body;Body	chr19:35769543-35770197	Island			0	0	1	0	0	1	0	0	0	0	0	0	0	0	0	0	0	0	0	0	0	0	0
cg00029678	II	37	17	78354382	17	75968977	F	RNF213;LOC100294362	NM_020914;NR_029376	Body;Body					0	0	1	0	0	1	0	0	0	0	0	0	0	0	0	0	0	0	0	0	0	0	0
cg00029821	II	37	6	147374493	6	147416186	F								0	0	1	0	0	0	0	0	0	0	0	0	0	0	0	0	0	0	0	0	0	0	0
cg00029822	I	37	15	75871730	15	73658785	F	PTPN9	NM_002833	TSS200	chr15:75870802-75871814	Island			0	0	1	1	1	0	1	0	0	0	0	0	0	0	0	0	0	0	0	0	0	0	0
cg00029825	II	37	16	31500439	16	31407940	R	SLC5A2	NM_003041	Body	chr16:31498650-31500564	Island	rs116551030;rs118162329	33;7	0	0	1	1	0	0	0	0	0	0	0	0	0	0	0	0	0	0	0	0	0	0	0
cg00029826	II	37	14	20801459	14	19871299	F	CCNB1IP1;CCNB1IP1	NM_182849;NM_021178	TSS200;TSS200			rs75163418	49	0	0	1	1	1	0	1	1	0	0	0	0	0	0	0	0	0	0	0	0	0	0	0
cg00029831	I	37	8	145653349	8	145624157	R	VPS28;VPS28	NM_183057;NM_016208	5'UTR;5'UTR	chr8:145653335-145654145	Island			0	0	1	1	1	0	1	1	0	0	0	0	0	0	0	0	0	0	0	0	0	0	0
cg00029922	II	37	2	192030587	2	191738832	R						rs16833461	36	0	0	1	1	0	0	0	0	0	0	0	0	0	0	0	0	0	0	0	0	0	0	0
cg00029928	II	37	6	133080438	6	133122131	R	VNN2;VNN2	NM_004665;NM_078488	TSS1500;5'UTR					0	0	1	0	0	0	0	0	0	0	0	0	0	0	0	0	0	0	0	0	0	0	0
cg00029931	II	37	X	100645741	X	100532397	F	RPL36A	NM_021029	TSS1500	chrX:100645780-100646107	N_Shore			0	NA	0	1	1	0	1	0	0	0	0	NA	NA	NA	NA	NA	NA	NA	NA	NA	NA	NA	NA
cg00029973	II	37	17	3501741	17	3448490	F	TRPV1;TRPV1	NM_018727;NM_080704	TSS1500;5'UTR					0	0	1	0	0	0	0	0	0	0	0	0	0	0	0	0	0	0	0	0	0	0	0
cg00029979	I	37	17	49027095	17	46382094	R								0	0	1	0	0	0	0	1	0	0	0	0	0	0	0	0	0	0	0	0	0	0	0
cg00030005	II	37	7	155129409	7	154822626	F				chr7:155130499-155131042	N_Shore			0	0	1	0	0	0	0	0	0	0	0	0	0	0	0	0	0	0	0	0	0	0	0
cg00030047	II	37	1	6268790	1	6191377	R	RNF207	NM_207396	Body	chr1:6268820-6269588	N_Shore			0	0	1	1	0	0	0	1	0	1	0	0	0	0	0	0	0	0	0	0	0	0	0
cg00030117	II	37	2	119980249	2	119696719	F	STEAP3;STEAP3;STEAP3	NM_001008410;NM_018234;NM_182915	TSS1500;TSS1500;TSS1500	chr2:119981079-119981818	N_Shore	rs838059;rs838058	1;24	1	0	0	0	0	0	0	0	0	0	0	NA	NA	NA	NA	NA	NA	NA	NA	NA	NA	NA	NA
cg00030125	II	37	X	125299403	X	125127084	R	DCAF12L2	NM_001013628	1stExon	chrX:125299245-125300436	Island			0	NA	0	0	0	0	0	0	0	0	0	NA	NA	NA	NA	NA	NA	NA	NA	NA	NA	NA	NA
cg00030176	II	37	6	29760784	6	29868763	F	HCG4	NR_002139	Body	chr6:29759946-29760903	Island	rs77141969;rs116683026;rs1610646;rs114367484	15;15;35;35	0	0	1	1	1	0	0	1	1	1	0	0	0	0	0	0	0	0	0	0	0	0	0
cg00030291	I	37	7	8302094	7	8268619	R	ICA1;ICA1;ICA1;ICA1	NM_004968;NM_004968;NM_001136020;NM_022307	5'UTR;1stExon;TSS1500;TSS1500	chr7:8301031-8302252	Island			0	0	1	0	1	0	0	0	0	0	0	0	0	0	0	0	0	0	0	0	0	0	0
cg00030296	II	37	17	75318732	17	72830327	R	SEPT9;SEPT9;SEPT9	NM_001113492;NM_001113491;NM_006640	5'UTR;Body;Body					0	0	1	1	0	0	1	1	0	0	0	0	0	0	0	0	0	0	0	0	0	0	0
cg00030420	II	37	5	140683772	5	140663956	F	SLC25A2	NM_031947	TSS200	chr5:140683195-140683773	Island			0	0	1	0	0	0	0	0	0	0	1	0	0	0	0	0	0	0	0	0	0	0	0
cg00030422	I	37	3	38080704	3	38055708	F	DLEC1;DLEC1;DLEC1;DLEC1	NM_007335;NM_007337;NM_007337;NM_007335	5'UTR;5'UTR;1stExon;1stExon	chr3:38080628-38081187	Island			0	0	1	1	1	0	0	1	0	0	0	0	0	0	0	0	0	0	0	0	0	0	0
cg00030423	I	37	19	29704213	19	34396053	R	UQCRFS1	NM_006003	TSS200	chr19:29703570-29704331	Island	rs7249757	51	0	0	1	1	1	0	1	0	0	0	0	0	0	0	0	0	0	0	0	0	0	0	0
cg00030427	II	37	6	169562540	6	169304465	R								0	0	1	0	0	0	0	0	0	0	0	0	0	0	0	0	0	0	0	0	0	0	0
cg00030432	II	37	7	100028974	7	99866910	F	MEPCE	NM_019606	1stExon	chr7:100025804-100028002	S_Shore			0	0	1	1	1	0	1	1	0	0	0	0	0	0	0	0	0	0	0	0	0	0	0
cg00030466	I	37	1	3147891	1	3137751	R	PRDM16;PRDM16	NM_022114;NM_199454	Body;Body	chr1:3147845-3148081	Island	rs75811948;rs905132	20;8	0	0	1	0	0	0	0	0	0	0	0	0	0	0	0	0	0	0	0	0	0	0	0
cg00030476	II	37	1	146642035	1	145108659	F	PRKAB2	NM_005399	Body	chr1:146643470-146644501	N_Shore	rs57570045	13	0	0	1	0	0	0	0	0	0	0	0	0	0	0	0	0	0	0	0	0	0	0	0
cg00030501	II	37	1	223181473	1	221248096	R								0	0	1	0	0	0	0	0	0	0	0	0	0	0	0	0	0	0	0	0	0	0	0
cg00030508	II	37	6	30139542	6	30247521	F	TRIM15	NM_033229	Body	chr6:30139718-30140263	N_Shore			0	0	1	0	0	0	0	0	0	1	0	0	0	0	0	0	0	0	0	0	0	0	0
cg00030523	II	37	12	97885353	12	96409484	F	RMST;MIR1251	NR_024037;NR_031653	Body;TSS1500					0	0	1	0	0	0	0	0	0	0	0	0	0	0	0	0	0	0	0	0	0	0	0
cg00030588	II	37	16	87100811	16	85658312	F						rs17770116	14	0	0	1	0	0	0	0	0	0	0	0	0	0	0	0	0	0	0	0	0	0	0	0
cg00030604	II	37	1	2379831	1	2369691	R								0	0	1	0	0	0	0	0	0	0	0	0	0	0	0	0	0	0	0	0	0	0	0
cg00030627	II	37	10	131811605	10	131701595	R				chr10:131813042-131813277	N_Shore			0	0	1	0	0	0	0	0	0	0	0	0	0	0	0	0	0	0	0	0	0	0	0
cg00030682	II	37	16	16175602	16	16083103	R	ABCC1;ABCC1;ABCC1;ABCC1;ABCC1	NM_019862;NM_019898;NM_019899;NM_004996;NM_019900	Body;Body;Body;Body;Body			rs114529535	6	0	0	1	0	0	0	0	0	0	0	0	0	0	0	0	0	0	0	0	0	0	0	0
cg00030774	II	37	15	29432143	15	27219435	R	FAM189A1	NM_015307	Body					0	0	1	1	0	0	0	0	0	0	0	1	0	0	0	0	0	0	0	0	0	0	0
cg00030795	I	37	6	33422380	6	33530358	R	ZBTB9;ZBTB9	NM_152735;NM_152735	5'UTR;1stExon	chr6:33422046-33422530	Island			0	0	1	1	1	0	1	0	0	0	0	0	0	0	0	0	0	0	0	0	0	0	0
cg00030807	II	37	8	1786072	8	1773479	R	ARHGEF10	NM_014629	5'UTR					0	0	1	0	0	0	0	0	0	0	0	0	0	0	0	0	0	0	0	0	0	0	0
cg00030816	II	37	1	145507504	1	144218861	R	RBM8A	NM_005105	TSS200	chr1:145507588-145507931	N_Shore			0	0	1	1	1	0	1	0	0	0	0	0	0	0	0	0	0	0	0	0	0	0	0
cg00030909	II	37	17	47112296	17	44467295	F	IGF2BP1;IGF2BP1	NM_006546;NM_001160423	Body;Body	chr17:47113256-47113490	N_Shore			0	0	1	0	0	0	0	0	0	0	0	0	0	0	0	0	0	0	0	0	0	0	0
cg00031013	II	37	17	7757933	17	7698658	R	KDM6B;TMEM88	NM_001080424;NM_203411	3'UTR;TSS1500	chr17:7758607-7758980	N_Shore			0	0	1	1	0	0	0	0	0	0	0	0	0	0	0	0	0	0	0	0	0	0	0
cg00031063	I	37	1	17303752	1	17176339	R	MFAP2;MFAP2;MFAP2;MFAP2	NM_017459;NM_001135248;NM_002403;NM_001135247	Body;Body;Body;Body	chr1:17306551-17307363	N_Shelf	rs112564340	32	0	0	1	0	0	0	0	0	0	0	0	0	0	0	0	0	0	0	0	0	0	0	0
cg00031105	I	37	6	33166117	6	33274095	R	RXRB	NM_021976	Body	chr6:33167885-33168715	N_Shore	rs61730281	18	0	0	1	1	0	0	0	1	0	0	0	0	0	0	0	0	0	0	0	0	0	0	0
cg00031162	II	37	17	7453377	17	7394101	R	TNFSF12;TNFSF12-TNFSF13	NM_003809;NM_172089	Body;Body	chr17:7452150-7452645	S_Shore			0	0	1	1	1	0	0	1	0	0	0	0	0	0	0	0	0	0	0	0	0	0	0
cg00031165	I	37	7	87258360	7	87096296	F	RUNDC3B;ABCB1;RUNDC3B;RUNDC3B	NM_001134406;NM_000927;NM_001134405;NM_138290	Body;5'UTR;Body;Body	chr7:87256958-87258444	Island	rs2157928	44	0	0	1	1	1	0	0	1	1	1	0	1	0	0	0	0	0	0	0	0	0	0	0
cg00031187	II	37	12	31522997	12	31414264	R								0	0	1	0	0	0	0	0	0	0	0	0	0	0	0	0	0	0	0	0	0	0	0
cg00031235	II	37	X	49124819	X	49011763	F	PPP1R3F	NM_033215	TSS1500	chrX:49125645-49127200	N_Shore			0	NA	0	0	1	0	1	1	0	0	0	NA	NA	NA	NA	NA	NA	NA	NA	NA	NA	NA	NA
cg00031256	I	37	6	2842255	6	2787254	R	SERPINB1	NM_030666	TSS200	chr6:2841810-2842273	Island	rs114537814	7	0	0	1	1	1	0	0	1	0	0	0	0	0	0	0	0	0	0	0	0	0	0	0
cg00031277	II	37	4	101943443	4	102162466	F								0	0	1	0	0	0	0	0	0	0	0	0	0	0	0	0	0	0	0	0	0	0	0
cg00031303	I	37	3	195681400	3	197165797	F				chr3:195681288-195681563	Island			0	0	1	1	1	0	0	0	0	0	0	0	0	0	0	0	0	0	0	0	0	0	0
cg00031340	I	37	16	81130212	16	79687713	R	GCSH;LOC100329108;GCSH	NR_033249;NR_033247;NM_004483	TSS1500;TSS1500;TSS1500	chr16:81129361-81130218	Island			0	0	1	1	1	0	0	0	0	0	0	0	0	0	0	0	0	0	0	0	0	0	0
cg00031346	II	37	6	168478519	6	168221368	F	FRMD1	NM_024919	Body	chr6:168479566-168479809	N_Shore			0	0	1	0	0	0	0	0	0	0	0	0	0	0	0	0	0	0	0	0	0	0	0
cg00031402	II	37	10	73612154	10	73282160	F	PSAP;PSAP;PSAP	NM_002778;NM_001042465;NM_001042466	TSS1500;TSS1500;TSS1500	chr10:73610661-73611145	S_Shore			0	0	1	1	0	0	1	0	0	0	0	0	0	0	0	0	1	0	0	0	0	0	0
cg00031443	I	37	19	7599076	19	7505076	R	PNPLA6;PNPLA6;PNPLA6;PNPLA6;PNPLA6	NM_006702;NM_001166111;NM_006702;NM_001166112;NM_001166113	5'UTR;TSS1500;1stExon;TSS200;TSS1500	chr19:7598413-7601008	Island	rs560849	18	0	0	1	1	1	0	0	1	0	0	0	0	0	0	0	0	0	0	0	0	0	0	0
cg00031456	I	37	1	109234919	1	109036442	R	PRPF38B	NM_018061	TSS200	chr1:109234788-109235161	Island			0	0	1	1	1	0	1	0	0	0	0	0	0	0	0	0	0	0	0	0	0	0	0
cg00031476	II	37	2	28114244	2	27967748	R	BRE;RBKS;LOC100302650;BRE;BRE;BRE;BRE	NM_199193;NM_022128;NR_028308;NM_199192;NM_199194;NM_199191;NM_004899	5'UTR;TSS1500;TSS1500;5'UTR;5'UTR;5'UTR;5'UTR	chr2:28113060-28113764	S_Shore			0	0	1	1	1	0	1	1	0	0	0	0	0	0	0	0	0	0	0	0	0	0	0
cg00031491	II	37	6	31837439	6	31945418	R	SLC44A4	NM_025257	Body					0	0	1	0	0	0	0	0	0	0	0	0	0	0	0	0	0	0	0	0	0	0	0
cg00031556	II	37	12	11508049	12	11399316	R	PRB1;PRB1;PRB1	NM_005039;NM_199354;NM_199353	Body;Body;Body					0	0	1	0	0	0	0	0	0	0	0	0	0	0	0	0	0	0	0	0	0	0	0
cg00031663	I	37	19	10654640	19	10515640	R	ATG4D	NM_032885	TSS200	chr19:10654228-10655042	Island			0	0	1	1	1	0	0	0	0	0	0	0	0	0	0	0	0	0	0	0	0	0	0
cg00031708	II	37	7	23051361	7	23017886	R	FAM126A	NM_032581	5'UTR	chr7:23052971-23054002	N_Shore	rs116518649	1	1	0	0	0	0	0	0	0	0	0	0	NA	NA	NA	NA	NA	NA	NA	NA	NA	NA	NA	NA
cg00031722	II	37	8	57361263	8	57523817	R				chr8:57358126-57359415	S_Shore			0	0	1	0	0	0	0	0	0	1	0	0	0	0	0	0	0	0	0	0	0	0	0
cg00031759	II	37	13	32889534	13	31787534	R	BRCA2	NM_000059	TSS200	chr13:32889533-32889900	Island	rs11571571	13	0	0	1	1	1	0	1	0	0	0	0	0	0	0	0	0	0	0	0	0	0	0	0
cg00031779	II	37	18	56296243	18	54447223	F	ALPK2	NM_052947	TSS200					0	0	1	0	0	0	0	0	0	0	0	0	0	0	0	0	0	0	0	0	0	0	0
cg00031896	I	37	12	122020205	12	120504588	R	KDM2B	NM_032590	TSS1500	chr12:122018170-122018457	S_Shore			0	0	1	1	1	0	1	1	0	0	0	0	0	0	0	0	0	0	0	0	0	0	0
cg00031967	I	37	7	43769114	7	43735639	R	C7orf44	NM_018224	TSS200	chr7:43768814-43769479	Island			0	0	1	1	1	0	1	0	0	0	0	0	0	0	0	0	0	0	0	0	0	0	0
cg00031973	I	37	7	47783848	7	47750373	F						rs73325886	27	0	0	1	0	0	0	0	0	0	0	0	0	0	0	0	0	0	0	0	0	0	0	0
cg00032036	II	37	19	7600417	19	7506417	F	PNPLA6;PNPLA6;PNPLA6;PNPLA6;PNPLA6	NM_001166113;NM_006702;NM_001166114;NM_001166112;NM_001166111	5'UTR;5'UTR;TSS200;5'UTR;5'UTR	chr19:7598413-7601008	Island			0	0	1	1	1	0	1	1	0	0	0	0	0	0	0	0	0	0	0	0	0	0	0
cg00032192	II	37	19	12818196	19	12679196	F	SNORD41;TNPO2;TNPO2;TNPO2	NR_002751;NM_001136195;NM_013433;NM_001136196	TSS1500;Body;Body;Body					0	0	1	0	0	0	0	0	0	0	0	0	0	0	0	0	0	0	0	0	0	0	0
cg00032205	II	37	8	98290372	8	98359548	F	TSPYL5	NM_033512	TSS200	chr8:98289604-98290404	Island			0	0	1	1	1	0	0	0	0	0	0	1	0	0	0	0	0	0	0	0	0	0	0
cg00032227	I	37	17	72772512	17	70284107	F	TMEM104;NAT9	NM_017728;NM_015654	TSS200;TSS200	chr17:72772244-72772692	Island			0	0	1	1	1	0	1	0	0	0	0	0	0	0	0	0	0	0	0	0	0	0	0
cg00032246	II	37	17	33913953	17	30938066	F	AP2B1;AP2B1	NM_001030006;NM_001282	TSS1500;TSS1500			rs28384428	36	0	0	1	1	1	0	1	1	0	0	0	0	0	0	0	0	0	0	0	0	0	0	0
cg00032308	II	37	6	123107591	6	123149290	F				chr6:123110288-123110878	N_Shelf			0	0	1	0	0	0	0	0	0	1	0	0	0	0	0	0	0	0	0	0	0	0	0
cg00032366	II	37	19	5692159	19	5643159	R	LONP1	NM_004793	Body	chr19:5690127-5692213	Island			0	0	1	1	0	0	1	1	0	0	0	0	0	0	1	0	0	0	0	0	0	0	0
cg00032419	I	37	17	27895566	17	24919692	R	TP53I13	NM_138349	TSS200	chr17:27893086-27896078	Island	rs497993	40	0	0	1	1	1	0	1	1	0	0	0	0	0	0	0	0	0	0	0	0	0	0	0
cg00032490	I	37	12	131402349	12	129968302	R								0	0	1	0	0	0	0	0	0	0	0	0	0	0	0	0	0	0	0	0	0	0	0
cg00032609	II	37	20	57606607	20	57040002	R	ATP5E;ATP5E	NM_001001977;NM_006886	Body;Body	chr20:57607045-57607782	N_Shore			0	0	1	1	1	0	0	1	0	0	0	0	0	0	0	0	0	0	0	0	0	0	0
cg00032610	II	37	8	711064	8	701064	R								0	0	1	0	0	0	0	0	0	0	0	0	0	0	0	0	0	0	0	0	0	0	0
cg00032643	II	37	1	3700680	1	3690540	F	LRRC47	NM_020710	Body	chr1:3703672-3703908	N_Shelf			0	0	1	0	0	1	0	0	0	0	0	0	0	0	0	0	0	0	0	0	0	0	0
cg00032664	II	37	3	125237438	3	126720128	R	SNX4	NM_003794	Body	chr3:125238496-125239201	N_Shore			0	0	1	0	0	0	0	0	0	0	0	0	0	0	0	0	0	0	0	0	0	0	0
cg00032666	II	37	X	149613398	X	149364056	R	MAMLD1	NM_005491	TSS1500					0	NA	0	0	0	0	0	0	0	0	0	NA	NA	NA	NA	NA	NA	NA	NA	NA	NA	NA	NA
cg00032686	I	37	4	1005072	4	995072	R	FGFRL1;FGFRL1;FGFRL1	NM_001004358;NM_021923;NM_001004356	TSS1500;TSS1500;TSS1500	chr4:1003106-1005455	Island			0	0	1	1	1	0	0	1	0	0	0	0	0	0	0	0	0	0	0	0	0	0	0
cg00032701	II	37	19	7911195	19	7817195	R	EVI5L;EVI5L	NM_145245;NM_001159944	5'UTR;TSS200	chr19:7912629-7912895	N_Shore			0	0	1	0	0	0	0	0	0	0	0	0	0	0	0	0	0	0	0	0	0	0	0
cg00032756	II	37	12	45268999	12	43555266	F	NELL2;NELL2;NELL2;NELL2;NELL2	NM_001145110;NM_001145107;NM_006159;NM_001145108;NM_001145109	Body;Body;Body;Body;Body	chr12:45269830-45270835	N_Shore			0	0	1	0	1	0	0	1	0	1	0	0	0	0	0	0	0	0	0	0	0	0	0
cg00032789	II	37	3	49377369	3	49352373	F	USP4;USP4	NM_003363;NM_199443	1stExon;1stExon	chr3:49377340-49377854	Island			0	0	1	1	1	0	1	0	0	0	0	0	0	0	0	0	0	0	0	0	0	0	0
cg00032805	II	37	4	165304473	4	165523923	F	MARCH1	NM_001166373	TSS200	chr4:165304328-165305177	Island			0	0	1	0	0	0	0	0	0	1	0	0	0	0	0	0	0	0	0	0	0	0	0
cg00032852	II	37	7	132767132	7	132417672	F	CHCHD3	NM_017812	TSS1500	chr7:132766509-132767096	S_Shore			0	0	1	1	1	0	0	1	0	0	0	0	0	0	0	0	0	0	0	0	0	0	0
cg00032879	II	37	1	2304264	1	2294124	R	MORN1	NM_024848	Body	chr1:2304159-2304376	Island			0	0	1	0	0	0	0	0	0	0	0	0	0	0	0	0	0	0	0	0	0	0	0
cg00032884	II	37	2	48540671	2	48394175	R	FOXN2	NM_002158	TSS1500	chr2:48541252-48542587	N_Shore	rs77966862	24	0	0	1	1	1	0	1	1	0	0	0	0	0	0	0	0	0	0	0	0	0	0	0
cg00032912	I	37	15	96887529	15	94688533	F				chr15:96887415-96887616	Island	rs114186225;rs74326752	40;50	0	0	1	0	0	0	0	0	0	1	0	0	0	0	0	0	0	0	0	0	0	0	0
cg00032959	II	37	16	71326879	16	69884380	F				chr16:71323115-71323514	S_Shelf			0	0	1	0	0	0	0	0	0	1	0	0	0	0	0	0	0	0	0	0	0	0	0
cg00033102	II	37	1	28561995	1	28434582	R	ATPIF1;ATPIF1;ATPIF1	NM_016311;NM_178190;NM_178191	TSS1500;TSS1500;TSS1500	chr1:28562510-28562976	N_Shore			0	0	1	1	1	0	1	0	0	0	0	0	0	1	0	0	0	0	0	0	0	0	0
cg00033127	I	37	1	99127446	1	98900034	R	SNX7;SNX7;SNX7	NM_152238;NM_152238;NM_015976	1stExon;5'UTR;1stExon	chr1:99126872-99127711	Island			0	0	1	0	1	0	0	1	0	0	0	0	1	0	0	0	0	0	0	0	0	0	0
cg00033155	II	37	2	110925418	2	110282707	F	NPHP1;NPHP1;NPHP1;NPHP1	NM_001128179;NM_207181;NM_000272;NM_001128178	Body;Body;Body;Body					0	0	1	0	0	0	0	0	0	0	0	0	0	0	0	0	0	0	0	0	0	0	0
cg00033165	II	37	4	169952114	4	170188689	R						rs116490327	45	0	0	1	0	0	0	0	0	0	0	0	0	0	0	0	0	0	0	0	0	0	0	0
cg00033209	II	37	16	3511787	16	3451788	F	NAT15;NAT15;NAT15	NM_001083601;NM_001083600;NM_024845	5'UTR;5'UTR;5'UTR	chr16:3507545-3508606	S_Shelf	rs9925461;rs75093195;rs75488951	0;13;44	1	0	0	1	0	0	0	1	0	0	0	NA	NA	NA	NA	NA	NA	NA	NA	NA	NA	NA	NA
cg00033213	II	37	8	144399335	8	144470710	R	TOP1MT	NM_052963	Body	chr8:144399189-144399391	Island	rs7845253	1	1	0	0	0	0	0	0	0	0	0	0	NA	NA	NA	NA	NA	NA	NA	NA	NA	NA	NA	NA
cg00033220	I	37	18	3451606	18	3441606	R	TGIF1;TGIF1;TGIF1;TGIF1;TGIF1;TGIF1;TGIF1;TGIF1;TGIF1	NM_174886;NM_173208;NM_173210;NM_170695;NM_173209;NM_170695;NM_003244;NM_173207;NM_173210	5'UTR;Body;5'UTR;1stExon;5'UTR;5'UTR;Body;Body;1stExon	chr18:3448006-3452360	Island			0	0	1	1	1	0	0	0	0	0	0	0	0	0	0	0	0	0	0	0	0	0	0
cg00033304	II	37	3	185302692	3	186785386	F	SENP2	NM_021627	TSS1500	chr3:185303822-185304497	N_Shore			0	0	1	0	0	0	1	0	0	0	0	0	0	0	0	0	0	0	0	0	0	0	0
cg00033334	II	37	12	123877320	12	122443273	F	SETD8	NM_020382	Body	chr12:123873794-123874597	S_Shelf			0	0	1	0	0	0	0	0	0	0	0	0	0	0	0	0	0	0	0	0	0	0	0
cg00033371	I	37	19	4956786	19	4907786	F	UHRF1;UHRF1	NM_013282;NM_001048201	Body;Body	chr19:4954453-4954870	S_Shore			0	0	1	0	0	0	0	0	0	0	0	0	0	0	0	0	0	0	0	0	0	0	0
cg00033457	I	37	8	74884507	8	75047061	R	TCEB1	NM_005648	TSS200	chr8:74884234-74884602	Island			0	0	1	1	1	0	1	0	0	0	0	0	0	0	0	0	0	0	0	0	0	0	0
cg00033490	II	37	7	87027887	7	86865823	F	CROT;CROT	NM_021151;NM_001143935	Body;Body					0	0	1	0	0	0	0	0	0	0	0	0	0	0	0	0	0	0	0	0	0	0	0
cg00033516	II	37	4	38666773	4	38343168	R	FLJ13197;KLF3	NR_026804;NM_016531	TSS1500;5'UTR	chr4:38664649-38666531	S_Shore	rs28656945	29	0	0	1	1	1	0	1	0	0	0	0	0	0	0	0	0	0	0	0	0	0	0	0
cg00033533	II	37	9	35116375	9	35106375	R	KIAA1539	NM_025182	TSS1500	chr9:35115701-35116446	Island			0	0	1	1	1	0	1	1	0	0	0	0	0	0	0	0	0	0	0	0	0	0	0
cg00033551	I	37	16	4738568	16	4678569	R	MGRN1;MGRN1;MGRN1;MGRN1	NM_001142291;NM_015246;NM_001142290;NM_001142289	3'UTR;Body;3'UTR;Body			rs115174228;rs117489888	46;45	0	0	1	0	0	0	0	0	0	0	0	0	0	0	0	0	0	0	0	0	0	0	0
cg00033584	II	37	3	44800749	3	44775753	F	KIAA1143	NM_020696	Body	chr3:44802852-44803618	N_Shelf	rs115285008	0	1	0	0	0	1	1	0	0	0	0	1	NA	NA	NA	NA	NA	NA	NA	NA	NA	NA	NA	NA
cg00033643	I	37	7	134001901	7	133652441	R	SLC35B4	NM_032826	TSS200	chr7:134001207-134001982	Island	rs1646724	28	0	0	1	1	1	0	0	1	0	0	0	0	0	0	0	0	0	0	0	0	0	0	0
cg00033666	II	37	15	96887043	15	94688047	R				chr15:96887415-96887616	N_Shore			0	0	1	0	0	0	0	0	0	1	0	0	1	0	0	0	0	0	0	0	0	0	0
cg00033668	I	37	12	15942561	12	15833828	F	EPS8	NM_004447	TSS200	chr12:15941718-15942740	Island			0	0	1	1	1	0	0	1	0	0	0	0	0	0	0	0	0	0	0	0	0	0	0
cg00033703	II	37	15	63566255	15	61353308	R				chr15:63569296-63570100	N_Shelf			0	0	1	0	0	0	0	0	0	0	0	0	0	0	0	0	0	0	0	0	0	0	0
cg00033773	II	37	19	12779366	19	12640366	R	MORG1;MORG1;C19orf56;MORG1	NM_032332;NM_001099737;NM_016145;NR_029375	TSS1500;5'UTR;Body;Body	chr19:12779795-12781094	N_Shore	rs11557233	15	0	0	1	1	1	0	1	1	0	0	0	0	0	0	0	0	0	0	0	0	0	0	0
cg00033806	I	37	8	143356113	8	143354020	F	TSNARE1	NM_145003	Body	chr8:143359844-143360110	N_Shelf			0	0	1	0	0	0	0	0	0	0	0	0	0	0	0	0	0	0	0	0	0	0	0
cg00033834	II	37	10	135018844	10	134868834	F	KNDC1	NM_152643	Body	chr10:135018677-135019084	Island			0	0	1	0	0	0	0	0	0	0	0	0	0	0	0	0	0	0	0	0	0	0	0
cg00033877	II	37	13	113419845	13	112467846	F	ATP11A;ATP11A	NM_015205;NM_032189	Body;Body	chr13:113420152-113420384	N_Shore	rs365513	10	0	0	1	0	0	0	0	0	0	0	0	0	0	0	0	0	0	0	0	0	0	0	0
cg00033909	II	37	7	9674902	7	9641427	F	PER4	NR_002790	Body					0	0	1	0	0	0	0	0	0	0	0	0	0	0	0	0	0	0	0	0	0	0	0
cg00033915	I	37	19	7504569	19	7410569	R	ARHGEF18;ARHGEF18	NM_015318;NM_001130955	5'UTR;TSS200	chr19:7504923-7505186	N_Shore	rs76775560;rs8110777	44;35	0	0	1	0	0	1	0	0	0	0	0	0	0	0	0	0	0	0	0	0	0	0	0
cg00034003	I	37	16	88779146	16	87306647	R	CTU2;CTU2	NM_001012759;NM_001012762	Body;Body	chr16:88781806-88782517	N_Shelf	rs76614176;rs2290895	50;16	0	0	1	0	0	0	0	0	0	0	0	0	0	0	0	0	0	0	0	0	0	0	0
cg00034019	I	37	6	42018228	6	42126206	F	TAF8	NM_138572	TSS200	chr6:42018139-42018604	Island			0	0	1	1	1	0	1	0	0	0	0	0	0	0	0	0	0	0	0	0	0	0	0
cg00034039	II	37	9	74526266	9	73716086	F	C9orf85;FAM108B1;FAM108B1	NM_182505;NM_016014;NM_001025780	TSS200;TSS200;TSS200	chr9:74525249-74526679	Island	rs112278918	44	0	0	1	1	1	0	1	0	0	0	0	0	0	0	0	0	0	0	0	0	0	0	0
cg00034076	I	37	8	85096037	8	85258592	F	RALYL;RALYL;RALYL;RALYL;RALYL	NM_173848;NM_001100391;NM_001100392;NM_001100393;NM_173848	5'UTR;TSS1500;5'UTR;5'UTR;1stExon	chr8:85096759-85097247	N_Shore			0	0	1	0	0	0	0	0	0	1	0	1	0	0	0	0	0	0	0	0	0	0	0
cg00034101	I	37	1	40098595	1	39871182	R	HEYL	NM_014571	Body			rs1148944	20	0	0	1	0	0	0	0	0	0	1	0	0	0	0	0	0	0	0	0	0	0	0	0
cg00034130	II	37	11	3862931	11	3819507	R	RHOG	NM_001665	TSS1500	chr11:3861855-3862996	Island			0	0	1	1	1	0	1	0	0	0	0	0	0	0	0	0	0	0	0	0	0	0	0
cg00034154	II	37	19	10337163	19	10198163	F	S1PR2	NM_004230	5'UTR	chr19:10334618-10335511	S_Shore			0	0	1	0	0	0	0	0	0	0	0	0	0	0	0	0	0	0	0	0	0	0	0
cg00034336	I	37	2	8684126	2	8601577	F						rs752225	36	0	0	1	1	0	0	1	1	0	0	0	0	0	0	0	0	0	0	0	0	0	0	0
cg00034376	II	37	2	64068959	2	63922463	R	UGP2;UGP2	NM_006759;NM_001001521	TSS200;5'UTR	chr2:64067892-64068906	S_Shore			0	0	1	1	1	0	1	0	0	0	0	0	0	0	0	0	0	0	0	0	0	0	0
cg00034407	II	37	6	62284299	6	62342258	F								0	0	1	0	0	0	0	0	0	0	0	0	0	0	0	0	0	0	0	0	0	0	0
cg00034416	I	37	1	155278724	1	153545348	R	FDPS;FDPS;FDPS;FDPS;FDPS;FDPS	NM_001135822;NM_002004;NM_001135821;NM_002004;NM_001135822;NM_001135821	5'UTR;1stExon;1stExon;5'UTR;1stExon;5'UTR	chr1:155278407-155278743	Island			0	0	1	1	1	0	1	0	0	0	0	0	0	0	0	0	0	0	0	0	0	0	0
cg00034433	II	37	1	224803837	1	222870460	R	CNIH3	NM_152495	TSS1500	chr1:224803637-224805314	Island	rs1566386	39	0	0	1	1	1	0	0	1	0	1	0	0	0	0	0	0	0	0	0	0	0	0	0
cg00034468	II	37	1	229568077	1	227634700	R	ACTA1	NM_001100	Body	chr1:229567206-229570684	Island			0	0	1	0	0	0	0	1	0	1	0	0	0	0	0	0	0	0	0	0	0	0	0
cg00034555	II	37	19	14202331	19	14063331	R	SAMD1	NM_138352	TSS1500					0	0	1	1	1	0	0	0	0	0	0	0	0	0	0	0	0	0	0	0	0	0	0
cg00034556	II	37	1	566731	1	556594	R	MIR1977	NR_031741	TSS1500					0	0	1	0	0	0	0	0	0	0	0	0	0	0	0	0	0	0	0	0	0	0	0
cg00034559	II	37	2	39892124	2	39745628	F	TMEM178;TMEM178	NM_152390;NM_001167959	TSS1500;TSS1500	chr2:39893121-39893496	N_Shore	rs13383590	41	0	0	1	0	0	0	0	0	0	1	0	0	0	0	0	0	0	0	0	0	0	0	0
cg00034574	II	37	20	62397348	20	61867792	F	ZBTB46	NM_025224	Body	chr20:62398409-62398990	N_Shore			0	0	1	0	0	0	0	0	0	0	0	0	0	0	0	0	0	0	0	0	0	0	0
cg00034604	II	37	8	54787585	8	54950138	F	RGS20	NM_170587	Body	chr8:54789581-54790665	N_Shore	rs116833049;rs114733575	19;46	0	0	1	0	0	0	0	0	0	1	0	0	0	0	0	0	0	0	0	0	0	0	0
cg00034611	II	37	16	89229269	16	87756770	F	C16orf81	NR_024347	Body	chr16:89232410-89232683	N_Shelf	rs115062254	12	0	0	1	0	0	0	0	0	0	0	0	0	0	0	0	0	0	0	0	0	0	0	0
cg00034639	II	37	X	138529221	X	138356887	F	SRD5A1P1	NR_028597	Body	chrX:138529085-138529301	Island	rs7884121	4	0	NA	0	0	0	0	0	0	0	0	0	NA	NA	NA	NA	NA	NA	NA	NA	NA	NA	NA	NA
cg00034650	I	37	17	76987444	17	74499039	R				chr17:76989642-76990039	N_Shelf			0	0	1	0	0	1	0	0	0	0	0	0	0	0	0	0	0	0	0	0	0	0	0
cg00034731	II	37	X	68348071	X	68264796	F				chrX:68348399-68348775	N_Shore			0	NA	0	0	0	0	0	0	0	0	0	NA	NA	NA	NA	NA	NA	NA	NA	NA	NA	NA	NA
cg00034755	II	37	22	50918361	22	49265227	R				chr22:50919453-50920376	N_Shore			0	0	1	0	0	0	0	0	0	0	0	0	0	0	0	0	0	0	0	0	0	0	0
cg00034769	II	37	14	98444533	14	97514286	R	C14orf64	NR_015430	TSS200					0	0	1	1	0	0	0	0	0	0	0	0	0	0	0	0	0	0	0	0	0	0	0
cg00034852	II	37	18	77712060	18	75813048	R	PQLC1;PQLC1;PQLC1	NM_025078;NM_001146343;NM_001146345	TSS1500;TSS1500;TSS1500	chr18:77710769-77712454	Island	rs71367561	50	0	0	1	1	1	0	0	1	0	0	0	0	0	0	0	0	0	0	0	0	0	0	0
cg00035000	II	37	1	25255003	1	25127590	F	RUNX3;RUNX3	NM_001031680;NM_004350	Body;Body	chr1:25255527-25259005	N_Shore			0	0	1	1	1	0	0	1	0	0	0	0	0	0	0	0	0	0	0	0	0	0	0
cg00035074	II	37	7	2701567	7	2668093	F	TTYH3	NM_025250	3'UTR	chr7:2701330-2701744	Island			0	0	1	0	0	0	0	0	0	0	0	0	0	0	0	0	0	0	0	0	0	0	0
cg00035197	II	37	16	88962986	16	87490487	F	CBFA2T3;CBFA2T3	NM_175931;NM_005187	Body;Body	chr16:88962670-88963451	Island	rs12448682;rs28673153	25;49	0	0	1	0	0	0	0	0	0	0	0	0	0	0	0	0	0	0	0	0	0	0	0
cg00035220	II	37	7	158197980	7	157890741	F	PTPRN2;PTPRN2;PTPRN2	NM_002847;NM_130842;NM_130843	Body;Body;Body	chr7:158198545-158198907	N_Shore			0	0	1	0	0	0	0	0	0	0	0	0	0	0	0	0	0	0	0	0	0	0	0
cg00035237	I	37	1	31538879	1	31311466	F	PUM1;PUM1	NM_001020658;NM_014676	TSS1500;TSS1500	chr1:31538412-31538938	Island			0	0	1	1	1	0	1	0	0	0	0	0	0	0	0	0	0	0	0	0	0	0	0
cg00035249	I	37	1	228270481	1	226337104	R	ARF1;ARF1;ARF1;ARF1;ARF1	NM_001658;NM_001024226;NM_001024227;NM_001024228;NM_001024226	5'UTR;1stExon;TSS1500;TSS1500;5'UTR	chr1:228269729-228271501	Island			0	0	1	1	1	0	1	0	0	0	0	0	0	0	0	0	0	0	0	0	0	0	0
cg00035268	II	37	6	168225394	6	167968243	R	C6orf124	NR_027906	Body	chr6:168226063-168228559	N_Shore			0	0	1	0	0	0	0	0	0	1	0	0	0	0	0	0	0	0	0	0	0	0	0
cg00035316	I	37	2	176993017	2	176701263	F	HOXD8	NM_019558	TSS1500	chr2:176992950-176993186	Island			0	0	1	1	0	0	0	1	0	1	0	0	0	1	0	0	0	0	0	0	0	0	0
cg00035326	II	37	10	135208356	10	135058346	R	MTG1	NM_138384	Body	chr10:135207467-135208073	S_Shore			0	0	1	1	1	0	1	1	0	0	0	0	0	0	0	0	0	0	0	0	0	0	0
cg00035347	II	37	10	104953608	10	104943598	F	NT5C2;NT5C2	NM_012229;NM_001134373	TSS1500;TSS1500	chr10:104952242-104953232	S_Shore			0	0	1	1	1	0	1	0	0	0	0	0	0	0	0	0	0	0	0	0	0	0	0
cg00035398	I	37	7	158656620	7	158349381	R	WDR60	NM_018051	Body	chr7:158656282-158656744	Island			0	1	0	1	1	0	1	1	0	0	0	NA	NA	NA	NA	NA	NA	NA	NA	NA	NA	NA	NA
cg00035449	II	37	6	169539646	6	169281571	R				chr6:169539501-169540033	Island	rs7754210;rs13200360	26;1	1	0	0	0	0	0	0	0	0	0	0	NA	NA	NA	NA	NA	NA	NA	NA	NA	NA	NA	NA
cg00035452	II	37	16	88018556	16	86576057	F	BANP;BANP	NM_017869;NM_079837	Body;Body	chr16:88018631-88018954	N_Shore	rs112601385	4	0	1	0	0	0	1	0	0	0	0	0	NA	NA	NA	NA	NA	NA	NA	NA	NA	NA	NA	NA
cg00035453	II	37	12	46122355	12	44408622	F	ARID2;LOC400027	NM_152641;NR_028408	TSS1500;TSS1500	chr12:46120726-46124104	Island			0	0	1	1	1	0	1	0	0	0	0	0	0	0	0	0	0	0	0	0	0	0	0
cg00035608	II	37	19	37288450	19	41980290	F				chr19:37288342-37288723	Island	rs826967	4	0	0	1	1	1	0	0	0	0	0	0	0	0	0	0	0	0	0	0	0	0	0	0
cg00035623	II	37	19	55919836	19	60611648	F	UBE2S	NM_014501	TSS1500	chr19:55918699-55919816	S_Shore			0	0	1	1	1	0	1	1	0	0	0	0	0	0	0	0	0	0	0	0	0	0	0
cg00035630	II	37	11	33036664	11	32993240	R	DEPDC7;DEPDC7	NM_139160;NM_001077242	TSS1500;TSS1500	chr11:33037206-33037917	N_Shore			0	0	1	0	0	0	0	0	0	0	0	0	0	0	0	0	0	0	0	0	0	0	0
cg00035636	I	37	13	21900591	13	20798591	F				chr13:21900425-21900637	Island	rs11620586	23	0	0	1	1	1	0	0	0	0	0	0	0	0	0	0	0	0	0	0	0	0	0	0
cg00035673	II	37	6	33287504	6	33395482	F	DAXX;DAXX;DAXX;DAXX	NM_001141969;NR_024517;NM_001350;NM_001141970	Body;Body;Body;Body	chr6:33288733-33289008	N_Shore			0	0	1	0	0	1	1	1	0	0	0	0	0	0	0	0	0	0	0	0	0	0	0
cg00035812	II	37	2	204193378	2	203901623	R	ABI2	NM_005759	Body	chr2:204192655-204193740	Island			0	0	1	1	1	0	1	0	0	0	0	0	0	0	0	0	0	0	0	0	0	0	0
cg00035847	II	37	1	29557016	1	29429603	R	MECR;MECR	NM_016011;NM_001024732	Body;5'UTR	chr1:29557220-29557627	N_Shore			0	0	1	1	1	0	1	1	0	0	0	0	0	0	0	0	0	0	0	0	0	0	0
cg00035864	II	37	Y	8553009	Y	8613009	F	TTTY18	NR_001550	TSS1500					0	NA	0	0	0	0	0	0	0	0	0	NA	NA	NA	NA	NA	NA	NA	NA	NA	NA	NA	NA
cg00035889	II	37	4	38689910	4	38366305	R	KLF3	NM_016531	Body	chr4:38690308-38690605	N_Shore	rs79459020	32	0	0	1	0	0	1	0	0	0	0	0	0	0	0	0	0	0	0	0	0	0	0	0
cg00035923	II	37	7	1104035	7	1070561	R	C7orf50;C7orf50;C7orf50	NM_001134395;NM_032350;NM_001134396	Body;Body;Body	chr7:1105259-1105974	N_Shore			0	0	1	0	0	0	0	0	0	0	0	0	0	0	0	0	0	0	0	0	0	0	0
cg00035937	II	37	7	91874085	7	91712021	F	KRIT1;KRIT1;KRIT1;KRIT1;ANKIB1;KRIT1	NM_004912;NM_194456;NM_001013406;NM_194455;NM_019004;NM_194454	5'UTR;5'UTR;5'UTR;5'UTR;TSS1500;5'UTR	chr7:91874781-91875851	N_Shore			0	0	1	1	1	0	1	1	0	0	0	0	0	1	0	0	0	0	0	0	0	0	0
cg00035945	II	37	4	75859212	4	76078236	R	PARM1	NM_015393	Body	chr4:75858300-75859931	Island			0	0	1	1	1	0	0	0	1	1	0	0	1	0	0	0	0	0	0	0	0	0	0
cg00035969	II	37	1	112159097	1	111960620	R				chr1:112162204-112162837	N_Shelf	rs114753265;rs76701185	41;11	0	0	1	1	0	0	0	1	0	0	0	0	0	1	0	0	0	0	0	0	0	0	0
cg00035980	II	37	13	113600332	13	112648333	F				chr13:113597553-113598303	S_Shelf			0	0	1	0	0	0	0	0	0	0	0	0	0	0	0	0	0	0	0	0	0	0	0
cg00036011	II	37	6	26271718	6	26379697	F	HIST1H3G;HIST1H2BI	NM_003534;NM_003525	TSS200;TSS1500	chr6:26272470-26272696	N_Shore			0	0	1	1	1	0	1	1	0	0	0	0	0	0	0	0	0	0	0	0	0	0	0
cg00036110	II	37	1	40146660	1	39919247	F	HPCAL4	NM_016257	3'UTR	chr1:40149431-40150013	N_Shelf			0	0	1	0	0	0	0	0	0	1	0	0	0	0	0	0	0	0	0	0	0	0	0
cg00036115	II	37	12	69080592	12	67366859	F	NUP107	NM_020401	TSS200	chr12:69080580-69081152	Island	rs12831591	24	0	0	1	1	1	0	1	0	0	0	0	0	0	0	0	0	0	0	0	0	0	0	0
cg00036119	II	37	16	7277833	16	7217834	R	A2BP1;A2BP1;A2BP1	NM_001142334;NM_001142333;NM_018723	Body;Body;Body					0	0	1	0	0	0	0	0	0	0	0	0	0	0	0	0	0	0	0	0	0	0	0
cg00036137	II	37	19	56688439	19	61380251	F	GALP;GALP	NM_001145546;NM_033106	5'UTR;5'UTR					0	0	1	0	0	0	0	0	0	0	0	0	0	0	0	0	0	0	0	0	0	0	0
cg00036258	II	37	16	4029218	16	3969219	F	ADCY9	NM_001116	Body	chr16:4029157-4029413	Island			0	0	1	0	0	0	0	0	0	0	0	0	0	0	0	0	0	0	0	0	0	0	0
cg00036263	I	37	1	245852353	1	243918976	F	KIF26B	NM_018012	Body	chr1:245851177-245852514	Island	rs3766648	35	0	0	1	0	0	0	0	0	0	0	0	0	0	0	0	0	0	0	0	0	0	0	0
cg00036299	I	37	16	10277505	16	10185006	F	GRIN2A;GRIN2A	NM_000833;NM_001134407	TSS1500;TSS1500	chr16:10273943-10277424	S_Shore	rs3785185;rs78877858	29;39	0	0	1	1	0	0	0	0	0	1	0	0	0	0	0	0	0	0	0	0	0	0	0
cg00036324	II	37	10	134693667	10	134543657	F				chr10:134692851-134693252	S_Shore	rs12244709	50	0	0	1	0	0	0	0	0	0	0	0	0	0	0	0	0	0	0	0	0	0	0	0
cg00036328	II	37	12	123465816	12	122031769	R	ARL6IP4;ARL6IP4;ARL6IP4;ARL6IP4	NM_016638;NM_001002252;NM_018694;NM_001002251	Body;Body;Body;Body	chr12:123464820-123465972	Island			0	0	1	1	1	0	1	1	0	0	0	0	0	0	0	0	0	0	0	0	0	0	0
cg00036347	II	37	1	151811923	1	150078547	R	LOC100132111;C2CD4D	NR_024237;NM_001136003	Body;5'UTR	chr1:151812253-151812525	N_Shore	rs7551806	18	0	0	1	1	1	0	0	1	0	1	0	0	0	0	0	0	0	0	0	0	0	0	0
cg00036369	II	37	3	63988378	3	63963418	F	ATXN7;ATXN7	NM_001128149;NM_000333	3'UTR;3'UTR			rs115703220	13	0	0	1	0	0	1	0	0	0	0	0	0	0	0	0	0	0	0	0	0	0	0	0
cg00036386	I	37	2	74691992	2	74545500	R	MOGS;MOGS	NM_001146158;NM_006302	Body;Body	chr2:74691959-74692657	Island			0	0	1	1	1	0	1	1	0	0	0	0	0	0	0	0	0	0	0	0	0	0	0
cg00036408	II	37	17	79316841	17	76931436	R				chr17:79314962-79320653	Island			0	0	1	1	1	0	0	1	0	1	0	0	0	0	0	0	0	0	0	0	0	0	0
cg00036440	II	37	16	3507875	16	3447876	F	NAT15;NAT15;NAT15	NM_001083601;NM_001083600;NM_024845	5'UTR;TSS200;TSS200	chr16:3507545-3508606	Island			0	0	1	1	1	0	1	0	0	0	0	0	0	0	0	0	0	0	0	0	0	0	0
cg00036570	II	37	2	234384319	2	234049058	F	USP40	NM_018218	3'UTR	chr2:234385358-234385730	N_Shore			0	0	1	0	0	0	0	0	0	0	0	0	0	0	0	0	0	0	0	0	0	0	0
cg00036585	II	37	6	164441131	6	164361121	F								0	0	1	0	0	0	0	0	0	0	0	0	0	0	0	0	0	0	0	0	0	0	0
cg00036588	II	37	20	35275710	20	34709124	R	SLA2;SLA2	NM_032214;NM_175077	TSS1500;TSS1500					0	0	1	0	0	0	0	0	0	0	0	0	0	0	0	0	0	0	0	0	0	0	0
cg00036599	II	37	1	150252074	1	148518698	R	C1orf54	NM_024579	Body	chr1:150254365-150254637	N_Shelf			0	0	1	0	0	0	0	0	0	0	0	0	0	0	0	0	0	0	0	0	0	0	0
cg00036614	II	37	7	47093842	7	47060367	F				chr7:47092244-47093076	S_Shore	rs55792320	3	0	1	0	0	0	0	0	0	0	0	0	NA	NA	NA	NA	NA	NA	NA	NA	NA	NA	NA	NA
cg00036664	II	37	4	185938303	4	186175297	R				chr4:185939222-185942747	N_Shore			0	0	1	0	0	0	0	0	0	1	0	0	0	1	0	0	0	0	0	0	0	0	0
cg00036723	II	37	17	32688878	17	29712991	R	CCL1	NM_002981	Body					0	0	1	1	0	0	0	0	0	0	0	0	0	0	0	0	0	0	0	0	0	0	0
cg00036732	II	37	10	102767507	10	102757497	R	LZTS2	NM_032429	3'UTR	chr10:102766321-102766693	S_Shore			0	0	1	0	0	0	0	0	0	0	0	0	0	0	0	0	0	0	0	0	0	0	0
cg00036788	II	37	4	54974682	4	54669439	F				chr4:54975387-54976202	N_Shore	rs74556028	17	0	0	1	1	1	0	0	1	1	1	0	0	0	0	0	0	0	0	0	0	0	0	0
cg00036871	I	37	2	220436894	2	220145138	F	OBSL1;INHA	NM_015311;NM_002191	TSS1500;TSS200	chr2:220434859-220436179	S_Shore			0	0	1	0	0	0	0	0	0	1	0	0	0	0	0	0	0	0	0	0	0	0	0
cg00036976	II	37	16	85343281	16	83900782	F						rs117717095	15	0	0	1	1	1	0	0	1	0	0	0	0	0	0	0	0	0	0	0	0	0	0	0
cg00037013	II	37	2	219722536	2	219430780	F				chr2:219723702-219725010	N_Shore			0	0	1	0	0	0	0	0	0	1	0	0	0	0	0	0	0	0	0	0	0	0	0
cg00037056	II	37	4	956607	4	946607	F	DGKQ	NM_001347	Body	chr4:960505-960836	N_Shelf			0	0	1	0	0	0	0	0	0	0	0	0	0	0	0	0	0	0	0	0	0	0	0
cg00037058	I	37	2	178977341	2	178685587	F	RBM45	NM_152945	1stExon	chr2:178977078-178977828	Island	rs77548562	6	0	0	1	1	1	0	1	0	0	0	0	0	0	0	0	0	0	0	0	0	0	0	0
cg00037072	I	37	1	25573940	1	25446527	F	C1orf63;C1orf63	NM_020317;NM_020317	5'UTR;1stExon	chr1:25572966-25574521	Island	rs117314913	10	0	0	1	1	1	0	1	0	0	0	0	0	0	0	0	0	0	0	0	0	0	0	0
cg00037117	II	37	X	44730718	X	44615662	F				chrX:44731602-44733266	N_Shore			0	NA	0	0	0	0	1	1	0	0	0	NA	NA	NA	NA	NA	NA	NA	NA	NA	NA	NA	NA
cg00037153	II	37	3	128216699	3	129699389	F				chr3:128215212-128216905	Island	rs111324344	0	1	0	0	1	1	0	0	0	0	0	0	NA	NA	NA	NA	NA	NA	NA	NA	NA	NA	NA	NA
cg00037186	II	37	16	66959402	16	65516903	F	RRAD;RRAD;RRAD;RRAD	NM_004165;NM_001128850;NM_001128850;NM_004165	5'UTR;5'UTR;1stExon;1stExon	chr16:66958733-66959655	Island			0	0	1	1	1	0	0	0	0	1	0	0	0	1	0	0	0	0	0	0	0	0	0
cg00037223	I	37	16	29821824	16	29729325	R	MAZ;MAZ	NM_001042539;NM_002383	3'UTR;3'UTR	chr16:29823163-29823906	N_Shore			0	0	1	1	0	1	1	1	0	0	0	0	0	0	0	0	0	0	0	0	0	0	0
cg00037314	I	37	19	14274039	19	14135039	R	LPHN1;LPHN1	NM_014921;NM_001008701	Body;Body	chr19:14273429-14274173	Island	rs117997526	8	0	0	1	0	0	0	0	0	0	0	0	0	0	0	0	0	0	0	0	0	0	0	0
cg00037388	II	37	2	54951307	2	54804811	F	EML6	NM_001039753	TSS1500	chr2:54950394-54952488	Island	rs76162628	42	0	0	1	1	1	0	0	1	0	0	0	0	0	0	0	0	0	0	0	0	0	0	0
cg00037400	II	37	16	89642613	16	88170114	R	CPNE7;CPNE7	NM_014427;NM_153636	Body;Body	chr16:89641053-89643415	Island			0	0	1	1	1	0	0	0	0	0	0	0	0	1	0	0	0	0	0	0	0	0	0
cg00037406	II	37	19	835147	19	786147	R				chr19:835272-835524	N_Shore	rs113815150;rs117993867	25;18	0	0	1	0	0	0	0	0	0	0	0	0	0	0	0	0	0	0	0	0	0	0	0
cg00037441	II	37	6	117198428	6	117305121	F	RFX6;RFX6	NM_173560;NM_173560	5'UTR;1stExon	chr6:117198089-117198705	Island			0	0	1	0	0	0	0	0	0	1	0	1	0	0	0	0	0	0	0	0	0	0	0
cg00037450	I	37	21	45527029	21	44351457	R	PWP2	NM_005049	TSS200	chr21:45526956-45527813	Island			0	0	1	1	1	0	1	0	0	0	0	0	0	0	0	0	0	0	0	0	0	0	0
cg00037457	I	37	17	59531744	17	56886526	R				chr17:59531723-59535254	Island			0	0	1	1	0	0	0	0	0	1	0	0	0	0	0	0	0	0	0	0	0	0	0
cg00037681	II	37	12	47610371	12	45896638	F	FAM113B;LOC100233209;FAM113B	NM_138371;NR_026544;NM_138371	5'UTR;TSS200;1stExon					0	0	1	1	1	0	0	0	0	0	0	0	0	1	0	0	0	0	0	0	0	0	0
cg00037763	II	37	18	42281763	18	40535761	F	SETBP1;SETBP1	NM_015559;NM_001130110	Body;Body			rs75248959	15	0	0	1	0	0	0	0	0	0	0	0	0	0	0	0	0	0	0	0	0	0	0	0
cg00037856	II	37	3	127633627	3	129116317	F				chr3:127633993-127634588	N_Shore			0	0	1	0	1	0	0	0	0	1	0	0	0	0	0	0	0	0	0	0	0	0	0
cg00037930	II	37	13	113445870	13	112493871	R	ATP11A;ATP11A	NM_015205;NM_032189	Body;Body			rs57629775;rs77945225	51;29	0	0	1	0	0	0	0	0	0	0	0	0	0	0	0	0	0	0	0	0	0	0	0
cg00037940	II	37	3	138479285	3	139961975	R	PIK3CB	NM_006219	TSS1500					0	0	1	0	0	0	0	0	0	0	0	0	0	0	0	0	0	0	0	0	0	0	0
cg00037952	II	37	10	104535276	10	104525266	F	C10orf26;C10orf26	NM_017787;NM_001083913	TSS1500;Body					0	0	1	1	0	0	0	1	0	0	0	0	0	0	0	0	0	0	0	0	0	0	0
cg00038020	II	37	1	223575793	1	221642416	R								0	0	1	0	0	0	0	0	0	0	0	0	0	0	0	0	0	0	0	0	0	0	0
cg00038131	II	37	1	145213338	1	143924695	R	NOTCH2NL	NM_203458	5'UTR	chr1:145208944-145210075	S_Shelf	rs2799241;rs71254168	29;13	0	1	0	0	0	0	0	1	0	0	0	NA	NA	NA	NA	NA	NA	NA	NA	NA	NA	NA	NA
cg00038167	II	37	19	7598438	19	7504438	F	PNPLA6;PNPLA6;PNPLA6;PNPLA6;MCOLN1	NM_001166112;NM_001166111;NM_006702;NM_001166113;NM_020533	TSS1500;TSS1500;TSS1500;TSS1500;Body	chr19:7598413-7601008	Island			0	0	1	1	1	0	0	1	0	0	0	0	0	0	0	0	0	0	0	0	0	0	0
cg00038233	II	37	11	123899065	11	123404275	F	OR10G8	NM_001004464	TSS1500					0	0	1	0	0	0	0	0	0	0	0	0	0	0	0	0	0	0	0	0	0	0	0
cg00038239	I	37	17	42090466	17	39445992	F	TMEM101	NM_032376	Body	chr17:42091712-42091948	N_Shore			0	0	1	0	0	0	0	0	0	0	0	0	0	0	0	0	0	0	0	0	0	0	0
cg00038298	II	37	3	49235033	3	49210037	R	CCDC36	NM_178173	TSS1500	chr3:49236567-49237328	N_Shore			0	0	1	0	0	0	0	0	0	0	0	0	0	0	0	0	0	0	0	0	0	0	0
cg00038342	II	37	2	1651130	2	1630137	R	PXDN	NM_012293	Body	chr2:1651995-1653401	N_Shore			0	0	1	0	0	0	0	0	0	0	0	0	0	0	0	0	0	0	0	0	0	0	0
cg00038436	II	37	16	4323541	16	4263542	R	TFAP4	NM_003223	TSS1500	chr16:4321639-4324073	Island			0	0	1	1	1	0	1	0	0	0	0	0	0	0	0	0	0	0	0	0	0	0	0
cg00038446	II	37	1	172635668	1	170902291	F	FASLG	NM_000639	3'UTR					0	0	1	0	0	0	0	0	0	0	0	0	0	0	0	0	0	0	0	0	0	0	0
cg00038584	I	37	19	17933300	19	17794300	F	INSL3	NM_005543	TSS1500	chr19:17931951-17932370	S_Shore			0	0	1	0	0	0	0	0	0	0	0	0	0	0	0	0	0	0	0	0	0	0	0
cg00038665	II	37	4	128798826	4	129018276	F				chr4:128801886-128802696	N_Shelf			0	0	1	0	0	0	0	0	0	0	0	0	0	0	0	0	0	0	0	0	0	0	0
cg00038675	I	37	1	152853543	1	151120167	F	SMCP	NM_030663	5'UTR			rs79427950;rs77107784	11;43	0	0	1	0	0	0	0	0	0	0	0	0	0	0	0	0	0	0	0	0	0	0	0
cg00038711	II	37	8	22014499	8	22070444	F	LGI3	NM_139278	TSS200	chr8:22014152-22014559	Island			0	0	1	1	1	0	0	1	1	1	0	0	0	0	0	0	0	0	0	0	0	0	0
cg00038736	I	37	19	38877134	19	43568974	F	GGN	NM_152657	Body	chr19:38876614-38878950	Island			0	0	1	1	1	0	0	1	0	1	0	0	0	0	0	0	0	0	0	0	0	0	0
cg00038857	II	37	17	32645753	17	29669866	R	CCL8	NM_005623	TSS1500					0	0	1	0	0	0	0	0	0	0	0	0	0	0	0	0	0	0	0	0	0	0	0
cg00038877	II	37	1	227172604	1	225239227	F	CABC1	NM_020247	Body					0	0	1	0	0	1	0	0	0	0	0	0	0	0	0	0	0	0	0	0	0	0	0
cg00039016	II	37	16	87421584	16	85979085	F	FBXO31	NR_024568	Body	chr16:87425137-87426677	N_Shelf			0	0	1	1	1	0	1	1	0	0	0	0	0	0	0	0	0	0	0	0	0	0	0
cg00039044	I	37	4	83351858	4	83570882	R	ENOPH1;ENOPH1;HNRPDL;HNRPDL	NM_021204;NM_021204;NR_003249;NM_031372	1stExon;5'UTR;TSS1500;TSS1500	chr4:83350053-83352459	Island	rs8732;rs1045250	39;15	0	0	1	1	1	0	1	0	0	0	0	0	0	0	0	0	0	0	0	0	0	0	0
cg00039057	II	37	22	30162510	22	28492510	F	UCRC;UCRC;ZMAT5;ZMAT5	NM_001003684;NM_013387;NM_019103;NM_001003692	TSS1500;TSS1500;5'UTR;5'UTR	chr22:30162836-30163532	N_Shore	rs73392847	34	0	0	1	1	1	0	1	1	0	0	0	0	0	0	0	0	0	0	0	0	0	0	0
cg00039070	II	37	7	133167057	7	132817597	F	EXOC4;EXOC4	NM_021807;NM_001037126	Body;Body					0	0	1	0	0	0	0	0	0	0	0	0	0	0	0	0	0	0	0	0	0	0	0
cg00039129	II	37	6	166100251	6	166020241	R								0	0	1	0	0	0	0	0	0	0	0	0	0	0	0	0	0	0	0	0	0	0	0
cg00039147	II	37	17	35194628	17	32268741	R								0	0	1	0	0	0	0	0	0	0	0	0	0	0	0	0	0	0	0	0	0	0	0
cg00039176	II	37	5	140753076	5	140733260	F	PCDHGA4;PCDHGA6;PCDHGA1;PCDHGA5;PCDHGB1;PCDHGA6;PCDHGA3;PCDHGA2;PCDHGB2;PCDHGB3	NM_018917;NM_032086;NM_018912;NM_018918;NM_018922;NM_018919;NM_018916;NM_018915;NM_018923;NM_018924	Body;TSS1500;Body;Body;Body;TSS1500;Body;Body;Body;Body	chr5:140753654-140753952	N_Shore			0	0	1	0	0	0	0	0	0	1	1	0	0	1	0	0	0	0	0	0	0	0	0
cg00039177	I	37	6	33385850	6	33493828	R	CUTA;CUTA;CUTA;CUTA;CUTA;CUTA;CUTA;CUTA;CUTA	NM_001014433;NM_001014840;NM_001014840;NM_015921;NM_001014838;NM_001014837;NM_015921;NM_001014838;NM_001014837	Body;1stExon;5'UTR;5'UTR;5'UTR;1stExon;1stExon;1stExon;5'UTR	chr6:33385678-33386262	Island			0	0	1	1	1	0	1	0	0	0	0	0	0	0	0	0	0	0	0	0	0	0	0
cg00039326	II	37	1	36615845	1	36388432	F	TRAPPC3	NM_014408	TSS1500	chr1:36614855-36615462	S_Shore			0	0	1	1	1	0	1	1	0	0	0	0	0	0	0	0	0	0	0	0	0	0	0
cg00039385	II	37	19	4558558	19	4509558	F	SEMA6B	NM_032108	TSS200	chr19:4558363-4558579	Island			0	0	1	1	0	0	0	0	0	0	0	0	0	0	0	0	0	0	0	0	0	0	0
cg00039441	I	37	2	176957473	2	176665719	R	HOXD13	NM_000523	TSS200	chr2:176957054-176958279	Island			0	0	1	1	1	0	0	0	0	0	0	0	1	0	0	0	0	0	0	0	0	0	0
cg00039463	I	37	16	3931489	16	3871490	R	CREBBP;CREBBP	NM_004380;NM_001079846	TSS1500;TSS1500	chr16:3930648-3931651	Island			0	0	1	1	1	0	1	0	0	0	0	0	0	0	0	0	0	0	0	0	0	0	0
cg00039478	II	37	16	2347504	16	2287505	R	ABCA3	NM_001089	Body	chr16:2347282-2347636	Island			0	0	1	0	0	0	0	0	0	0	0	0	0	0	0	0	0	0	0	0	0	0	0
cg00039480	II	37	17	19620267	17	19560859	F	SLC47A2;SLC47A2	NM_001099646;NM_152908	TSS1500;TSS1500	chr17:19617083-19617424	S_Shelf			0	0	1	0	0	0	0	0	0	0	0	0	0	0	0	0	0	0	0	0	0	0	0
cg00039489	II	37	16	24712522	16	24620023	F								0	0	1	0	0	0	0	0	0	0	0	0	0	0	0	0	0	0	0	0	0	0	0
cg00039505	I	37	16	85855180	16	84412681	F						rs35395499	24	0	0	1	1	0	0	0	0	0	0	0	0	0	0	0	0	0	0	0	0	0	0	0
cg00039564	II	37	7	27780592	7	27747117	R	TAX1BP1;TAX1BP1	NM_006024;NM_001079864	5'UTR;5'UTR	chr7:27779566-27780601	Island			0	0	1	1	1	0	1	1	0	0	0	0	0	0	0	0	0	0	0	0	0	0	0
cg00039627	I	37	2	239143216	2	238807955	R				chr2:239140096-239140659	S_Shelf	rs116486370	12	0	0	1	1	1	0	0	0	0	0	0	0	0	0	0	0	0	0	0	0	0	0	0
cg00039793	I	37	10	120925308	10	120915298	F	SFXN4	NM_213649	TSS200	chr10:120924785-120925558	Island			0	0	1	1	1	0	1	1	0	0	0	0	0	0	0	0	0	0	0	0	0	0	0
cg00039794	I	37	2	109403368	2	108769800	R	CCDC138	NM_144978	1stExon	chr2:109402907-109403566	Island			0	0	1	1	1	0	1	0	0	0	0	0	0	0	0	0	0	0	0	0	0	0	0
cg00039801	I	37	17	77788884	17	75403479	F				chr17:77783809-77789842	Island			0	0	1	1	1	0	0	1	0	1	0	0	0	1	0	0	0	0	0	0	0	0	0
cg00039864	II	37	5	177950666	5	177883272	R	COL23A1	NM_173465	Body	chr5:177952110-177952738	N_Shore			0	0	1	0	0	0	0	0	0	0	0	0	0	0	0	0	0	0	0	0	0	0	0
cg00039936	II	37	19	50267881	19	54959693	R	TSKS	NM_021733	TSS1500	chr19:50269632-50270505	N_Shore			0	0	1	0	0	0	0	0	0	0	0	0	0	0	0	0	0	0	0	0	0	0	0
cg00039960	I	37	17	7142925	17	7083649	F	PHF23	NM_024297	TSS200	chr17:7141121-7143071	Island	rs115012444	2	1	0	0	1	1	0	1	0	0	0	0	NA	NA	NA	NA	NA	NA	NA	NA	NA	NA	NA	NA
cg00040007	I	37	15	41222276	15	39009568	R	DLL4	NM_019074	Body	chr15:41217789-41223180	Island			0	0	1	1	1	0	0	1	1	1	0	0	0	1	0	0	0	0	0	0	0	0	0
cg00040008	II	37	4	166128394	4	166347844	R	KLHL2	NM_007246	TSS1500	chr4:166128385-166129255	Island			0	0	1	1	1	0	0	1	0	0	0	0	0	0	0	0	0	0	0	0	0	0	0
cg00040013	II	37	1	249168473	1	247135096	R				chr1:249167408-249168010	S_Shore	rs113544226;rs113410130;rs35999920;rs12032643;rs78345543	44;43;42;39;28	0	0	1	1	1	0	0	0	0	0	0	0	0	0	0	0	0	0	0	0	0	0	0
cg00040016	II	37	17	57833286	17	55188068	R	TMEM49	NM_030938	Body					0	0	1	0	0	0	0	0	0	0	0	0	0	0	0	0	0	0	0	0	0	0	0
cg00040027	II	37	2	172747482	2	172455728	F	SLC25A12	NM_003705	Body	chr2:172750718-172751020	N_Shelf			0	0	1	0	0	0	0	0	0	0	0	0	0	0	0	0	0	0	0	0	0	0	0
cg00040047	II	37	2	162021002	2	161729248	F	TANK;TANK	NM_004180;NM_133484	5'UTR;5'UTR	chr2:162016883-162017331	S_Shelf			0	0	1	1	0	1	0	0	0	0	0	0	0	0	0	0	0	0	0	0	0	0	0
cg00040067	II	37	1	33365703	1	33138290	F	TMEM54	NM_033504	Body	chr1:33366792-33367002	N_Shore	rs114914202	2	1	0	0	0	0	0	0	0	0	1	0	NA	NA	NA	NA	NA	NA	NA	NA	NA	NA	NA	NA
cg00040103	II	37	2	46040236	2	45893740	F	PRKCE	NM_005400	Body			rs79738529	1	1	0	0	0	0	0	0	0	0	0	0	NA	NA	NA	NA	NA	NA	NA	NA	NA	NA	NA	NA
cg00040268	II	37	7	27152899	7	27119424	R	HOXA3;HOXA3;HOXA3	NM_153631;NM_030661;NM_153632	5'UTR;5'UTR;5'UTR	chr7:27153187-27153647	N_Shore			0	0	1	0	0	0	0	0	0	0	0	0	0	0	0	0	0	0	0	0	0	0	0
cg00040312	I	37	12	54424679	12	52710946	F	HOXC4;HOXC5	NM_014620;NR_003084	5'UTR;Body	chr12:54424610-54425173	Island			0	0	1	0	0	0	0	0	0	1	0	0	0	1	0	0	0	0	0	0	0	0	0
cg00040322	II	37	2	11240641	2	11158092	R						rs6705108;rs78455052;rs115879035;rs75297284	36;35;31;1	1	0	0	0	0	0	0	0	0	0	0	NA	NA	NA	NA	NA	NA	NA	NA	NA	NA	NA	NA
cg00040367	I	37	1	169337476	1	167604100	F	NME7;BLZF1;BLZF1;NME7	NM_197972;NM_003666;NM_003666;NM_013330	TSS1500;1stExon;5'UTR;TSS1500			rs2275300	39	0	0	1	1	1	0	1	0	0	0	0	0	0	0	0	0	0	0	0	0	0	0	0
cg00040380	II	37	1	153963107	1	152229731	R	RPS27	NM_001030	TSS200	chr1:153963227-153963510	N_Shore			0	0	1	1	1	0	1	0	0	0	0	0	0	0	0	0	0	0	0	0	0	0	0
cg00040411	II	37	6	164393165	6	164313155	F				chr6:164393071-164393824	Island			0	0	1	0	0	0	0	0	0	0	0	0	0	0	0	0	0	0	0	0	0	0	0
cg00040419	II	37	X	13670660	X	13580581	R	TCEANC	NM_152634	TSS1500	chrX:13671086-13671606	N_Shore			0	NA	0	1	1	0	0	1	0	0	0	NA	NA	NA	NA	NA	NA	NA	NA	NA	NA	NA	NA
cg00040423	II	37	6	30293951	6	30401930	R	TRIM39;HCG18;HCG18;TRIM39	NM_021253;NR_024052;NR_024053;NM_172016	TSS1500;Body;Body;TSS1500	chr6:30294169-30295071	N_Shore	rs115318591	34	0	0	1	1	1	0	1	1	0	0	0	0	0	0	0	0	0	0	0	0	0	0	0
cg00040426	II	37	9	138413253	9	137553074	R	LCN1	NM_002297	TSS200					0	0	1	0	0	0	0	0	0	0	0	0	0	0	0	0	0	0	0	0	0	0	0
cg00040427	II	37	19	14044197	19	13905197	R	PODNL1;PODNL1;PODNL1	NM_001146254;NM_024825;NM_001146255	Body;Body;Body	chr19:14043645-14044211	Island			0	0	1	0	0	0	0	0	0	0	0	0	0	0	0	0	0	0	0	0	0	0	0
cg00040446	I	37	1	40367965	1	40140552	F	MYCL1;MYCL1;MYCL1	NM_005376;NM_001033081;NM_001033082	TSS1500;TSS1500;TSS1500	chr1:40366595-40368213	Island	rs75426458	2	1	0	0	1	1	0	0	1	0	0	0	NA	NA	NA	NA	NA	NA	NA	NA	NA	NA	NA	NA
cg00040455	II	37	X	30326676	X	30236597	R	NR0B1	NM_000475	1stExon	chrX:30326439-30327668	Island			0	NA	0	0	0	0	0	0	0	1	0	NA	NA	NA	NA	NA	NA	NA	NA	NA	NA	NA	NA
cg00040466	II	37	6	168918597	6	168661446	R	SMOC2;SMOC2	NM_022138;NM_001166412	Body;Body	chr6:168918596-168918902	Island			0	0	1	0	0	0	0	0	0	0	0	0	0	0	0	0	0	0	0	0	0	0	0
cg00040486	II	37	8	123790743	8	123859924	F				chr8:123792369-123794942	N_Shore	rs73331728	36	0	0	1	0	0	0	0	0	0	0	0	0	0	0	0	0	0	0	0	0	0	0	0
cg00040530	II	37	2	242835364	2	242484037	R				chr2:242832999-242833229	S_Shelf	rs114032046;rs75239392	50;2	1	0	0	0	0	0	0	0	0	0	0	NA	NA	NA	NA	NA	NA	NA	NA	NA	NA	NA	NA
cg00040566	I	37	10	131637099	10	131527089	F	EBF3	NM_001005463	Body	chr10:131637098-131637310	Island			0	0	1	0	0	0	0	0	0	0	0	0	0	0	0	0	0	0	0	0	0	0	0
cg00040569	II	37	19	44438813	19	49130653	R				chr19:44439200-44439612	N_Shore			0	0	1	1	1	0	0	1	0	0	0	0	0	0	0	0	0	0	0	0	0	0	0
cg00040575	II	37	22	18506180	22	16886180	R	MICAL3;MICAL3;MICAL3	NM_001122731;NM_015241;NM_001136004	5'UTR;5'UTR;5'UTR	chr22:18506419-18507412	N_Shore	rs117506424;rs13053861	24;13	0	0	1	1	1	0	0	0	0	1	0	0	0	0	0	0	0	0	0	0	0	0	0
cg00040588	II	37	1	1290712	1	1280575	R	MXRA8	NM_032348	Body	chr1:1289707-1291126	Island			0	0	1	1	0	0	0	0	0	0	0	0	0	0	0	0	0	0	0	0	0	0	0
cg00040590	II	37	22	17897985	22	16277985	R				chr22:17897854-17898287	Island			0	0	1	0	0	0	0	0	0	0	0	0	0	0	0	0	0	0	0	0	0	0	0
cg00040646	II	37	12	69979077	12	68265344	R	CCT2	NM_006431	TSS200	chr12:69979065-69979724	Island	rs11177731	2	1	0	0	1	1	0	1	0	0	0	0	NA	NA	NA	NA	NA	NA	NA	NA	NA	NA	NA	NA
cg00040708	II	37	3	49838627	3	49813631	R	CDH29	NM_001007540	TSS1500	chr3:49840103-49841191	N_Shore			0	0	1	0	0	0	0	0	0	0	0	0	0	0	0	0	0	0	0	0	0	0	0
cg00040749	II	37	2	62556079	2	62409583	F								0	0	1	0	0	0	0	0	0	0	0	0	0	0	0	0	0	0	0	0	0	0	0
cg00040837	II	37	1	236081097	1	234147720	F						rs78220755	0	1	0	0	1	0	0	0	0	0	0	0	NA	NA	NA	NA	NA	NA	NA	NA	NA	NA	NA	NA
cg00040861	II	37	19	2328391	19	2279391	F	LSM7;SPPL2B;SPPL2B	NM_016199;NM_152988;NM_001077238	Body;TSS1500;TSS1500	chr19:2328364-2329089	Island			0	0	1	1	1	0	1	1	0	0	0	0	0	0	0	0	0	0	0	0	0	0	0
cg00040862	I	37	2	1416889	2	1395896	R	TPO;TPO;TPO;TPO	NM_175721;NM_175719;NM_000547;NM_175722	TSS1500;TSS1500;TSS1500;TSS1500					0	0	1	0	0	0	0	0	0	0	0	0	0	0	0	0	0	0	0	0	0	0	0
cg00040873	II	37	16	2009157	16	1949158	F	NDUFB10	NM_004548	TSS1500	chr16:2009496-2009919	N_Shore			0	0	1	1	1	0	1	1	0	0	0	0	0	0	0	1	0	0	0	0	0	0	0
cg00040923	II	37	X	100806880	X	100693536	F	ARMCX1	NM_016608	5'UTR	chrX:100807793-100808048	N_Shore			0	NA	0	0	0	0	0	0	0	0	0	NA	NA	NA	NA	NA	NA	NA	NA	NA	NA	NA	NA
cg00040945	I	37	15	83680531	15	81471535	R	C15orf40;C15orf40;C15orf40;C15orf40;C15orf40;C15orf40;C15orf40	NM_001160114;NR_027650;NM_144597;NM_001160113;NM_001160116;NM_001160115;NR_027649	TSS200;TSS200;TSS200;TSS200;TSS200;TSS200;TSS200	chr15:83680007-83680532	Island			0	0	1	1	1	0	1	1	0	0	0	0	0	0	0	0	0	0	0	0	0	0	0
cg00040986	II	37	1	156956639	1	155223263	F	ARHGEF11;ARHGEF11	NM_014784;NM_198236	Body;Body			rs74116949;rs113802959	42;49	0	0	1	0	0	0	0	0	0	0	0	0	0	0	0	0	1	0	0	0	0	0	0
cg00041014	II	37	1	52498044	1	52270632	F	KTI12;TXNDC12;KTI12	NM_138417;NM_015913;NM_138417	3'UTR;Body;1stExon	chr1:52498452-52499505	N_Shore			0	0	1	1	1	0	0	1	0	0	0	0	0	0	0	0	0	0	0	0	0	0	0
cg00041047	I	37	19	49828629	19	54520441	F	SLC6A16	NM_014037	TSS200	chr19:49828412-49828668	Island			0	0	1	0	0	0	0	0	0	0	0	0	0	0	0	0	0	0	0	0	0	0	0
cg00041084	II	37	5	64398983	5	64434739	F				chr5:64398699-64399216	Island			0	0	1	1	1	0	1	1	0	0	0	0	0	0	0	0	0	0	0	0	0	0	0
cg00041270	II	37	4	26016797	4	25625895	R						rs116427992;rs73114232;rs111969939	47;12;12	0	0	1	0	0	0	0	0	0	0	0	0	0	0	0	0	0	0	0	0	0	0	0
cg00041311	II	37	16	48402112	16	46959613	F	SIAH1	NM_003031	5'UTR	chr16:48399730-48400040	S_Shelf	rs74017937	0	1	0	0	0	0	0	1	0	0	0	0	NA	NA	NA	NA	NA	NA	NA	NA	NA	NA	NA	NA
cg00041328	II	37	17	3749806	17	3696555	F	C17orf85;C17orf85	NM_001114118;NM_018553	TSS1500;TSS1500	chr17:3749138-3749778	S_Shore			0	0	1	1	1	0	0	0	0	0	0	0	0	0	0	0	0	0	0	0	0	0	0
cg00041368	II	37	18	3879131	18	3869131	R	DLGAP1	NM_004746	1stExon	chr18:3879202-3880087	N_Shore			0	0	1	0	0	0	0	0	0	0	0	0	0	0	0	0	0	0	0	0	0	0	0
cg00041401	II	37	1	114414408	1	114215931	R	PTPN22;PTPN22	NM_012411;NM_015967	TSS200;TSS200					0	0	1	1	1	0	0	1	0	0	0	0	0	0	0	0	0	0	0	0	0	0	0
cg00041467	I	37	2	122494276	2	122210746	F	MKI67IP	NM_032390	Body	chr2:122494108-122494494	Island	rs113917674	39	0	0	1	1	1	0	1	1	0	0	0	0	0	0	0	0	0	0	0	0	0	0	0
cg00041564	II	37	17	9809187	17	9749912	F	RCVRN	NM_002903	TSS1500	chr17:9808067-9808339	S_Shore	rs79549102;rs3760506	1;32	1	0	0	0	0	0	0	0	0	0	0	NA	NA	NA	NA	NA	NA	NA	NA	NA	NA	NA	NA
cg00041575	II	37	11	2322741	11	2279317	F	C11orf21;TSPAN32;C11orf21	NR_024621;NM_139022;NM_001142946	Body;TSS1500;Body			rs74048220	0	1	0	0	1	1	0	0	1	0	0	0	NA	NA	NA	NA	NA	NA	NA	NA	NA	NA	NA	NA
cg00041599	I	37	5	176240038	5	176172644	F	UNC5A	NM_133369	Body	chr5:176236761-176238081	S_Shore	rs112753361	13	0	0	1	0	0	0	0	0	0	1	0	0	0	0	0	0	0	0	0	0	0	0	0
cg00041636	II	37	15	78953682	15	76740737	R								0	0	1	0	0	0	0	0	0	0	0	0	0	0	0	0	0	0	0	0	0	0	0
cg00041641	II	37	1	151024614	1	149291238	F	CDC42SE1;CDC42SE1	NM_020239;NM_001038707	3'UTR;3'UTR	chr1:151020162-151020627	S_Shelf	rs112463102	40	0	0	1	0	0	1	0	0	0	0	0	0	0	0	0	0	0	0	0	0	0	0	0
cg00041666	II	37	6	152702330	6	152744023	R	SYNE1;SYNE1	NM_182961;NM_033071	Body;Body					0	0	1	0	0	0	0	0	0	0	0	0	0	0	0	0	0	0	0	0	0	0	0
cg00041759	I	37	11	66024941	11	65781517	F	KLC2;KLC2;KLC2;KLC2;KLC2	NM_001134776;NM_001134774;NM_001134775;NM_022822;NM_001134775	TSS200;TSS1500;5'UTR;TSS1500;1stExon	chr11:66024910-66026253	Island			0	0	1	1	1	0	1	1	0	0	0	0	0	0	0	0	0	0	0	0	0	0	0
cg00041865	II	37	5	14904423	5	14957423	F								0	0	1	0	0	0	0	0	0	0	0	0	0	0	0	0	0	0	0	0	0	0	0
cg00041872	II	37	1	46632690	1	46405277	R				chr1:46632689-46632932	Island	rs76088222	42	0	0	1	1	1	0	0	0	0	0	0	0	0	0	0	0	0	0	0	0	0	0	0
cg00041873	II	37	7	99138983	7	98976919	F				chr7:99140766-99141151	N_Shore			0	0	1	0	0	0	0	0	0	0	1	0	0	0	0	0	0	0	0	0	0	0	0
cg00041898	II	37	8	143358426	8	143356333	F	TSNARE1	NM_145003	Body	chr8:143359844-143360110	N_Shore			0	0	1	0	0	0	0	0	0	0	0	0	0	0	0	0	0	0	0	0	0	0	0
cg00041901	II	37	6	109703809	6	109810502	F	CD164;CD164;CD164;CD164;CD164	NM_001142401;NM_001142403;NM_006016;NM_001142404;NM_001142402	TSS200;TSS200;TSS200;TSS200;TSS200	chr6:109702898-109704093	Island			0	0	1	1	1	0	1	0	0	0	0	0	0	0	0	0	0	0	0	0	0	0	0
cg00041989	II	37	17	55828038	17	53183037	F						rs73994334	13	0	0	1	0	0	0	0	1	0	0	0	0	0	0	0	0	0	0	0	0	0	0	0
cg00042059	II	37	2	55087588	2	54941092	F	EML6	NM_001039753	Body			rs115288748	18	0	0	1	0	0	0	0	0	0	0	0	0	0	0	0	0	0	0	0	0	0	0	0
cg00042081	II	37	6	127475733	6	127517426	R	RSPO3	NM_032784	Body					0	0	1	0	0	0	0	0	0	0	0	0	0	0	0	0	0	0	0	0	0	0	0
cg00042144	I	37	1	209958035	1	208024658	F	C1orf74	NM_152485	TSS200	chr1:209957721-209958167	Island	rs75949484	32	0	0	1	1	1	0	1	0	0	0	0	0	0	0	0	0	0	0	0	0	0	0	0
cg00042156	II	37	10	42970842	10	42290848	F	LOC84856	NR_026827	TSS200	chr10:42971195-42971834	N_Shore			0	0	1	0	0	0	0	0	0	1	0	0	0	0	0	0	0	0	0	0	0	0	0
cg00042186	II	37	2	47748839	2	47602343	F	KCNK12	NM_022055	Body	chr2:47747991-47749061	Island			0	0	1	1	1	0	0	0	0	0	0	0	0	0	0	0	0	0	0	0	0	0	0
cg00042208	II	37	5	173044350	5	172976956	R	BOD1;BOD1	NM_001159651;NM_138369	TSS1500;TSS1500	chr5:173043123-173043895	S_Shore			0	0	1	1	1	0	0	1	0	0	0	0	0	0	0	0	0	0	0	0	0	0	0
cg00042246	I	37	5	139493490	5	139473674	R	PURA	NM_005859	TSS1500	chr5:139493595-139494541	N_Shore			0	0	1	1	1	0	0	1	0	0	0	0	0	0	0	0	0	0	0	0	0	0	0
cg00042254	I	37	1	46019963	1	45792550	R	AKR1A1;AKR1A1	NM_006066;NM_153326	5'UTR;5'UTR	chr1:46016403-46016694	S_Shelf			0	0	1	0	0	1	0	0	0	0	0	0	0	0	0	0	0	0	0	0	0	0	0
cg00042263	II	37	2	118503396	2	118219866	F								0	0	1	0	0	0	0	0	0	0	0	0	0	0	0	0	0	0	0	0	0	0	0
cg00042325	II	37	7	150104655	7	149735588	F	LOC728743	NR_027237	Body	chr7:150104704-150105530	N_Shore			0	0	1	1	0	0	1	0	0	0	0	0	0	0	0	0	0	0	0	0	0	0	0
cg00042335	I	37	10	70587154	10	70257160	R	STOX1;STOX1;STOX1;STOX1;STOX1	NM_001130161;NM_152709;NM_001130159;NM_001130160;NM_001130162	TSS200;TSS200;TSS200;TSS200;TSS1500	chr10:70586917-70588209	Island	rs12268631	8	0	0	1	1	1	0	0	0	0	0	0	0	0	0	0	0	0	0	0	0	0	0	0
cg00042341	II	37	2	28789985	2	28643489	F	PLB1;PLB1	NM_001170585;NM_153021	Body;Body	chr2:28789559-28789933	S_Shore	rs112452311;rs75725171	3;48	0	0	1	1	1	0	0	0	0	0	0	0	0	0	0	0	0	0	0	0	0	0	0
cg00042356	I	37	1	8021962	1	7944549	R	PARK7;PARK7	NM_001123377;NM_007262	5'UTR;5'UTR	chr1:8021301-8022226	Island			0	0	1	1	1	0	1	0	0	0	0	0	0	0	0	0	0	0	0	0	0	0	0
cg00042409	II	37	3	113232968	3	114715658	F	CCDC52	NM_144718	5'UTR	chr3:113233663-113234094	N_Shore			0	0	1	1	1	0	0	1	0	0	0	0	0	0	0	0	0	0	0	0	0	0	0
cg00042478	I	37	5	14710790	5	14763790	R	ANKH	NM_054027	3'UTR			rs116140147	47	0	0	1	0	0	1	0	0	0	0	0	0	0	0	0	0	0	0	0	0	0	0	0
cg00042568	II	37	3	14987939	3	14962943	R	NR2C2	NM_003298	TSS1500	chr3:14988612-14989036	N_Shore			0	0	1	0	1	0	1	1	0	0	0	0	0	0	0	0	0	0	0	0	0	0	0
cg00042611	I	37	16	57760115	16	56317616	F	CCDC135	NM_032269	Body	chr16:57759991-57760243	Island			0	0	1	0	0	0	0	0	0	0	0	0	0	0	0	0	0	0	0	0	0	0	0
cg00042657	I	37	1	171753628	1	170020251	R	METTL13;METTL13;METTL13	NM_015935;NM_014955;NM_001007239	Body;Body;Body	chr1:171753416-171753629	Island	rs61733149	17	0	0	1	0	0	1	0	1	0	0	0	0	0	0	0	0	0	0	0	0	0	0	0
cg00042683	II	37	15	45487475	15	43274767	R	SHF	NM_138356	Body	chr15:45490945-45491252	N_Shelf			0	0	1	0	0	0	0	0	0	0	0	0	0	0	0	0	0	0	0	0	0	0	0
cg00042837	II	37	17	37028650	17	34282176	R	LASP1	NM_006148	Body	chr17:37025737-37027104	S_Shore			0	0	1	1	1	0	1	1	0	0	0	0	0	1	0	0	0	0	0	0	0	0	0
cg00042874	I	37	17	40830166	17	38083692	F	PLEKHH3	NM_024927	TSS1500	chr17:40831682-40832452	N_Shore			0	0	1	1	1	0	1	1	0	0	0	0	0	0	0	0	0	0	0	0	0	0	0
cg00042882	II	37	7	100796809	7	100583529	R	AP1S1	NM_001283	TSS1500	chr7:100797532-100798479	N_Shore			0	0	1	0	0	0	0	0	0	0	0	0	0	0	0	0	0	0	0	0	0	0	0
cg00042914	II	37	18	24446311	18	22700309	F	C18orf16;AQP4	NR_026908;NM_001650	Body;TSS1500	chr18:24443200-24443458	S_Shelf			0	0	1	0	0	0	0	0	0	0	0	0	0	0	0	0	0	0	0	0	0	0	0
cg00043004	II	37	16	2030892	16	1970893	R	NOXO1;NOXO1;NOXO1	NM_172167;NM_144603;NM_172168	Body;Body;Body	chr16:2028987-2030710	S_Shore			0	0	1	1	0	0	0	0	0	1	0	0	1	0	0	0	0	0	0	0	0	0	0
cg00043005	II	37	19	2227429	19	2178429	R	DOT1L	NM_032482	Body	chr19:2226193-2228342	Island			0	0	1	0	0	1	0	0	0	0	0	0	0	0	0	0	0	0	0	0	0	0	0
cg00043043	II	37	7	92154718	7	91992654	F	PEX1	NM_000466	Body	chr7:92157487-92158405	N_Shelf			0	0	1	0	0	0	0	0	0	0	0	0	0	0	0	0	0	0	0	0	0	0	0
cg00043076	II	37	4	8443777	4	8494677	F	ACOX3;ACOX3	NM_001101667;NM_003501	TSS1500;TSS1500	chr4:8442433-8443113	S_Shore			0	0	1	0	1	0	0	1	0	0	0	0	0	0	0	0	0	0	0	0	0	0	0
cg00043080	II	37	19	40853155	19	45544995	R	PLD3;PLD3;C19orf47	NM_012268;NM_001031696;NM_178830	TSS1500;TSS1500;5'UTR	chr19:40854180-40854733	N_Shore			0	0	1	0	0	0	0	1	0	0	0	0	0	0	0	0	0	0	0	0	0	0	0
cg00043095	I	37	2	223289277	2	222997521	R	SGPP2	NM_152386	TSS200	chr2:223288922-223290013	Island			0	0	1	1	1	0	0	0	0	0	0	1	0	0	0	0	0	0	0	0	0	0	0
cg00043284	II	37	17	77955342	17	75569937	F	TBC1D16	NM_019020	Body	chr17:77955491-77955693	N_Shore	rs12601083;rs78032384;rs74870426	20;36;42	0	0	1	0	0	0	0	0	0	0	0	0	0	0	0	0	0	0	0	0	0	0	0
cg00043324	I	37	1	247195817	1	245262440	F						rs2642988;rs75926284;rs114457409;rs71495576	10;21;42;44	0	0	1	0	0	0	0	0	0	0	0	0	0	0	0	0	0	0	0	0	0	0	0
cg00043364	II	37	5	133916105	5	133944004	R	PHF15	NM_015288	3'UTR					0	0	1	0	0	0	0	0	0	0	0	0	0	0	0	0	0	0	0	0	0	0	0
cg00043371	I	37	17	71188425	17	68700020	R	COG1	NM_018714	TSS1500	chr17:71188407-71189458	Island			0	0	1	1	1	0	1	1	0	0	0	0	0	0	0	0	0	0	0	0	0	0	0
cg00043379	II	37	11	69634240	11	69343177	F	FGF3	NM_005247	TSS200	chr11:69632033-69634710	Island			0	0	1	0	0	0	0	0	0	0	0	0	1	0	0	0	0	0	0	0	0	0	0
cg00043444	II	37	6	134384706	6	134426399	F								0	0	1	1	0	0	0	0	0	0	0	0	0	0	0	0	0	0	0	0	0	0	0
cg00043510	II	37	1	235814134	1	233880757	F	GNG4;GNG4;GNG4	NM_001098722;NM_001098721;NM_004485	TSS1500;TSS200;TSS200	chr1:235814280-235814488	N_Shore	rs115162768	20	0	0	1	1	1	0	0	1	1	1	0	0	1	0	0	0	0	0	0	0	0	0	0
cg00043524	II	37	6	169951954	6	169693879	F	WDR27	NM_182552	Body			rs74351245	51	0	0	1	0	0	0	0	0	0	0	0	0	0	0	0	0	0	0	0	0	0	0	0
cg00043564	II	37	7	101005832	7	100792552	R	EMID2	NM_133457	TSS1500	chr7:101005899-101007443	N_Shore			0	0	1	0	0	0	0	1	0	1	0	0	0	0	0	0	0	0	0	0	0	0	0
cg00043591	II	37	7	156874860	7	156567621	F				chr7:156871054-156871297	S_Shelf			0	0	1	0	0	0	0	0	0	0	0	0	0	0	0	0	1	0	0	0	0	0	0
cg00043599	II	37	1	45274600	1	45047187	F	BTBD19	NM_001136537	Body	chr1:45271679-45272318	S_Shelf			0	0	1	1	1	0	1	1	0	0	0	0	0	0	0	0	0	0	0	0	0	0	0
cg00043788	II	37	20	25062754	20	25010754	F	VSX1;VSX1;VSX1;VSX1	NM_199425;NM_014588;NM_014588;NM_199425	5'UTR;1stExon;5'UTR;1stExon	chr20:25061761-25062928	Island			0	0	1	0	0	0	0	1	0	1	0	0	1	0	0	0	0	0	0	0	0	0	0
cg00043790	II	37	1	6093972	1	6016559	R	KCNAB2;KCNAB2	NM_003636;NM_172130	5'UTR;5'UTR			rs78930468	45	0	0	1	0	0	0	0	0	0	0	0	0	0	0	0	0	0	0	0	0	0	0	0
cg00043792	II	37	10	26219304	10	26259310	F				chr10:26222921-26224022	N_Shelf	rs28742075;rs11014861	15;30	0	0	1	0	0	0	0	0	0	0	0	0	0	0	0	0	0	0	0	0	0	0	0
cg00043800	II	37	2	74612144	2	74465652	R	LOC100189589	NR_024463	TSS1500					0	0	1	0	0	1	0	0	0	0	0	0	0	0	0	0	0	0	0	0	0	0	0
cg00043819	I	37	4	185942529	4	186179523	F				chr4:185939222-185942747	Island	rs79035652	45	0	0	1	0	0	0	0	0	0	1	0	0	0	0	0	0	0	0	0	0	0	0	0
cg00043949	I	37	6	169900951	6	169642876	F	WDR27	NM_182552	Body			rs73789978	39	0	0	1	0	0	0	0	0	0	0	0	0	0	0	0	0	0	0	0	0	0	0	0
cg00044050	I	37	16	11439710	16	11347211	R	C16orf75	NM_152308	Body	chr16:11439186-11439767	Island	rs74010208;rs918738	47;33	0	0	1	1	1	0	1	0	0	0	0	0	0	0	0	0	0	0	0	0	0	0	0
cg00044097	II	37	2	106055153	2	105421585	F	FHL2;FHL2	NM_201557;NM_201557	1stExon;5'UTR					0	0	1	0	0	0	0	0	0	0	0	0	0	0	0	0	0	0	0	0	0	0	0
cg00044107	II	37	6	75795067	6	75851787	F	COL12A1;COL12A1	NM_080645;NM_004370	3'UTR;3'UTR	chr6:75794880-75795088	Island			0	0	1	0	0	0	0	0	0	1	0	1	0	0	0	0	0	0	0	0	0	0	0
cg00044170	I	37	12	2986348	12	2856609	R	FOXM1;FOXM1;C12orf32;C12orf32;C12orf32;FOXM1	NM_202003;NM_202002;NR_027363;NR_027364;NR_027365;NM_021953	TSS200;TSS200;TSS200;TSS200;TSS200;TSS200	chr12:2985978-2986639	Island			0	0	1	1	1	0	1	0	0	0	0	0	0	0	0	0	0	0	0	0	0	0	0
cg00044245	II	37	6	94128889	6	94185610	F	EPHA7	NM_004440	Body	chr6:94126272-94129677	Island			0	0	1	0	1	0	0	1	1	1	0	0	0	1	0	0	0	0	0	0	0	0	0
cg00044289	II	37	12	121019603	12	119503986	R	POP5;POP5	NM_198202;NM_015918	TSS1500;TSS1500	chr12:121018728-121019369	S_Shore			0	0	1	1	1	0	1	1	0	0	0	0	0	0	0	0	0	0	0	0	0	0	0
cg00044299	II	37	18	24126361	18	22380359	R	KCTD1;KCTD1;KCTD1	NM_001136205;NM_001142730;NM_198991	5'UTR;Body;5'UTR	chr18:24126780-24131138	N_Shore			0	0	1	0	0	0	1	0	0	0	0	0	0	0	0	0	0	0	0	0	0	0	0
cg00044318	II	37	19	34988751	19	39680591	F	WTIP	NM_001080436	Body	chr19:34988748-34988951	Island			0	0	1	0	0	0	0	0	0	0	0	0	0	0	0	0	0	0	0	0	0	0	0
cg00044354	II	37	1	67389884	1	67162472	R	MIER1;WDR78;MIER1;MIER1;MIER1;MIER1;MIER1;WDR78;MIER1;MIER1	NM_001146112;NM_024763;NM_001077700;NM_001146110;NM_001146111;NM_001146113;NM_001077702;NM_207014;NM_020948;NM_001077703	TSS1500;Body;TSS1500;TSS1500;TSS1500;TSS1500;TSS1500;Body;TSS1500;TSS1500	chr1:67390468-67391109	N_Shore			0	0	1	1	1	0	0	1	0	0	0	0	0	0	0	0	0	0	0	0	0	0	0
cg00044372	II	37	16	85070825	16	83628326	F	KIAA0513	NM_014732	5'UTR					0	0	1	0	0	0	0	0	0	0	0	0	0	0	0	0	0	0	0	0	0	0	0
cg00044463	I	37	1	184006933	1	182273556	F	GLT25D2	NM_015101	TSS200	chr1:184005359-184006766	S_Shore			0	0	1	1	1	0	1	1	0	1	0	0	0	0	0	0	0	0	0	0	0	0	0
cg00044466	II	37	16	15238525	16	15146026	R								0	0	1	0	0	0	0	0	0	0	0	0	0	1	0	0	0	0	0	0	0	0	0
cg00044501	I	37	12	48719777	12	47006044	F				chr12:48723323-48723876	N_Shelf	rs2732453	16	0	0	1	0	0	0	0	0	0	0	0	0	0	0	0	0	0	0	0	0	0	0	0
cg00044505	II	37	8	48649086	8	48811639	F				chr8:48649766-48651653	N_Shore			0	0	1	0	1	0	0	0	0	0	0	0	0	0	0	0	0	0	0	0	0	0	0
cg00044665	II	37	16	66400411	16	64957912	F	CDH5	NM_001795	TSS200					0	0	1	0	0	0	0	0	0	0	0	0	0	0	0	0	0	0	0	0	0	0	0
cg00044729	II	37	22	40290976	22	38620922	F	ENTHD1	NM_152512	TSS1500			rs115488113	0	1	0	0	0	0	0	0	0	0	0	0	NA	NA	NA	NA	NA	NA	NA	NA	NA	NA	NA	NA
cg00044796	I	37	1	146552390	1	145019014	R				chr1:146552328-146552577	Island			0	0	1	1	1	0	0	1	1	1	0	0	0	0	0	0	0	0	0	0	0	0	0
cg00044871	II	37	13	25945811	13	24843811	F	ATP8A2	NM_016529	TSS1500	chr13:25945993-25946953	N_Shore	rs75071211	31	0	0	1	0	1	0	0	0	0	1	0	0	1	0	0	0	0	0	0	0	0	0	0
cg00044950	I	37	6	31855393	6	31963372	F	EHMT2;EHMT2	NM_006709;NM_025256	Body;Body	chr6:31856896-31857104	N_Shore			0	0	1	0	0	1	0	0	0	0	0	0	0	0	0	0	0	0	0	0	0	0	0
cg00044995	II	37	19	408683	19	359683	F	C2CD4C	NM_001136263	5'UTR	chr19:407011-409511	Island			0	0	1	0	1	0	0	1	0	0	0	0	0	1	0	0	0	0	0	0	0	0	0
cg00045061	II	37	8	59571437	8	59733991	R	NSMAF;NSMAF	NM_003580;NM_001144772	Body;Body	chr8:59571603-59572526	N_Shore			0	0	1	1	1	0	1	1	0	0	0	0	0	0	0	0	0	0	0	0	0	0	0
cg00045070	II	37	1	55504649	1	55277237	R	PCSK9	NM_174936	TSS1500	chr1:55505060-55506015	N_Shore	rs2479409	1	1	0	0	0	0	0	0	0	0	1	0	NA	NA	NA	NA	NA	NA	NA	NA	NA	NA	NA	NA
cg00045114	II	37	1	172674159	1	170940782	F								0	0	1	0	0	0	0	1	0	0	0	1	0	0	0	0	0	0	0	0	0	0	0
cg00045118	II	37	8	93076177	8	93145353	R	RUNX1T1;RUNX1T1;RUNX1T1	NM_175634;NM_175635;NM_004349	Body;5'UTR;TSS1500					0	0	1	0	0	0	0	0	0	0	0	0	0	0	0	0	0	0	0	0	0	0	0
cg00045190	I	37	6	33216612	6	33324590	F				chr6:33216103-33217463	Island			0	0	1	1	1	0	0	1	0	0	0	0	0	0	0	0	0	0	0	0	0	0	0
cg00045227	II	37	11	56467944	11	56224520	R	OR8U8;OR9G9;OR9G1	NM_001013356;NM_001013358;NM_001005213	Body;1stExon;1stExon			rs1704284;rs36184181	20;1	1	0	0	0	0	0	0	0	0	0	0	NA	NA	NA	NA	NA	NA	NA	NA	NA	NA	NA	NA
cg00045275	II	37	1	43389643	1	43162230	F				chr1:43389835-43390551	N_Shore			0	0	1	1	1	0	1	1	0	0	0	0	0	0	0	0	0	0	0	0	0	0	0
cg00045303	I	37	21	37432620	21	36354490	F	SETD4;SETD4	NM_017438;NM_001007259	5'UTR;TSS200	chr21:37432123-37433150	Island			0	0	1	1	1	0	1	0	0	0	0	0	0	0	0	0	0	0	0	0	0	0	0
cg00045439	II	37	4	107238125	4	107457574	R	AIMP1;TBCK;AIMP1;TBCK;AIMP1;TBCK;TBCK	NM_004757;NM_001163437;NM_001142416;NM_033115;NM_001142415;NM_001163435;NM_001163436	5'UTR;TSS1500;Body;TSS1500;5'UTR;TSS1500;TSS1500					0	0	1	1	1	0	1	1	0	0	0	0	0	0	0	0	0	0	0	0	0	0	0
cg00045515	II	37	20	35723332	20	35156746	F	RBL1;RBL1	NM_183404;NM_002895	Body;Body	chr20:35724039-35724644	N_Shore			0	0	1	1	1	0	1	1	0	0	0	0	0	0	0	0	0	0	0	0	0	0	0
cg00045532	II	37	12	38493714	12	36779981	F								0	0	1	0	1	0	1	0	0	0	0	0	0	0	0	0	0	0	0	0	0	0	0
cg00045607	II	37	1	161039690	1	159306314	F	ARHGAP30;ARHGAP30;ARHGAP30;ARHGAP30	NM_181720;NM_001025598;NM_181720;NM_001025598	1stExon;5'UTR;5'UTR;1stExon					0	0	1	1	1	0	1	1	0	0	0	0	0	0	0	0	0	0	0	0	0	0	0
cg00045689	II	37	1	236017185	1	234083808	F	LYST;MIR1537	NM_000081;NR_031718	5'UTR;TSS1500			rs60807396	46	0	0	1	0	0	0	0	0	0	0	0	0	0	0	0	0	0	0	0	0	0	0	0
cg00045690	II	37	6	32825897	6	32933875	R	PSMB9;PSMB9	NM_002800;NM_148954	Body;Body	chr6:32820849-32822370	S_Shelf			0	0	1	0	0	1	0	0	0	0	0	0	0	0	0	0	0	0	0	0	0	0	0
cg00045748	II	37	22	42908796	22	41238740	R	RRP7A	NM_015703	3'UTR	chr22:42909975-42910247	N_Shore	rs116195060	35	0	1	0	0	0	1	0	0	0	0	0	NA	NA	NA	NA	NA	NA	NA	NA	NA	NA	NA	NA
cg00045753	II	37	9	123630545	9	122670366	F	PHF19	NM_015651	Body	chr9:123631106-123631672	N_Shore			0	0	1	1	1	0	1	0	0	0	0	0	0	0	0	0	0	0	0	0	0	0	0
cg00045762	II	37	5	167181762	5	167114340	F	ODZ2	NM_001122679	Body					0	0	1	0	0	0	0	0	0	0	0	0	0	0	0	0	0	0	0	0	0	0	0
cg00045787	II	37	16	69318027	16	67875528	F	SNTB2	NM_006750	Body					0	0	1	0	0	1	0	0	0	0	0	0	0	0	0	0	0	0	0	0	0	0	0
cg00045900	II	37	8	144892464	8	144964452	F	SCRIB;SCRIB	NM_015356;NM_182706	Body;Body	chr8:144892920-144893468	N_Shore	rs111894818	1	1	0	0	0	0	1	0	0	0	0	0	NA	NA	NA	NA	NA	NA	NA	NA	NA	NA	NA	NA
cg00045902	II	37	10	134222218	10	134072208	R	PWWP2B;PWWP2B	NM_138499;NM_001098637	3'UTR;Body	chr10:134218268-134219615	S_Shelf			0	0	1	1	0	1	0	1	0	0	0	0	0	0	0	0	0	0	0	0	0	0	0
cg00045910	II	37	10	23466070	10	23506076	R				chr10:23462224-23463889	S_Shelf	rs111445731	2	1	0	0	0	0	0	0	0	0	1	0	NA	NA	NA	NA	NA	NA	NA	NA	NA	NA	NA	NA
cg00046018	I	37	1	202318086	1	200584709	R	PPP1R12B;PPP1R12B;PPP1R12B;PPP1R12B	NM_001167857;NM_032105;NM_001167858;NM_002481	1stExon;1stExon;1stExon;1stExon	chr1:202317657-202318196	Island			0	0	1	1	1	0	1	1	0	0	0	0	0	0	0	0	0	0	0	0	0	0	0
cg00046021	II	37	7	100858451	7	100645171	F	PLOD3	NM_001084	Body	chr7:100860297-100861029	N_Shore			0	0	1	0	0	1	0	0	0	0	0	0	0	0	0	0	0	0	0	0	0	0	0
cg00046026	II	37	20	61950761	20	61421206	R	COL20A1	NM_020882	Body	chr20:61951346-61951549	N_Shore			0	0	1	0	0	0	0	0	0	0	0	0	0	0	0	0	0	0	0	0	0	0	0
cg00046041	I	37	16	21531503	16	21439004	F	SLC7A5P2	NR_002594	Body	chr16:21531112-21532123	Island			0	0	1	1	1	0	1	0	0	0	0	0	0	0	0	0	0	0	0	0	0	0	0
cg00046099	II	37	X	54556443	X	54573168	R	GNL3L	NM_019067	TSS200	chrX:54556428-54556959	Island			0	NA	0	1	1	0	1	0	0	0	0	NA	NA	NA	NA	NA	NA	NA	NA	NA	NA	NA	NA
cg00046105	II	37	1	233112527	1	231179150	F	C1orf57	NM_032324	Body					0	0	1	0	0	1	0	0	0	0	0	0	0	0	0	0	0	0	0	0	0	0	0
cg00046156	II	37	5	2109785	5	2162785	F				chr5:2111836-2112484	N_Shelf	rs78238619;rs76665127	1;9	1	0	0	0	0	0	0	0	0	0	0	NA	NA	NA	NA	NA	NA	NA	NA	NA	NA	NA	NA
cg00046336	II	37	2	118617230	2	118333700	R				chr2:118616575-118618163	Island	rs62192648	10	0	0	1	0	0	0	0	0	0	0	0	0	0	0	0	0	0	0	0	0	0	0	0
cg00046410	II	37	1	35581062	1	35353649	F	ZMYM1	NM_024772	3'UTR					0	0	1	0	0	0	0	0	0	0	0	0	0	0	0	0	0	0	0	0	0	0	0
cg00046499	II	37	3	154146183	3	155628877	F	GPR149	NM_001038705	Body	chr3:154146347-154146965	N_Shore			0	0	1	0	1	0	0	0	0	1	0	1	0	0	0	0	0	0	0	0	0	0	0
cg00046537	II	37	5	134210707	5	134238606	R	TXNDC15	NM_024715	Body	chr5:134209887-134210504	S_Shore			0	0	1	1	1	0	1	1	0	0	0	0	0	0	0	0	0	0	0	0	0	0	0
cg00046560	II	37	15	101835624	15	99653147	F	SNRPA1	NM_003090	TSS200	chr15:101834943-101835946	Island			0	0	1	1	1	0	1	0	0	0	0	0	0	0	0	0	0	0	0	0	0	0	0
cg00046623	II	37	8	52320263	8	52482816	R	PXDNL	NM_144651	Body	chr8:52321162-52322221	N_Shore			0	0	1	0	0	0	0	0	0	0	0	0	0	0	0	0	0	0	0	0	0	0	0
cg00046625	I	37	1	66258760	1	66031348	F	PDE4B;PDE4B	NM_001037341;NM_002600	5'UTR;TSS200	chr1:66258440-66258918	Island	rs72931353	26	0	0	1	0	0	0	0	0	0	0	0	1	0	0	0	0	0	0	0	0	0	0	0
cg00046744	II	37	12	12418545	12	12309812	R	LRP6	NM_002336	Body	chr12:12419679-12420541	N_Shore			0	0	1	1	1	0	0	1	0	0	0	0	0	0	0	0	0	0	0	0	0	0	0
cg00046802	II	37	9	130460675	9	129500496	R				chr9:130461543-130461839	N_Shore			0	0	1	0	0	0	0	0	0	0	0	0	0	0	0	0	0	0	0	0	0	0	0
cg00046815	II	37	12	75723857	12	74010124	F	CAPS2	NM_032606	TSS200	chr12:75723829-75724206	Island			0	0	1	1	1	0	0	1	0	0	0	0	0	0	0	0	0	0	0	0	0	0	0
cg00046899	II	37	13	97777690	13	96575691	R								0	0	1	0	0	0	1	0	0	0	0	0	0	0	0	0	0	0	0	0	0	0	0
cg00046913	I	37	16	1877150	16	1817151	F	HAGH;FAHD1;FAHD1;HAGH;FAHD1;HAGH;HAGH	NM_005326;NM_031208;NM_001018104;NM_001040427;NM_001142398;NM_005326;NM_001040427	5'UTR;TSS200;TSS200;5'UTR;TSS200;1stExon;1stExon	chr16:1876113-1877633	Island	rs28364709	25	0	0	1	1	1	0	1	1	0	0	0	0	0	0	0	0	0	0	0	0	0	0	0
cg00046991	II	37	17	30906423	17	27930536	R	MYO1D	NM_015194	Body					0	0	1	0	0	0	0	0	0	0	0	0	0	0	0	0	0	0	0	0	0	0	0
cg00047050	II	37	11	107879431	11	107384641	F	CUL5;CUL5	NM_003478;NM_003478	5'UTR;1stExon	chr11:107879500-107880398	N_Shore			0	0	1	1	1	0	1	0	0	0	0	0	0	0	0	0	0	0	0	0	0	0	0
cg00047052	II	37	4	189578842	4	189815836	R				chr4:189580300-189580762	N_Shore			0	0	1	0	0	0	0	0	0	0	0	0	0	0	0	0	0	0	0	0	0	0	0
cg00047079	II	37	13	79188975	13	78086976	R	RNF219	NM_024546	3'UTR			rs116943904	1	1	0	0	0	0	0	0	0	0	0	0	NA	NA	NA	NA	NA	NA	NA	NA	NA	NA	NA	NA
cg00047147	II	37	6	32922346	6	33030324	R	HLA-DMA	NM_006120	TSS1500					0	0	1	1	0	0	0	0	0	0	0	0	0	0	0	0	0	0	0	0	0	0	0
cg00047162	II	37	18	15000434	18	14990434	F				chr18:14997380-15000542	Island			0	1	0	0	0	0	0	0	0	0	0	NA	NA	NA	NA	NA	NA	NA	NA	NA	NA	NA	NA
cg00047185	II	37	19	54196849	19	58888661	R	MIR526B	NR_030190	TSS1500					0	0	1	0	0	0	0	0	0	0	0	0	0	0	0	0	0	0	0	0	0	0	0
cg00047287	II	37	22	51016899	22	49363765	F	CPT1B;CPT1B;CPT1B;CHKB-CPT1B;CPT1B;CPT1B;CPT1B;CPT1B	NM_152246;NM_001145137;NM_001145135;NR_027928;NM_152245;NM_001145136;NM_001145134;NM_004377	TSS200;TSS1500;5'UTR;Body;5'UTR;5'UTR;5'UTR;TSS200	chr22:51016253-51017020	Island			0	0	1	0	0	0	0	0	0	0	0	0	0	0	0	0	0	0	0	0	0	0	0
cg00047338	II	37	17	79414734	17	77029329	F	BAHCC1	NM_001080519	Body	chr17:79415492-79415783	N_Shore	rs114281716	19	0	0	1	0	0	0	0	0	0	0	0	0	0	0	0	0	0	0	0	0	0	0	0
cg00047469	II	37	9	116172568	9	115212389	R	POLE3;C9orf43;POLE3	NR_027261;NM_152786;NM_017443	Body;TSS1500;Body	chr9:116172303-116173090	Island	rs61733925;rs111911243	42;18	0	0	1	1	1	0	1	1	0	0	0	0	0	0	0	0	0	0	0	0	0	0	0
cg00047501	II	37	2	201680860	2	201389105	F	BZW1;BZW1L1	NM_014670;NR_026584	Body;TSS1500	chr2:201675989-201677306	S_Shelf			0	0	1	0	0	1	0	0	0	0	0	0	0	0	0	0	0	0	0	0	0	0	0
cg00047532	II	37	6	42882406	6	42990384	F	PTCRA	NM_138296	TSS1500	chr6:42879279-42879623	S_Shelf			0	0	1	0	0	0	0	0	0	0	0	0	0	0	0	0	0	0	0	0	0	0	0
cg00047553	II	37	6	33090304	6	33198282	R	HLA-DPB2	NR_001435	Body			rs115245501;rs116005865;rs4711317;rs112873425;rs115793178	17;16;1;1;1	1	0	0	0	0	0	0	0	0	0	0	NA	NA	NA	NA	NA	NA	NA	NA	NA	NA	NA	NA
cg00047683	II	37	16	72034122	16	70591623	F	PKD1L3	NM_181536	TSS1500					0	0	1	0	0	0	0	0	0	0	0	0	0	0	0	0	0	0	0	0	0	0	0
cg00047694	II	37	16	86377053	16	84934554	R	LOC732275	NR_024406	Body					0	0	1	0	0	0	0	0	0	1	0	0	1	0	0	0	0	0	0	0	0	0	0
cg00047753	II	37	17	8244936	17	8185661	F	ODF4	NM_153007	Body			rs7213495;rs7218192	42;47	0	0	1	0	0	0	0	0	0	0	0	0	0	0	0	0	0	0	0	0	0	0	0
cg00047815	II	37	22	45311501	22	43690165	F	PHF21B;PHF21B	NM_138415;NM_001135862	Body;Body	chr22:45312218-45312475	N_Shore			0	0	1	0	0	0	0	0	0	0	0	0	0	0	0	0	0	0	0	0	0	0	0
cg00047843	II	37	12	83321412	12	81845543	F	TMTC2	NM_152588	Body					0	0	1	0	0	0	0	0	0	0	0	0	0	0	0	0	0	0	0	0	0	0	0
cg00047844	I	37	17	77752442	17	75367037	F	CBX2;CBX2	NM_005189;NM_032647	Body;Body	chr17:77752051-77752772	Island			0	0	1	1	1	0	0	1	0	0	0	0	0	0	0	0	0	0	0	0	0	0	0
cg00048178	I	37	6	13488257	6	13596236	F	GFOD1	NM_018988	TSS1500	chr6:13486324-13488792	Island			0	0	1	1	1	0	1	1	0	0	0	0	0	0	0	0	0	0	0	0	0	0	0
cg00048370	II	37	6	164506939	6	164426929	R						rs206736	23	0	0	1	0	0	0	0	0	0	0	0	0	0	0	0	0	0	0	0	0	0	0	0
cg00048381	II	37	1	154587507	1	152854131	F	ADAR	NM_001025107	5'UTR			rs115163272	6	0	0	1	0	0	0	1	0	0	0	0	0	0	0	0	0	0	0	0	0	0	0	0
cg00048436	II	37	5	32709071	5	32744828	F				chr5:32709910-32714450	N_Shore			0	0	1	0	0	0	0	0	0	1	0	0	0	1	0	0	0	0	0	0	0	0	0
cg00048697	II	37	4	56459255	4	56154012	R	PDCL2	NM_152401	TSS1500					0	0	1	0	0	0	0	0	0	0	0	0	0	0	0	0	0	0	0	0	0	0	0
cg00048705	II	37	6	170563326	6	170405251	F				chr6:170564873-170565152	N_Shore	rs7770795	1	1	0	0	0	0	0	0	0	0	0	0	NA	NA	NA	NA	NA	NA	NA	NA	NA	NA	NA	NA
cg00048743	II	37	5	140782367	5	140762551	F	PCDHGA4;PCDHGA6;PCDHGA9;PCDHGA1;PCDHGA8;PCDHGA5;PCDHGB1;PCDHGB4;PCDHGA3;PCDHGA9;PCDHGA2;PCDHGA7;PCDHGB2;PCDHGB5;PCDHGB3	NM_018917;NM_018919;NM_018921;NM_018912;NM_032088;NM_018918;NM_018922;NM_003736;NM_018916;NM_032089;NM_018915;NM_018920;NM_018923;NM_018925;NM_018924	Body;Body;TSS200;Body;Body;Body;Body;Body;Body;TSS200;Body;Body;Body;Body;Body	chr5:140779013-140779659	S_Shelf	rs115293033	36	0	0	1	0	0	0	0	0	0	1	1	0	0	1	0	0	0	0	0	0	0	0	0
cg00048746	II	37	17	42976844	17	40332370	F	CCDC103;EFTUD2;EFTUD2;EFTUD2;EFTUD2	NM_213607;NM_004247;NM_001142605;NM_001142605;NM_004247	TSS1500;1stExon;5'UTR;1stExon;5'UTR	chr17:42976710-42977118	Island			0	0	1	1	1	0	1	1	0	0	0	0	0	0	0	0	0	0	0	0	0	0	0
cg00048759	I	37	7	99775422	7	99613358	F	STAG3;GPC2	NM_012447;NM_152742	TSS200;TSS1500	chr7:99774733-99775583	Island			0	0	1	1	0	0	0	1	0	0	0	1	0	0	0	0	0	0	0	0	0	0	0
cg00048832	I	37	5	161274631	5	161207209	F	GABRA1;GABRA1;GABRA1;GABRA1;GABRA1	NM_001127645;NM_001127646;NM_001127644;NM_000806;NM_001127643	TSS1500;TSS1500;TSS1500;5'UTR;TSS200			rs111638355	0	1	0	0	0	0	0	0	0	0	1	0	NA	NA	NA	NA	NA	NA	NA	NA	NA	NA	NA	NA
cg00048838	II	37	6	27806471	6	27914450	F	HIST1H2BN;HIST1H2AK	NM_003520;NM_003510	1stExon;TSS1500	chr6:27805843-27806853	Island			0	0	1	1	1	0	1	1	0	0	0	0	0	0	0	0	0	0	0	0	0	0	0
cg00049033	I	37	16	49317080	16	47874581	R	CBLN1	NM_004352	TSS1500	chr16:49316997-49317263	Island			0	0	1	0	0	0	0	0	0	1	0	0	1	0	0	0	0	0	0	0	0	0	0
cg00049047	II	37	5	37838425	5	37874182	R	GDNF	NM_000514	5'UTR	chr5:37836747-37840726	Island	rs75310213	16	0	0	1	0	1	0	0	1	0	1	0	1	0	0	0	0	0	0	0	0	0	0	0
cg00049102	II	37	13	72420299	13	71318300	F	DACH1;DACH1;DACH1	NM_004392;NM_080760;NM_080759	Body;Body;Body					0	0	1	0	0	0	0	0	0	0	0	0	0	0	0	0	0	0	0	0	0	0	0
cg00049156	II	37	1	93643903	1	93416491	R	TMED5;TMED5;TMED5	NM_016040;NR_030761;NM_001167830	Body;Body;Body	chr1:93645432-93646471	N_Shore	rs55738503	30	0	0	1	0	1	0	0	1	0	0	0	0	0	0	0	0	0	0	0	0	0	0	0
cg00049253	II	37	1	231473541	1	229540164	F	EXOC8;C1orf124;EXOC8;C1orf124	NM_175876;NM_032018;NM_175876;NM_001010984	5'UTR;TSS200;1stExon;TSS200	chr1:231473012-231474382	Island			0	0	1	1	1	0	1	0	0	0	0	0	0	0	0	0	0	0	0	0	0	0	0
cg00049286	I	37	2	120436657	2	120153127	F	TMEM177;TMEM177;TMEM177	NM_001105199;NM_030577;NM_001105198	TSS200;TSS200;TSS200	chr2:120436530-120437010	Island	rs2272054	24	0	0	1	1	1	0	0	0	0	0	0	0	0	0	0	0	0	0	0	0	0	0	0
cg00049323	II	37	5	472564	5	525564	R	LOC25845	NR_024158	Body	chr5:472600-474261	N_Shore			0	0	1	1	1	0	0	1	0	0	0	0	0	0	0	0	0	0	0	0	0	0	0
cg00049330	I	37	18	59854195	18	58005175	R	PIGN;PIGN;PIGN;PIGN;KIAA1468	NM_176787;NM_012327;NM_176787;NM_012327;NM_020854	5'UTR;5'UTR;1stExon;1stExon;TSS1500	chr18:59853977-59855252	Island			0	0	1	1	1	0	1	0	0	0	0	0	0	0	0	0	0	0	0	0	0	0	0
cg00049380	II	37	16	84166874	16	82724375	F	HSDL1;HSDL1	NM_001146051;NM_031463	5'UTR;5'UTR					0	0	1	0	0	0	0	0	0	0	0	0	0	0	0	0	0	0	0	0	0	0	0
cg00049382	II	37	13	34250985	13	33148985	F								0	0	1	0	0	0	0	0	0	0	0	0	0	0	0	0	0	0	0	0	0	0	0
cg00049400	I	37	1	119575742	1	119377265	F	WARS2;WARS2	NM_201263;NM_015836	3'UTR;Body					0	0	1	0	0	1	0	0	0	0	0	0	0	0	0	0	0	0	0	0	0	0	0
cg00049411	II	37	17	43210103	17	40565629	R	PLCD3;ACBD4	NM_133373;NM_001135704	TSS1500;5'UTR	chr17:43209347-43210746	Island			0	0	1	1	1	0	0	1	0	0	0	0	0	0	0	0	0	0	0	0	0	0	0
cg00049440	II	37	9	73026643	9	72216463	R	KLF9	NM_001206	Body	chr9:73027330-73029184	N_Shore			0	0	1	1	1	0	1	1	0	0	0	0	0	0	0	0	0	0	0	0	0	0	0
cg00049475	II	37	10	29923736	10	29963742	R	SVIL;SVIL;SVIL	NM_021738;NM_021738;NM_003174	5'UTR;1stExon;5'UTR					0	0	1	0	0	0	0	0	0	0	0	0	0	0	0	0	0	0	0	0	0	0	0
cg00049502	II	37	12	112280971	12	110765354	F	C12orf47;MAPKAPK5;MAPKAPK5	NR_015404;NM_003668;NM_139078	TSS1500;Body;Body	chr12:112279692-112280714	S_Shore	rs4767068	42	0	0	1	1	1	0	1	1	0	0	0	0	0	0	0	0	0	0	0	0	0	0	0
cg00049595	II	37	6	41650636	6	41758614	F				chr6:41650672-41651582	N_Shore			0	0	1	1	1	0	0	1	0	0	0	0	0	0	0	0	0	0	0	0	0	0	0
cg00049616	II	37	13	100308186	13	99106187	F	CLYBL	NM_206808	Body	chr13:100310204-100310446	N_Shelf			0	0	1	1	0	0	0	0	0	0	0	0	0	0	0	0	0	0	0	0	0	0	0
cg00049664	I	37	16	66613334	16	65170835	R	CMTM2	NM_144673	TSS200	chr16:66612749-66613412	Island			0	0	1	1	1	0	0	1	0	0	0	0	0	0	1	0	0	0	0	0	0	0	0
cg00049691	II	37	1	149862133	1	148128757	R				chr1:149857769-149859470	S_Shelf			0	0	1	0	0	0	0	0	0	0	0	0	0	0	0	0	0	0	0	0	0	0	0
cg00049709	II	37	1	3057810	1	3047670	R	PRDM16;PRDM16	NM_022114;NM_199454	Body;Body	chr1:3059050-3059268	N_Shore	rs78471435	24	0	0	1	0	0	0	0	0	0	0	0	0	0	0	0	0	0	0	0	0	0	0	0
cg00049718	I	37	1	115300559	1	115102082	F	CSDE1;CSDE1;CSDE1;CSDE1;CSDE1;CSDE1	NM_001130523;NM_007158;NM_001130523;NM_001007553;NM_001007553;NM_007158	5'UTR;5'UTR;1stExon;5'UTR;1stExon;1stExon					0	0	1	1	1	0	1	0	0	0	0	0	0	0	0	0	0	0	0	0	0	0	0
cg00049729	I	37	5	55776345	5	55812102	R				chr5:55776604-55777233	N_Shore			0	0	1	1	1	0	0	1	0	0	0	0	0	0	0	0	0	0	0	0	0	0	0
cg00049868	I	37	2	11245407	2	11162858	F								0	0	1	0	0	0	0	0	0	0	0	0	0	0	0	0	0	0	0	0	0	0	0
cg00049883	II	37	16	5554273	16	5494274	F								0	0	1	0	0	0	0	0	0	0	0	0	0	0	0	0	0	0	0	0	0	0	0
cg00049892	II	37	6	132162773	6	132204466	F	ENPP1	NM_006208	Body					0	0	1	0	0	0	0	0	0	0	0	0	0	0	0	0	0	0	0	0	0	0	0
cg00049894	II	37	7	156761024	7	156453785	R	NOM1	NM_138400	Body	chr7:156760878-156761236	Island	rs75939974	39	0	0	1	0	0	0	0	0	0	0	0	0	0	0	0	0	0	0	0	0	0	0	0
cg00049947	II	37	7	5821313	7	5787839	F	RNF216;RNF216	NM_207116;NM_207111	TSS200;TSS200	chr7:5820472-5821444	Island	rs55763392	49	0	0	1	1	1	0	0	0	0	0	0	0	0	0	0	0	0	0	0	0	0	0	0
cg00049973	I	37	17	58603597	17	55958379	R	APPBP2	NM_006380	TSS200	chr17:58603022-58603710	Island	rs61735446;rs35410770	40;27	0	0	1	1	1	0	1	0	0	0	0	0	0	0	0	0	0	0	0	0	0	0	0
cg00050133	II	37	4	178167583	4	178404577	F								0	0	1	0	0	0	0	0	0	0	0	0	0	0	0	0	0	0	0	0	0	0	0
cg00050152	I	37	5	180479829	5	180412435	R	BTNL9	NM_152547	Body	chr5:180479585-180480959	Island			0	0	1	1	1	0	0	0	0	1	0	0	0	0	0	0	0	0	0	0	0	0	0
cg00050224	II	37	17	78327956	17	75942551	R	RNF213;LOC100294362	NM_020914;NR_029376	Body;Body	chr17:78327673-78327966	Island			0	0	1	0	0	1	0	0	0	0	0	0	0	0	0	0	0	0	0	0	0	0	0
cg00050247	I	37	6	33216585	6	33324563	F				chr6:33216103-33217463	Island			0	0	1	1	1	0	0	1	0	0	0	0	0	0	0	0	0	0	0	0	0	0	0
cg00050250	II	37	2	135604452	2	135320922	F	ACMSD	NM_138326	Body			rs12622574	40	0	0	1	0	0	0	0	0	0	0	0	0	0	0	0	0	0	0	0	0	0	0	0
cg00050271	II	37	16	81743881	16	80301382	F	CMIP;CMIP	NM_198390;NM_030629	3'UTR;3'UTR					0	0	1	0	0	0	1	0	0	0	0	0	0	0	0	0	0	0	0	0	0	0	0
cg00050289	II	37	17	62550868	17	59981330	R	SMURF2	NM_022739	Body			rs112514751	2	1	0	0	0	0	1	0	0	0	0	0	NA	NA	NA	NA	NA	NA	NA	NA	NA	NA	NA	NA
cg00050294	II	37	1	2886818	1	2876678	F				chr1:2886589-2886923	Island			0	0	1	0	0	0	0	0	0	0	0	0	0	0	0	0	0	0	0	0	0	0	0
cg00050312	II	37	17	64299065	17	61729527	F	PRKCA	NM_002737	1stExon	chr17:64298047-64299617	Island			0	0	1	1	1	0	0	0	0	0	0	0	0	0	0	0	0	0	0	0	0	0	0
cg00050336	II	37	4	15377965	4	14987063	F	C1QTNF7;C1QTNF7	NM_001135170;NM_001135171	Body;5'UTR			rs114386386;rs4530628	1;34	1	0	0	1	0	0	0	1	0	0	0	NA	NA	NA	NA	NA	NA	NA	NA	NA	NA	NA	NA
cg00050375	II	37	6	43404828	6	43512806	R	ABCC10	NM_033450	Body					0	0	1	0	0	0	0	0	0	0	0	0	0	0	0	0	0	0	0	0	0	0	0
cg00050402	II	37	7	55073022	7	55040516	F				chr7:55072962-55073433	Island			0	0	1	0	0	0	0	0	0	1	0	0	0	0	0	0	0	0	0	0	0	0	0
cg00050482	II	37	16	73207213	16	71764714	F								0	0	1	0	0	0	0	0	0	0	0	0	0	0	0	0	0	0	0	0	0	0	0
cg00050496	II	37	12	110211701	12	108696084	R	MGC14436;MGC14436	NR_026662;NR_026661	TSS1500;TSS1500					0	0	1	0	0	0	0	0	0	0	0	0	0	0	0	0	0	0	0	0	0	0	0
cg00050555	I	37	16	2587651	16	2527652	F	PDPK1;PDPK1	NM_031268;NM_002613	TSS1500;TSS1500	chr16:2588034-2588556	N_Shore			0	1	0	1	1	0	0	0	0	0	0	NA	NA	NA	NA	NA	NA	NA	NA	NA	NA	NA	NA
cg00050590	I	37	18	61637441	18	59788421	R	SERPINB8;SERPINB8;SERPINB8	NM_002640;NM_198833;NM_001031848	5'UTR;5'UTR;5'UTR	chr18:61637425-61637941	Island			0	0	1	1	1	0	1	0	0	0	0	0	0	0	0	0	0	0	0	0	0	0	0
cg00050618	II	37	16	27414418	16	27321919	R	IL21R;IL21R	NM_181079;NM_181078	TSS200;5'UTR			rs6498021;rs116427824	42;29	0	0	1	1	1	0	0	1	0	0	0	0	0	0	0	0	0	0	0	0	0	0	0
cg00050654	II	37	4	4576493	4	4627394	F				chr4:4577004-4577448	N_Shore	rs76663815	0	1	0	0	1	1	0	0	1	0	0	0	NA	NA	NA	NA	NA	NA	NA	NA	NA	NA	NA	NA
cg00050692	II	37	2	25524877	2	25378381	R	DNMT3A;DNMT3A;DNMT3A	NM_022552;NM_175630;NM_175629	Body;Body;Body					0	0	1	1	0	0	1	0	0	0	0	0	0	0	0	0	0	0	0	0	0	0	0
cg00050792	II	37	13	110804727	13	109602728	R	COL4A1	NM_001845	Body					0	0	1	0	0	0	0	0	0	0	0	0	0	0	0	0	0	0	0	0	0	0	0
cg00050872	I	37	7	128092224	7	127879460	F				chr7:128095678-128096197	N_Shelf	rs10228542	14	0	0	1	0	0	0	0	0	0	0	0	0	0	0	0	0	0	0	0	0	0	0	0
cg00050873	I	37	Y	9363356	Y	9973356	R	TSPY4;FAM197Y2	NM_001164471;NR_001553	Body;TSS1500	chrY:9363680-9363943	N_Shore			0	NA	0	0	0	0	0	0	0	0	0	NA	NA	NA	NA	NA	NA	NA	NA	NA	NA	NA	NA
cg00050938	II	37	3	50296100	3	50271104	F	GNAI2;GNAI2	NM_002070;NM_001166425	3'UTR;3'UTR	chr3:50297440-50298097	N_Shore	rs115699651	50	0	0	1	0	0	0	0	0	0	0	0	0	0	0	0	0	0	0	0	0	0	0	0
cg00050984	I	37	2	210288967	2	209997212	R	MAP2;MAP2	NM_001039538;NM_001039538	1stExon;5'UTR	chr2:210288413-210288798	S_Shore			0	0	1	1	1	0	0	1	0	1	0	0	0	0	0	0	0	0	0	0	0	0	0
cg00051068	II	37	20	10655610	20	10603610	F	JAG1	NM_000214	TSS1500	chr20:10652573-10655611	Island	rs113562994;rs73243790	11;50	0	0	1	1	1	0	1	1	0	0	0	0	0	0	0	0	0	0	0	0	0	0	0
cg00051154	II	37	2	237079099	2	236743838	R				chr2:237080188-237080432	N_Shore	rs35575022;rs13403534;rs6725848	47;34;1	1	0	0	0	0	0	0	0	0	1	0	NA	NA	NA	NA	NA	NA	NA	NA	NA	NA	NA	NA
cg00051179	I	37	5	161274695	5	161207273	F	GABRA1;GABRA1;GABRA1;GABRA1;GABRA1;GABRA1	NM_001127645;NM_001127643;NM_001127643;NM_001127646;NM_001127644;NM_000806	TSS1500;1stExon;5'UTR;TSS1500;TSS1500;5'UTR			rs115410943	47	0	0	1	0	0	0	0	0	0	1	0	0	1	0	0	0	0	0	0	0	0	0	0
cg00051307	II	37	5	72524193	5	72559949	R				chr5:72526203-72526497	N_Shelf			0	0	1	0	0	0	0	0	0	1	0	0	0	0	0	0	0	0	0	0	0	0	0
cg00051371	II	37	7	75442678	7	75280614	R	CCL24	NM_002991	Body			rs2302007	10	0	0	1	0	0	0	0	0	0	0	0	0	0	0	0	0	0	0	0	0	0	0	0
cg00051483	II	37	7	150211811	7	149842744	F	GIMAP7	NM_153236	TSS200			rs73726885	28	0	0	1	1	1	0	0	1	0	0	0	0	0	0	0	0	0	0	0	0	0	0	0
cg00051510	II	37	6	41338082	6	41446060	R				chr6:41339236-41340027	N_Shore			0	0	1	0	0	0	0	0	0	1	0	0	0	0	0	0	0	0	0	0	0	0	0
cg00051546	II	37	2	233388901	2	233097145	F				chr2:233386614-233389161	Island			0	0	1	1	1	0	0	1	1	1	0	0	0	1	0	0	0	0	0	0	0	0	0
cg00051590	II	37	6	31759486	6	31867465	R	VARS	NM_006295	Body	chr6:31763240-31763905	N_Shelf			0	0	1	1	0	1	0	0	0	0	0	0	0	0	0	0	0	0	0	0	0	0	0
cg00051595	II	37	6	31789985	6	31897964	F						rs113384835	2	1	0	0	1	1	0	1	1	0	0	0	NA	NA	NA	NA	NA	NA	NA	NA	NA	NA	NA	NA
cg00051623	II	37	11	104907029	11	104412239	F	CASP1;CASP1;CASP1;CASP1;CASP1	NM_001223;NM_033292;NM_033294;NM_033293;NM_033295	Body;Body;Body;Body;Body					0	0	1	0	0	0	0	0	0	0	0	0	0	0	0	0	0	0	0	0	0	0	0
cg00051662	II	37	10	96521086	10	96511076	F	CYP2C19	NM_000769	TSS1500					0	0	1	0	0	0	0	0	0	0	0	0	0	0	0	0	0	0	0	0	0	0	0
cg00051704	II	37	22	21353809	22	19683809	R				chr22:21354247-21354504	N_Shore			0	0	1	0	0	1	0	0	0	0	0	0	0	0	0	0	0	0	0	0	0	0	0
cg00051782	II	37	3	193859210	3	195341904	F				chr3:193858770-193859695	Island			0	0	1	1	1	0	1	1	0	0	0	0	0	0	0	0	0	0	0	0	0	0	0
cg00051818	II	37	7	66367658	7	66005093	F				chr7:66368772-66369612	N_Shore	rs115512215;rs116799695;rs75015264	15;32;49	0	0	1	0	0	0	0	0	0	0	0	0	0	0	0	0	0	0	0	0	0	0	0
cg00051952	II	37	X	153605299	X	153258493	R				chrX:153606334-153608237	N_Shore			0	NA	0	0	0	0	0	0	0	0	0	NA	NA	NA	NA	NA	NA	NA	NA	NA	NA	NA	NA
cg00051979	II	37	10	95462161	10	95452151	R	C10orf4;C10orf4	NM_145246;NM_145246	5'UTR;1stExon	chr10:95462160-95462500	Island			0	0	1	1	1	0	1	1	0	0	0	0	0	0	0	0	0	0	0	0	0	0	0
cg00052046	II	37	20	3213682	20	3161682	F	SLC4A11	NM_032034	Body	chr20:3214696-3214927	N_Shore	rs115287962	0	1	0	0	0	0	0	0	0	0	0	0	NA	NA	NA	NA	NA	NA	NA	NA	NA	NA	NA	NA
cg00052246	II	37	3	71106252	3	71188942	F	FOXP1	NM_032682	Body			rs72947409	47	0	0	1	0	0	0	0	0	0	0	0	0	0	0	0	0	0	0	0	0	0	0	0
cg00052290	II	37	10	89578072	10	89568052	F	ATAD1;CFLP1	NM_032810;NR_028492	TSS200;Body	chr10:89577481-89578287	Island	rs74146227	40	0	0	1	1	1	0	1	0	0	0	0	0	0	0	0	0	0	0	0	0	0	0	0
cg00052385	II	37	8	134580580	8	134649762	F	ST3GAL1;ST3GAL1	NM_003033;NM_173344	5'UTR;5'UTR	chr8:134581969-134584875	N_Shore			0	0	1	1	0	0	1	1	0	0	0	0	0	0	0	1	0	0	0	0	0	0	0
cg00052422	I	37	3	41240987	3	41215991	R	CTNNB1;CTNNB1;CTNNB1;CTNNB1;CTNNB1;CTNNB1	NM_001904;NM_001098209;NM_001098209;NM_001904;NM_001098210;NM_001098210	5'UTR;1stExon;5'UTR;1stExon;1stExon;5'UTR	chr3:41240162-41241631	Island			0	0	1	1	1	0	1	0	0	0	0	0	0	0	0	0	0	0	0	0	0	0	0
cg00052433	I	37	16	87447278	16	86004779	F	ZCCHC14	NM_015144	Body	chr16:87447699-87448131	N_Shore			0	0	1	0	0	0	0	0	0	0	0	0	0	0	0	0	0	0	0	0	0	0	0
cg00052482	I	37	1	151226139	1	149492763	R	PSMD4	NM_002810	TSS1500					0	0	1	0	0	0	0	0	0	0	0	0	0	0	0	0	0	0	0	0	0	0	0
cg00052550	I	37	2	238969457	2	238634196	F	SCLY	NM_016510	TSS200	chr2:238969080-238969919	Island			0	0	1	1	1	0	1	0	0	0	0	0	0	0	0	0	0	0	0	0	0	0	0
cg00052561	II	37	19	11708537	19	11569537	R	ZNF627	NM_145295	Body	chr19:11708277-11708683	Island			0	0	1	1	1	0	1	1	0	0	0	0	0	0	0	0	0	0	0	0	0	0	0
cg00052578	II	37	3	132843565	3	134326255	R	TMEM108;TMEM108	NM_001136469;NM_023943	5'UTR;5'UTR					0	0	1	0	0	0	0	0	0	0	0	0	0	0	0	0	0	0	0	0	0	0	0
cg00052588	I	37	16	89672139	16	88199640	F						rs1991508	16	0	0	1	0	0	0	0	0	0	0	0	0	0	0	0	0	0	0	0	0	0	0	0
cg00052626	I	37	1	15850842	1	15723429	F	CASP9;CASP9	NM_032996;NM_001229	TSS200;TSS200	chr1:15851106-15851581	N_Shore			0	0	1	1	1	0	0	0	0	0	0	0	0	0	0	0	0	0	0	0	0	0	0
cg00052665	II	37	17	9941095	17	9881820	F	GAS7;GAS7	NM_201432;NM_201433	TSS1500;Body			rs79476325;rs12452356	16;39	0	0	1	0	0	0	0	0	0	0	0	0	0	0	0	0	0	0	0	0	0	0	0
cg00052684	II	37	6	35694245	6	35802223	R	FKBP5	NM_001145775	5'UTR	chr6:35695725-35696156	N_Shore	rs76917354	2	1	0	0	1	0	0	0	1	0	0	0	NA	NA	NA	NA	NA	NA	NA	NA	NA	NA	NA	NA
cg00052772	II	37	6	33245804	6	33353782	F	B3GALT4	NM_003782	1stExon	chr6:33244677-33245554	S_Shore			0	0	1	1	1	0	1	1	0	0	0	0	0	0	0	0	0	0	0	0	0	0	0
cg00052853	II	37	3	107645034	3	109127724	R	LOC285205	NR_015394	Body	chr3:107646470-107646941	N_Shore			0	0	1	0	0	0	0	0	0	0	0	0	0	0	0	0	0	0	0	0	0	0	0
cg00052903	II	37	12	11422897	12	11314164	F	PRB3	NM_006249	TSS1500			rs117658289	28	0	0	1	0	0	0	0	0	0	0	0	0	0	0	0	0	0	0	0	0	0	0	0
cg00052932	II	37	2	190539778	2	190248023	R	ANKAR	NM_144708	TSS1500	chr2:190539026-190539533	S_Shore			0	0	1	1	1	0	1	1	0	0	0	0	0	0	0	0	0	0	0	0	0	0	0
cg00052964	II	37	2	85135823	2	84989334	R				chr2:85131950-85132234	S_Shelf			0	0	1	1	1	0	0	1	0	0	0	0	0	0	0	0	0	0	0	0	0	0	0
cg00053010	I	37	17	46089788	17	43444787	F				chr17:46089636-46089851	Island	rs35662223	25	0	0	1	1	1	0	0	1	0	0	0	0	0	0	0	0	0	0	0	0	0	0	0
cg00053063	II	37	2	134191960	2	133908430	F	NCKAP5;NCKAP5	NM_207363;NM_207481	Body;Body			rs72846351	46	0	0	1	0	0	0	0	0	0	0	0	0	0	0	0	0	0	0	0	0	0	0	0
cg00053073	II	37	19	18337107	19	18198107	F	PDE4C;PDE4C	NM_001098818;NM_000923	1stExon;Body	chr19:18335072-18337375	Island			0	0	1	1	0	0	0	0	0	1	0	0	0	1	0	0	0	0	0	0	0	0	0
cg00053086	I	37	1	233119296	1	231185919	F				chr1:233121927-233122136	N_Shelf	rs10973	15	0	0	1	0	0	0	0	0	0	0	0	0	0	0	0	0	0	0	0	0	0	0	0
cg00053135	II	37	6	167032403	6	166952393	R	RPS6KA2;RPS6KA2	NM_021135;NM_001006932	Body;Body	chr6:167032330-167032582	Island	rs73259034	44	0	0	1	0	0	0	0	0	0	0	0	0	0	0	0	0	0	0	0	0	0	0	0
cg00053261	II	37	7	53103214	7	53070708	F	POM121L12	NM_182595	TSS200	chr7:53103275-53103801	N_Shore	rs10229649	43	0	0	1	0	0	0	0	0	0	0	0	0	0	0	0	0	0	0	0	0	0	0	0
cg00053292	II	37	17	61678300	17	59032032	R	TACO1;TACO1	NM_016360;NM_016360	1stExon;5'UTR	chr17:61678154-61678678	Island			0	0	1	1	1	0	1	1	0	0	0	0	0	0	0	0	0	0	0	0	0	0	0
cg00053361	II	37	8	127250180	8	127319362	F						rs16901213	13	0	0	1	0	0	0	0	0	0	0	0	0	0	0	0	0	0	0	0	0	0	0	0
cg00053373	II	37	17	7554827	17	7495552	F	ATP1B2;ATP1B2	NM_001678;NM_001678	1stExon;5'UTR	chr17:7554139-7555338	Island			0	0	1	1	1	0	0	1	1	1	0	0	0	0	0	0	0	0	0	0	0	0	0
cg00053393	II	37	4	183064388	4	183301382	F	MGC45800	NR_027107	Body	chr4:183063396-183066370	Island			0	0	1	0	1	0	0	1	0	1	0	1	0	0	0	0	0	0	0	0	0	0	0
cg00053507	II	37	13	42623481	13	41521481	F	DGKH;DGKH	NM_152910;NM_178009	Body;Body	chr13:42623339-42623560	Island			0	0	1	1	1	0	0	1	0	1	0	0	0	0	0	0	0	0	0	0	0	0	0
cg00053536	II	37	1	17291209	1	17163796	R	CROCC	NM_014675	Body	chr1:17292904-17293115	N_Shore	rs61769604	49	0	0	1	0	0	0	0	0	0	0	0	0	0	0	0	0	0	0	0	0	0	0	0
cg00053647	II	37	7	6866072	7	6832597	R	C7orf28B	NM_198097	TSS1500	chr7:6865701-6866094	Island			0	1	0	1	1	0	0	0	0	0	0	NA	NA	NA	NA	NA	NA	NA	NA	NA	NA	NA	NA
cg00053661	I	37	2	204103685	2	203811930	F	CYP20A1;CYP20A1	NM_177538;NM_177538	1stExon;5'UTR	chr2:204103464-204104172	Island			0	0	1	1	1	0	1	0	0	0	0	0	0	0	0	0	0	0	0	0	0	0	0
cg00053728	II	37	2	3464167	2	3443174	R	TTC15	NM_016030	Body	chr2:3461654-3461863	S_Shelf	rs79611489	22	0	0	1	0	0	0	0	0	0	0	0	0	0	0	0	0	0	0	0	0	0	0	0
cg00053755	II	37	5	139728711	5	139708895	F				chr5:139725530-139726234	S_Shelf			0	0	1	0	0	0	0	0	0	0	0	0	0	0	0	0	0	0	0	0	0	0	0
cg00053769	II	37	16	58783589	16	57341090	F						rs11860591;rs112292704;rs115854116;rs4784979;rs117862783;rs12325510;rs12325511	4;9;16;18;19;22;25	0	0	1	0	0	0	0	0	0	0	0	0	0	0	0	0	0	0	0	0	0	0	0
cg00053851	II	37	1	226270442	1	224337065	F				chr1:226270723-226271841	N_Shore			0	0	1	1	1	0	0	1	0	0	0	0	0	0	0	0	0	0	0	0	0	0	0
cg00053870	II	37	2	239040304	2	238705043	F	ESPNL	NM_194312	Body	chr2:239039528-239040318	Island	rs73102311	39	0	0	1	0	0	0	0	0	0	0	0	0	0	0	0	0	0	0	0	0	0	0	0
cg00053916	II	37	8	37457329	8	37576487	R						rs79868006	35	0	0	1	0	0	0	0	0	0	0	0	0	0	0	0	0	0	0	0	0	0	0	0
cg00053927	II	37	13	113699014	13	112747015	R	MCF2L;MCF2L	NM_001112732;NM_024979	Body;Body	chr13:113701833-113702280	N_Shelf	rs115084082	18	0	0	1	0	0	0	0	0	0	0	0	0	0	0	0	0	0	0	0	0	0	0	0
cg00054173	II	37	21	34542436	21	33464306	R	C21orf54	NR_024102	Body					0	0	1	0	0	0	0	0	0	0	0	0	0	0	0	0	0	0	0	0	0	0	0
cg00054197	II	37	5	171765750	5	171698355	F	SH3PXD2B	NM_001017995	Body	chr5:171766422-171766826	N_Shore			0	0	1	0	0	0	0	0	0	0	0	0	0	0	0	0	0	0	0	0	0	0	0
cg00054210	I	37	8	65711644	8	65874198	R	CYP7B1	NM_004820	TSS1500	chr8:65710990-65711722	Island			0	0	1	0	0	0	0	0	0	0	0	1	0	0	0	0	0	0	0	0	0	0	0
cg00054243	II	37	1	53190312	1	52962900	F				chr1:53192023-53192428	N_Shore	rs377808;rs75597728	47;48	0	0	1	0	0	0	0	0	0	0	0	0	0	0	0	0	0	0	0	0	0	0	0
cg00054248	I	37	17	74303798	17	71815393	F	QRICH2	NM_032134	TSS200	chr17:74303478-74304428	Island	rs3803738	34	0	0	1	0	0	0	0	0	0	0	0	0	0	0	0	0	0	0	0	0	0	0	0
cg00054301	II	37	16	67237548	16	65795049	F	ELMO3;MIR328	NM_024712;NR_029887	Body;TSS1500	chr16:67233032-67233862	S_Shelf			0	0	1	0	0	0	0	0	0	0	0	0	0	0	0	0	0	0	0	0	0	0	0
cg00054352	I	37	13	114891672	13	113909774	F	RASA3	NM_007368	Body					0	1	0	0	0	0	0	0	0	0	0	NA	NA	NA	NA	NA	NA	NA	NA	NA	NA	NA	NA
cg00054408	II	37	19	3275609	19	3226609	R	BRUNOL5	NM_021938	Body	chr19:3275608-3275970	Island			0	0	1	1	1	0	0	1	0	0	0	0	0	0	0	0	0	0	0	0	0	0	0
cg00054409	I	37	6	31347802	6	31455781	F						rs115896169;rs4713462;rs116381393	0;14;14	1	0	0	0	0	0	0	0	0	0	0	NA	NA	NA	NA	NA	NA	NA	NA	NA	NA	NA	NA
cg00054472	I	37	3	9852352	3	9827352	F	TTLL3	NM_001025930	Body	chr3:9851476-9852171	S_Shore			0	0	1	1	1	0	0	1	0	0	0	0	0	0	0	0	0	0	0	0	0	0	0
cg00054496	I	37	16	10855688	16	10763189	R	NUBP1	NM_002484	Body					0	0	1	0	0	0	0	0	0	0	0	0	0	0	0	0	0	0	0	0	0	0	0
cg00054511	I	37	12	53835377	12	52121644	R	PRR13;PRR13	NM_018457;NM_001005354	TSS200;TSS200	chr12:53835295-53835568	Island	rs116174317;rs114782588	46;31	0	0	1	1	1	0	0	0	0	0	0	0	0	0	0	0	0	0	0	0	0	0	0
cg00054525	I	37	16	88717587	16	87245088	R	CYBA	NM_000101	TSS200	chr16:88716989-88717606	Island			0	0	1	1	1	0	1	1	0	0	0	0	0	0	0	0	0	0	0	0	0	0	0
cg00054572	II	37	13	41347606	13	40245606	F				chr13:41345062-41345570	S_Shelf			0	0	1	0	0	0	0	0	0	0	0	0	0	0	0	0	0	0	0	0	0	0	0
cg00054639	II	37	2	211698619	2	211406864	R								0	0	1	0	0	0	0	0	0	0	0	0	0	0	0	0	0	0	0	0	0	0	0
cg00054692	II	37	7	23338750	7	23305275	F	C7orf30	NM_138446	TSS200	chr7:23338797-23339264	N_Shore	rs466240;rs113457902	24;34	0	0	1	1	1	0	1	1	0	0	0	0	0	0	0	0	0	0	0	0	0	0	0
cg00054702	II	37	5	135528543	5	135556442	F	LOC389332	NR_024418	Body	chr5:135527056-135528978	Island			0	0	1	0	0	0	0	0	0	1	0	0	1	0	0	0	0	0	0	0	0	0	0
cg00054706	II	37	2	68289972	2	68143476	R	C1D;C1D	NM_006333;NM_173177	5'UTR;5'UTR					0	0	1	1	1	0	1	1	0	0	0	0	0	0	0	0	0	0	0	0	0	0	0
cg00054741	II	37	19	54201247	19	58893059	F	MIR523	NR_030193	TSS1500			rs10417538	39	0	0	1	0	0	0	0	0	0	0	0	0	0	0	0	0	0	0	0	0	0	0	0
cg00054771	II	37	2	175202397	2	174910643	R				chr2:175199463-175202639	Island			0	0	1	1	1	0	0	1	0	1	0	0	0	0	0	0	0	0	0	0	0	0	0
cg00054774	II	37	21	43373079	21	42246148	F	C2CD2	NM_015500	Body	chr21:43373135-43374062	N_Shore	rs116398507	10	0	0	1	0	1	0	1	0	0	0	0	0	0	0	0	0	0	0	0	0	0	0	0
cg00054791	II	37	17	46985412	17	44340411	R	UBE2Z	NM_023079	TSS1500	chr17:46985588-46986537	N_Shore	rs73329966	33	0	0	1	1	1	0	1	0	0	0	0	0	0	0	0	0	0	0	0	0	0	0	0
cg00054890	II	37	7	98632054	7	98469990	F	SMURF1;SMURF1	NM_020429;NM_181349	Body;Body	chr7:98633091-98633304	N_Shore			0	0	1	0	0	0	0	0	0	0	0	0	0	0	0	0	0	0	0	0	0	0	0
cg00054971	I	37	10	129796937	10	129686927	R	PTPRE	NM_006504	5'UTR			rs59812451	16	0	0	1	0	0	0	0	0	0	0	0	0	0	0	0	0	0	0	0	0	0	0	0
cg00055052	II	37	16	4409748	16	4349749	R	CORO7	NM_024535	Body					0	0	1	1	0	0	0	0	0	0	0	0	0	0	0	0	0	0	0	0	0	0	0
cg00055073	II	37	2	43398118	2	43251622	R				chr2:43398040-43398276	Island			0	0	1	1	0	0	0	1	0	0	0	0	0	1	0	0	0	0	0	0	0	0	0
cg00055233	II	37	9	5339677	9	5329677	F	RLN1	NM_006911	1stExon	chr9:5339026-5339678	Island			0	0	1	1	0	0	0	0	0	0	0	1	0	0	0	0	0	0	0	0	0	0	0
cg00055292	II	37	7	4846846	7	4813372	R	RADIL	NM_018059	Body	chr7:4848251-4849204	N_Shore			0	0	1	0	0	0	0	0	0	0	0	0	0	0	0	0	0	0	0	0	0	0	0
cg00055341	II	37	2	200446845	2	200155090	R						rs16831637	38	0	0	1	0	0	0	0	0	0	0	0	0	0	0	0	0	0	0	0	0	0	0	0
cg00055359	II	37	2	134023210	2	133739680	F	NCKAP5;NCKAP5	NM_207363;NM_207481	Body;Body	chr2:134023947-134024467	N_Shore			0	0	1	0	0	0	0	0	0	0	0	0	1	0	0	0	0	0	0	0	0	0	0
cg00055434	I	37	1	2415344	1	2405204	R	PLCH2	NM_014638	Body	chr1:2415198-2415506	Island	rs117892168	48	0	0	1	0	0	0	0	0	0	0	0	0	0	0	0	0	0	0	0	0	0	0	0
cg00055462	II	37	13	99023894	13	97821895	R	FARP1	NM_005766	Body			rs9513413;rs77222688	36;8	0	0	1	0	0	0	0	0	0	0	0	0	0	0	0	0	0	0	0	0	0	0	0
cg00055510	II	37	2	208907911	2	208616156	F								0	0	1	0	0	0	0	0	0	0	0	0	0	0	0	0	0	0	0	0	0	0	0
cg00055529	II	37	17	37123835	17	34377361	F	FBXO47	NM_001008777	TSS200			rs77758503	5	0	0	1	1	0	0	0	1	0	0	0	0	0	0	0	0	0	0	0	0	0	0	0
cg00055555	II	37	10	29011001	10	29051007	F				chr10:29011053-29011453	N_Shore			0	0	1	0	0	0	0	0	0	1	0	0	0	0	0	0	0	0	0	0	0	0	0
cg00055557	II	37	20	53092474	20	52525881	F	DOK5;DOK5	NM_018431;NM_018431	1stExon;5'UTR	chr20:53091733-53092993	Island			0	0	1	0	0	0	0	0	0	1	0	0	0	0	0	0	0	0	0	0	0	0	0
cg00055603	II	37	1	48508839	1	48281426	R								0	0	1	0	0	0	0	0	0	0	0	0	0	0	0	0	0	0	0	0	0	0	0
cg00055617	II	37	17	80273685	17	77866974	F	CD7	NM_006137	Body	chr17:80277118-80277833	N_Shelf			0	0	1	1	1	0	0	1	0	0	0	0	0	0	0	0	0	0	0	0	0	0	0
cg00055679	II	37	13	79170430	13	78068431	R				chr13:79170114-79171231	Island			0	0	1	1	1	0	0	1	0	1	0	0	0	0	0	0	0	0	0	0	0	0	0
cg00055726	II	37	9	136445425	9	135435246	F	FAM163B	NM_001080515	TSS200	chr9:136444127-136444604	S_Shore			0	0	1	0	0	0	0	0	0	0	0	0	0	0	0	0	0	0	0	0	0	0	0
cg00055764	I	37	12	130961718	12	129527671	F	RIMBP2	NM_015347	Body			rs77587365;rs12578945	1;39	1	0	0	0	0	0	0	0	0	0	0	NA	NA	NA	NA	NA	NA	NA	NA	NA	NA	NA	NA
cg00055771	II	37	5	144510462	5	144490655	F								0	0	1	0	0	0	0	0	0	0	0	0	0	0	0	0	0	0	0	0	0	0	0
cg00055811	II	37	1	8543012	1	8465599	R	RERE;RERE	NM_012102;NM_001042681	Body;Body			rs79775321	2	1	0	0	0	0	0	0	0	0	0	0	NA	NA	NA	NA	NA	NA	NA	NA	NA	NA	NA	NA
cg00055848	II	37	2	62422984	2	62276488	R	B3GNT2	NM_006577	TSS1500	chr2:62422191-62424458	Island			0	0	1	1	1	0	1	1	0	0	0	0	0	0	0	0	0	0	0	0	0	0	0
cg00055881	II	37	1	6153073	1	6075660	F	KCNAB2;KCNAB2	NM_003636;NM_172130	Body;Body					0	0	1	0	0	1	0	0	0	0	0	0	0	0	0	0	0	0	0	0	0	0	0
cg00055981	II	37	9	139228737	9	138348558	F	GPSM1;GPSM1	NM_001145638;NM_015597	Body;Body	chr9:139228816-139229229	N_Shore	rs117889864	25	0	0	1	0	0	0	0	0	0	0	0	0	0	0	0	0	0	0	0	0	0	0	0
cg00055986	II	37	5	2537520	5	2590520	R						rs73033725	12	0	0	1	0	0	0	0	0	0	0	0	0	0	1	0	0	0	0	0	0	0	0	0
cg00056002	II	37	16	88933996	16	87461497	R	PABPN1L	NM_001080487	TSS1500	chr16:88937055-88937387	N_Shelf			0	0	1	0	0	0	0	0	0	0	0	0	0	0	0	0	0	0	0	0	0	0	0
cg00056066	I	37	10	25010738	10	25050744	F	ARHGAP21	NM_020824	Body	chr10:25011963-25013816	N_Shore	rs111522688	49	0	0	1	0	1	0	0	1	0	0	0	0	0	0	0	0	0	0	0	0	0	0	0
cg00056074	II	37	2	131485150	2	131201620	R				chr2:131485149-131485460	Island			0	0	1	1	1	0	0	1	1	1	1	1	0	0	0	0	0	0	0	0	0	0	0
cg00056202	II	37	8	9791350	8	9828760	F				chr8:9791236-9791450	Island			0	0	1	0	0	0	0	0	0	0	0	0	0	0	0	0	0	0	0	0	0	0	0
cg00056257	II	37	3	6901652	3	6876652	R	GRM7;GRM7	NM_181874;NM_000844	TSS1500;TSS1500	chr3:6902823-6903516	N_Shore	rs78517139	2	1	0	0	0	0	0	0	0	0	1	0	NA	NA	NA	NA	NA	NA	NA	NA	NA	NA	NA	NA
cg00056268	II	37	3	75831181	3	75913871	F	ZNF717	NM_001128223	Body	chr3:75834254-75834761	N_Shelf	rs61186626;rs78869759;rs75431663;rs112333995;rs117716798;rs116302352;rs75574895	0;7;8;10;19;21;43	1	0	0	0	0	1	0	0	0	0	0	NA	NA	NA	NA	NA	NA	NA	NA	NA	NA	NA	NA
cg00056433	II	37	1	161391807	1	159658431	F								0	0	1	1	1	0	0	0	0	0	0	0	0	0	0	0	0	0	0	0	0	0	0
cg00056489	I	37	12	111856652	12	110341035	F	SH2B3	NM_005475	Body	chr12:111855896-111856750	Island	rs78894077	21	0	0	1	0	0	0	0	0	0	0	0	0	0	0	0	0	0	0	0	0	0	0	0
cg00056497	II	37	10	134785521	10	134635511	R								0	0	1	0	0	0	0	0	0	0	0	0	0	0	0	0	0	0	0	0	0	0	0
cg00056541	II	37	6	164288623	6	164208613	R								0	0	1	0	0	0	0	0	0	0	0	0	0	0	0	0	0	0	0	0	0	0	0
cg00056578	II	37	12	118406033	12	116890416	R	KSR2	NM_173598	TSS200	chr12:118406590-118407364	N_Shore			0	0	1	0	0	0	0	0	0	1	0	0	0	1	0	0	0	0	0	0	0	0	0
cg00056624	I	37	3	37902229	3	37877233	F	CTDSPL;CTDSPL	NM_001008392;NM_005808	TSS1500;TSS1500	chr3:37901938-37904039	Island			0	0	1	1	1	0	0	1	0	0	0	0	0	0	0	0	0	0	0	0	0	0	0
cg00056628	II	37	17	79981271	17	77574560	F	STRA13;LRRC45	NM_144998;NM_144999	TSS1500;TSS200	chr17:79980199-79981548	Island	rs4072801	45	0	0	1	1	1	0	0	1	0	0	0	0	0	0	0	0	0	0	0	0	0	0	0
cg00056676	II	37	5	101631668	5	101659567	F	SLCO4C1	NM_180991	1stExon	chr5:101632049-101632373	N_Shore			0	0	1	1	1	0	0	1	0	0	0	0	0	0	0	0	0	0	0	0	0	0	0
cg00056719	I	37	12	53845867	12	52132134	R	PCBP2;PCBP2;PCBP2;PCBP2;PCBP2;PCBP2;PCBP2	NM_001128911;NM_031989;NM_001128914;NM_005016;NM_001128913;NM_001128912;NM_001098620	TSS200;TSS200;TSS200;TSS200;TSS200;TSS200;TSS200	chr12:53845668-53846606	Island			0	0	1	1	1	0	1	0	0	0	0	0	0	0	0	0	0	0	0	0	0	0	0
cg00056754	II	37	1	167063958	1	165330582	R	DUSP27	NM_001080426	TSS200					0	0	1	0	0	0	0	0	0	0	0	0	0	0	0	0	0	0	0	0	0	0	0
cg00056767	II	37	13	44453183	13	43351183	R	CCDC122;C13orf31;C13orf31	NM_144974;NM_001128303;NM_153218	5'UTR;TSS1500;TSS1500	chr13:44453207-44454295	N_Shore	rs61959962	18	0	0	1	1	1	0	1	0	0	0	0	0	0	0	0	0	0	0	0	0	0	0	0
cg00056985	II	37	9	104249490	9	103289311	F	C9orf125	NM_032342	TSS200	chr9:104248247-104249501	Island			0	0	1	0	0	0	0	0	0	1	0	0	1	0	0	0	0	0	0	0	0	0	0
cg00057092	II	37	15	37030160	15	34817452	R	C15orf41;C15orf41	NM_001130010;NM_032499	Body;Body					0	0	1	0	0	0	0	0	0	0	0	0	0	0	0	0	0	0	0	0	0	0	0
cg00057114	II	37	1	6344362	1	6266949	R	ACOT7;ACOT7;ACOT7;ACOT7	NM_181864;NM_181865;NM_007274;NM_181866	Body;Body;Body;Body	chr1:6341136-6341412	S_Shelf	rs115180865;rs115993254	5;2	1	0	0	0	0	0	0	0	0	0	0	NA	NA	NA	NA	NA	NA	NA	NA	NA	NA	NA	NA
cg00057208	II	37	2	219578149	2	219286393	F	TTLL4	NM_014640	5'UTR	chr2:219575448-219576080	S_Shelf	rs114782793	27	0	0	1	0	0	0	0	0	0	0	0	0	0	0	0	0	0	0	0	0	0	0	0
cg00057231	II	37	3	48631958	3	48606962	R	COL7A1	NM_000094	Body	chr3:48631882-48632901	Island			0	0	1	0	0	0	0	0	0	1	0	1	0	0	0	0	0	0	0	0	0	0	0
cg00057240	II	37	2	191398360	2	191106605	R	TMEM194B	NM_001142645	Body	chr2:191399089-191399742	N_Shore	rs4439990	9	0	0	1	1	1	0	1	1	0	0	0	0	0	0	0	0	0	0	0	0	0	0	0
cg00057272	II	37	8	135726252	8	135795434	R	ZFAT	NM_020863	TSS1500	chr8:135724770-135725552	S_Shore			0	0	1	1	1	0	0	1	0	0	0	0	0	0	0	0	0	0	0	0	0	0	0
cg00057317	II	37	8	11725492	8	11762901	F	CTSB;CTSB;CTSB;CTSB;CTSB	NM_147780;NM_147782;NM_147781;NM_001908;NM_147783	5'UTR;5'UTR;5'UTR;5'UTR;5'UTR	chr8:11725059-11725600	Island			0	0	1	1	1	0	1	0	0	0	0	0	0	0	0	0	0	0	0	0	0	0	0
cg00057324	II	37	6	47750042	6	47858001	F	OPN5	NM_181744	Body					0	0	1	0	0	0	0	0	0	0	0	0	0	0	0	0	0	0	0	0	0	0	0
cg00057393	I	37	15	96897796	15	94698800	R				chr15:96897596-96898046	Island			0	0	1	0	0	0	0	0	0	1	0	0	1	0	0	0	0	0	0	0	0	0	0
cg00057434	II	37	10	28288024	10	28328030	F	ARMC4	NM_018076	TSS200	chr10:28287447-28288057	Island	rs76266519;rs7097367	23;33	0	0	1	0	1	0	0	0	0	0	0	0	0	0	0	0	0	0	0	0	0	0	0
cg00057476	II	37	22	29708246	22	28038246	F	GAS2L1;GAS2L1;GAS2L1	NM_152237;NM_006478;NM_152236	3'UTR;Body;Body	chr22:29709281-29712013	N_Shore			0	0	1	0	0	0	0	0	0	1	0	0	0	0	0	0	0	0	0	0	0	0	0
cg00057517	II	37	10	131905654	10	131795644	F				chr10:131908731-131909886	N_Shelf			0	0	1	0	0	0	1	0	0	0	0	0	0	0	0	0	0	0	0	0	0	0	0
cg00057569	II	37	10	95462548	10	95452538	F	C10orf4	NM_145246	TSS1500	chr10:95462160-95462500	S_Shore	rs12250970;rs11187599	16;41	0	0	1	1	1	0	1	1	0	0	0	0	0	0	0	0	0	0	0	0	0	0	0
cg00057593	II	37	8	143916959	8	143913961	R	GML	NM_002066	5'UTR	chr8:143916135-143916405	S_Shore	rs34665217	35	0	0	1	0	0	0	0	0	0	0	0	0	0	0	0	0	0	0	0	0	0	0	0
cg00057603	II	37	20	1716270	20	1664270	F				chr20:1716330-1716653	N_Shore			0	0	1	0	0	0	0	0	0	0	0	0	0	0	0	1	0	0	0	0	0	0	0
cg00057661	II	37	7	127228948	7	127016184	F	ARF5	NM_001662	Body	chr7:127227758-127229039	Island			0	0	1	1	1	0	1	1	0	0	0	0	0	0	0	0	0	0	0	0	0	0	0
cg00057663	II	37	2	105945629	2	105312061	R	TGFBRAP1;TGFBRAP1	NM_001142621;NM_004257	5'UTR;5'UTR	chr2:105946164-105946773	N_Shore			0	0	1	1	1	0	1	1	0	0	0	0	0	0	0	0	0	0	0	0	0	0	0
cg00057667	II	37	6	140069730	6	140111423	R								0	0	1	0	0	0	0	0	0	0	0	0	0	0	0	0	0	0	0	0	0	0	0
cg00057676	II	37	1	178512141	1	176778764	R	C1orf220;C1orf220	NR_033186;NM_207467	Body;5'UTR	chr1:178511362-178512356	Island			0	0	1	1	1	0	1	0	0	0	0	0	0	0	0	0	0	0	0	0	0	0	0
cg00057700	II	37	10	124768526	10	124758516	R	ACADSB;ACADSB;IKZF5	NM_001609;NM_001609;NM_022466	1stExon;5'UTR;TSS1500	chr10:124767758-124768897	Island			0	0	1	1	1	0	0	0	0	0	0	0	0	0	0	0	0	0	0	0	0	0	0
cg00057722	II	37	18	45934156	18	44188154	F				chr18:45934453-45937265	N_Shore			0	0	1	0	0	0	0	0	0	1	0	0	0	0	0	0	0	0	0	0	0	0	0
cg00057791	II	37	1	12567182	1	12489769	R	VPS13D;SNORA59A;VPS13D;SNORA59B	NM_015378;NR_003025;NM_018156;NR_003022	Body;TSS200;Body;TSS200			rs78403005	24	0	0	1	0	0	1	0	0	0	0	0	0	0	0	0	0	0	0	0	0	0	0	0
cg00057900	II	37	7	138553470	7	138204010	F	KIAA1549;KIAA1549	NM_001164665;NM_020910	Body;Body	chr7:138554231-138554499	N_Shore			0	0	1	0	0	0	0	0	0	0	0	0	0	0	0	0	0	0	0	0	0	0	0
cg00057966	II	37	17	56408694	17	53763693	F	MIR142	NR_029683	TSS200					0	0	1	1	1	1	1	0	0	0	0	0	0	0	0	0	0	0	0	0	0	0	0
cg00058009	I	37	4	122853693	4	123073143	R	TRPC3;TRPC3	NM_003305;NM_001130698	1stExon;Body	chr4:122853554-122854169	Island			0	0	1	0	0	0	0	0	0	0	0	0	0	0	0	0	0	0	0	0	0	0	0
cg00058026	II	37	12	53172158	12	51458425	F	KRT76	NM_015848	TSS1500					0	0	1	0	0	0	0	0	0	0	0	0	0	0	0	0	0	0	0	0	0	0	0
cg00058113	I	37	6	33239977	6	33347955	R	VPS52;RPS18	NM_022553;NM_022551	TSS1500;Body	chr6:33239326-33240099	Island	rs78431241	11	0	0	1	1	1	0	1	1	0	0	0	0	0	0	0	0	0	0	0	0	0	0	0
cg00058163	II	37	18	5891948	18	5881948	R	TMEM200C	NM_001080209	1stExon	chr18:5890292-5891682	S_Shore	rs75283368	13	0	0	1	0	0	0	0	0	0	1	0	0	0	0	0	0	0	0	0	0	0	0	0
cg00058291	II	37	1	228974133	1	227040756	F						rs116219699	16	0	0	1	0	0	0	0	0	0	0	0	0	0	0	0	0	0	0	0	0	0	0	0
cg00058296	II	37	1	237947435	1	236014058	F	RYR2	NM_001035	Body	chr1:237947187-237947448	Island			0	0	1	0	0	0	0	0	0	0	0	0	0	0	0	0	0	0	0	0	0	0	0
cg00058299	I	37	1	113498193	1	113299716	R	SLC16A1;SLC16A1;SLC16A1	NM_001166496;NM_003051;NM_001166496	5'UTR;5'UTR;1stExon	chr1:113497986-113498206	Island			0	0	1	1	1	0	1	1	0	0	0	0	0	0	0	0	0	0	0	0	0	0	0
cg00058329	I	37	12	133195094	12	131705167	F	P2RX2;P2RX2;P2RX2;P2RX2;P2RX2;P2RX2	NM_170683;NM_016318;NM_170682;NM_174872;NM_012226;NM_174873	TSS1500;TSS1500;TSS1500;TSS1500;TSS1500;TSS1500	chr12:133194868-133195544	Island	rs6560889	41	0	0	1	0	0	0	0	0	0	1	0	1	0	0	0	0	0	0	0	0	0	0	0
cg00058413	II	37	5	118271271	5	118299170	F	DTWD2	NM_173666	Body					0	0	1	0	0	0	0	0	0	0	0	0	0	0	0	0	0	0	0	0	0	0	0
cg00058449	I	37	6	31867956	6	31975935	R	ZBTB12	NM_181842	Body	chr6:31867691-31867957	Island			0	0	1	0	0	0	0	1	0	0	0	0	0	0	0	0	0	0	0	0	0	0	0
cg00058515	II	37	2	80527798	2	80381309	F	CTNNA2;CTNNA2	NM_004389;NM_001164883	Body;Body	chr2:80529677-80530846	N_Shore			0	0	1	0	0	0	0	0	0	1	0	0	0	0	0	0	0	0	0	0	0	0	0
cg00058644	II	37	17	79844023	17	77437319	F				chr17:79846204-79846486	N_Shelf			0	0	1	0	0	1	0	0	0	0	0	0	0	0	0	0	0	0	0	0	0	0	0
cg00058708	II	37	2	24162568	2	24016072	F	UBXN2A	NM_181713	TSS1500	chr2:24163185-24163878	N_Shore			0	0	1	1	1	0	0	1	0	0	0	0	0	0	0	0	0	0	0	0	0	0	0
cg00058771	II	37	10	103347979	10	103337969	R	POLL;RP11-529I10.4	NM_013274;NM_015448	TSS200;TSS200	chr10:103347679-103348215	Island			0	0	1	1	1	0	1	1	0	0	0	0	0	1	0	0	0	0	0	0	0	0	0
cg00058786	I	37	12	49365465	12	47651732	F	WNT10B;WNT10B	NM_003394;NM_003394	5'UTR;1stExon	chr12:49363664-49364443	S_Shore			0	0	1	1	1	0	0	1	1	1	0	0	0	0	0	0	0	0	0	0	0	0	0
cg00058799	I	37	16	624005	16	564006	R	PIGQ;PIGQ	NM_148920;NM_004204	5'UTR;5'UTR	chr16:619805-620195	S_Shelf			0	0	1	0	0	0	0	0	0	0	0	0	0	0	0	0	0	0	0	0	0	0	0
cg00058857	II	37	3	99927991	3	101410681	R								0	0	1	0	0	0	0	0	0	0	0	0	0	0	0	0	0	0	0	0	0	0	0
cg00058879	II	37	22	40082173	22	38412119	F	CACNA1I;CACNA1I	NM_001003406;NM_021096	Body;Body	chr22:40081519-40082390	Island			0	0	1	0	0	0	0	1	0	0	0	0	0	0	0	0	0	0	0	0	0	0	0
cg00058887	II	37	4	184909018	4	185146012	F	STOX2	NM_020225	Body					0	0	1	0	0	0	0	0	0	0	0	0	0	0	0	0	0	0	0	0	0	0	0
cg00058923	II	37	1	161069167	1	159335791	F	KLHDC9;KLHDC9;KLHDC9	NM_152366;NM_001007255;NM_001007256	Body;Body;5'UTR	chr1:161068062-161068801	S_Shore			0	0	1	1	0	0	0	0	0	0	0	0	0	0	0	0	0	0	0	0	0	0	0
cg00058938	II	37	19	40724733	19	45416573	R	TTC9B	NM_152479	TSS1500	chr19:40723104-40724389	S_Shore			0	0	1	1	0	0	0	0	0	1	0	0	0	0	0	1	0	0	0	0	0	0	0
cg00059015	II	37	1	60340545	1	60113133	F	HOOK1	NM_015888	3'UTR					0	0	1	0	0	0	0	0	0	0	0	0	0	0	0	0	0	0	0	0	0	0	0
cg00059024	I	37	15	90233617	15	88034621	R	WDR93;PEX11A	NM_020212;NM_003847	TSS1500;Body	chr15:90233530-90234083	Island			0	0	1	1	1	0	0	1	0	0	0	0	0	0	0	0	0	0	0	0	0	0	0
cg00059034	II	37	1	98514082	1	98286670	F				chr1:98510966-98511710	S_Shelf			0	0	1	1	1	0	0	1	0	1	0	0	0	0	0	0	0	0	0	0	0	0	0
cg00059053	I	37	12	3602162	12	3472423	F	PRMT8	NM_019854	Body	chr12:3599966-3603008	Island			0	0	1	0	1	0	0	0	0	1	0	0	0	0	0	0	0	0	0	0	0	0	0
cg00059089	II	37	2	153263288	2	152971534	R	FMNL2	NM_052905	Body					0	0	1	0	0	0	1	0	0	0	0	0	0	0	0	0	0	0	0	0	0	0	0
cg00059161	I	37	3	164907027	3	166389721	F	SLITRK3	NM_014926	Body			rs112351427	12	0	0	1	0	0	0	0	0	0	0	0	0	0	0	0	0	0	0	0	0	0	0	0
cg00059165	II	37	6	36926828	6	37034806	R	PI16	NM_153370	Body	chr6:36926928-36927262	N_Shore	rs114551357	30	0	0	1	0	0	0	0	0	0	0	0	0	0	0	0	0	0	0	0	0	0	0	0
cg00059225	II	37	5	151304357	5	151284550	F	GLRA1;GLRA1;GLRA1;GLRA1	NM_000171;NM_001146040;NM_000171;NM_001146040	1stExon;1stExon;5'UTR;5'UTR	chr5:151304226-151304824	Island			0	0	1	1	0	0	0	0	0	0	0	0	0	0	0	0	0	0	0	0	0	0	0
cg00059240	I	37	10	3155604	10	3145604	R	PFKP	NM_002627	Body					0	0	1	0	0	1	0	0	0	0	0	0	0	0	0	0	0	0	0	0	0	0	0
cg00059246	II	37	12	54337929	12	52624196	F	HOXC13	NM_017410	Body	chr12:54338761-54339168	N_Shore			0	0	1	0	0	0	0	0	0	1	0	0	0	1	0	0	0	0	0	0	0	0	0
cg00059309	II	37	17	78293397	17	75907992	F	RNF213;RNF213	NM_020954;NM_020914	3'UTR;Body					0	0	1	0	0	1	0	0	0	0	0	0	0	0	0	0	0	0	0	0	0	0	0
cg00059374	I	37	17	21477756	17	21418349	F								0	0	1	1	0	0	0	0	0	0	0	1	0	0	0	0	0	0	0	0	0	0	0
cg00059399	I	37	5	2008272	5	2061272	R				chr5:2008187-2008428	Island			0	0	1	0	0	0	0	0	0	0	0	0	0	0	0	0	0	0	0	0	0	0	0
cg00059424	II	37	22	30988148	22	29318148	R	PES1	NM_014303	TSS1500	chr22:30987605-30988384	Island			0	0	1	1	1	0	1	0	0	0	0	0	0	0	0	0	0	0	0	0	0	0	0
cg00059459	II	37	1	8343575	1	8266162	R								0	0	1	0	0	0	1	0	0	0	0	0	0	0	0	0	0	0	0	0	0	0	0
cg00059643	II	37	5	180662641	5	180595247	F	TRIM41;TRIM41	NM_201627;NM_033549	3'UTR;3'UTR	chr5:180661182-180661555	S_Shore			0	0	1	0	0	1	1	0	0	0	0	0	0	0	0	0	0	0	0	0	0	0	0
cg00059652	II	37	17	67605498	17	65117093	F								0	0	1	0	0	0	0	0	0	0	0	0	0	0	0	0	0	0	0	0	0	0	0
cg00059662	II	37	13	114005317	13	113053318	R	GRTP1	NM_024719	Body			rs113325393	50	0	0	1	0	0	0	0	0	0	0	0	0	0	0	0	0	0	0	0	0	0	0	0
cg00059699	II	37	12	10455788	12	10347055	R	KLRD1	NM_001114396	TSS1500					0	0	1	0	0	0	0	0	0	0	0	0	0	0	0	0	0	0	0	0	0	0	0
cg00059707	II	37	10	2540911	10	2530911	F				chr10:2543463-2544121	N_Shelf			0	0	1	0	0	0	0	0	0	0	0	0	0	0	0	0	0	0	0	0	0	0	0
cg00059737	II	37	1	12400434	1	12323021	R	VPS13D;VPS13D	NM_015378;NM_018156	Body;Body					0	0	1	0	0	0	0	0	0	0	0	0	0	0	0	0	0	0	0	0	0	0	0
cg00059740	II	37	7	134855689	7	134506229	F	C7orf49;C7orf49;C7orf49	NR_024186;NM_024033;NR_024185	TSS200;TSS200;TSS200	chr7:134854975-134855696	Island	rs62481876;rs2288239;rs76510925;rs113709760	30;35;36;39	0	0	1	1	1	0	1	0	0	0	0	0	0	0	0	0	0	0	0	0	0	0	0
cg00059782	I	37	12	31226714	12	31117981	R	DDX11;DDX11;DDX11	NM_004399;NM_030653;NM_152438	TSS200;TSS200;TSS200	chr12:31226343-31227186	Island	rs71444375	24	0	0	1	1	1	0	1	0	0	0	0	0	0	0	0	0	0	0	0	0	0	0	0
cg00059854	I	37	2	236443857	2	236108596	F	AGAP1;AGAP1	NM_014914;NM_001037131	Body;Body	chr2:236443815-236444025	Island	rs77056593	16	0	0	1	0	0	0	0	0	0	0	0	0	0	0	0	0	0	0	0	0	0	0	0
cg00059879	II	37	15	49534692	15	47321984	F	GALK2;GALK2	NM_001001556;NM_002044	Body;Body			rs114177227;rs16962177	0;10	1	0	0	0	0	1	0	0	0	0	0	NA	NA	NA	NA	NA	NA	NA	NA	NA	NA	NA	NA
cg00059911	II	37	12	113908960	12	112393343	F	LHX5	NM_022363	Body	chr12:113908887-113910681	Island			0	0	1	0	0	0	0	0	0	1	0	0	0	0	0	0	0	0	0	0	1	0	0
cg00059930	II	37	13	48894382	13	47792383	R	RB1	NM_000321	Body	chr13:48892635-48893857	S_Shore			0	0	1	1	1	0	0	1	0	0	1	0	0	0	0	0	0	0	0	0	0	0	0
cg00060061	II	37	8	112636613	8	112705789	R						rs112393025	1	1	0	0	0	0	0	0	0	0	0	0	NA	NA	NA	NA	NA	NA	NA	NA	NA	NA	NA	NA
cg00060287	II	37	17	48278086	17	45633085	F	COL1A1	NM_000088	Body	chr17:48276877-48279008	Island			0	0	1	1	1	0	0	1	0	0	0	0	0	0	0	0	0	0	0	0	0	0	0
cg00060304	II	37	11	31837237	11	31793813	R	PAX6	NM_001127612	5'UTR	chr11:31831620-31839038	Island			0	0	1	1	0	0	0	1	0	1	0	0	0	0	0	0	0	0	0	0	0	0	0
cg00060320	I	37	3	134369974	3	135852664	F	KY	NM_178554	TSS200	chr3:134369464-134370242	Island			0	0	1	0	1	0	0	0	0	0	0	0	1	0	0	0	0	0	0	0	0	0	0
cg00060374	I	37	1	1355235	1	1345098	R	LOC441869;LOC441869	NR_026871;NM_001145210	Body;Body	chr1:1355159-1356000	Island	rs111685822	51	0	0	1	0	0	0	1	0	0	1	0	0	0	0	0	0	0	0	0	0	0	0	0
cg00060403	I	37	17	49230877	17	46585876	R	NME1;NME1-NME2;NME1	NM_000269;NM_001018136;NM_198175	TSS200;TSS200;TSS200	chr17:49230686-49231247	Island			0	0	1	1	1	0	1	0	0	0	0	0	0	0	0	0	0	0	0	0	0	0	0
cg00060484	II	37	4	3287598	4	3257396	R								0	0	1	1	0	0	0	0	0	0	0	0	0	0	0	0	0	0	0	0	0	0	0
cg00060500	I	37	3	197476529	3	198960926	F	KIAA0226;KIAA0226;FYTTD1;FYTTD1;FYTTD1	NM_001145642;NM_001145642;NM_001011537;NM_032288;NR_027840	1stExon;5'UTR;5'UTR;TSS200;TSS1500	chr3:197476262-197477556	Island			0	0	1	1	1	0	0	1	0	0	0	0	0	0	0	0	0	0	0	0	0	0	0
cg00060605	II	37	5	139777061	5	139757245	R				chr5:139780307-139782108	N_Shelf			0	0	1	0	0	0	0	0	0	0	0	0	0	0	0	0	0	0	0	0	0	0	0
cg00060606	I	37	1	45140440	1	44913027	F	C1orf228;TMEM53;C1orf228	NM_001145636;NM_024587;NM_001145636	5'UTR;TSS1500;1stExon	chr1:45139770-45140584	Island			0	0	1	1	1	0	1	0	0	0	0	0	0	0	0	0	0	0	0	0	0	0	0
cg00060627	II	37	2	18112721	2	17976202	R	KCNS3	NM_002252	Body					0	0	1	0	0	0	0	0	0	0	0	0	0	0	0	0	0	0	0	0	0	0	0
cg00060641	II	37	10	47135256	10	46555262	R	LOC728643	NR_003277	TSS1500					0	0	1	0	0	0	0	0	0	0	0	0	0	0	0	0	0	0	0	0	0	0	0
cg00060649	II	37	12	67928800	12	66215067	F								0	0	1	0	0	0	0	0	0	0	0	0	0	0	0	0	0	0	0	0	0	0	0
cg00060715	II	37	1	214779657	1	212846280	F	CENPF	NM_016343	5'UTR	chr1:214778908-214779709	Island			0	0	1	0	0	0	0	0	0	0	0	0	0	0	0	0	0	0	0	0	0	0	0
cg00060762	II	37	15	52264133	15	50051425	R	LEO1	NM_138792	TSS200	chr15:52263568-52264225	Island	rs17612102	41	0	0	1	1	1	0	1	0	0	0	0	0	0	0	0	0	0	0	0	0	0	0	0
cg00060800	II	37	5	141600994	5	141581178	R								0	0	1	0	0	0	0	0	0	1	0	0	0	0	0	0	0	0	0	0	0	0	0
cg00060836	II	37	8	67834312	8	67996866	R	SNHG6	NR_002599	Body	chr8:67837480-67837954	N_Shelf	rs7815863;rs73691152	41;1	1	0	0	0	0	1	0	0	0	0	0	NA	NA	NA	NA	NA	NA	NA	NA	NA	NA	NA	NA
cg00060880	II	37	12	56321627	12	54607894	F	WIBG;WIBG;WIBG	NM_032345;NM_032345;NM_001143853	5'UTR;1stExon;TSS1500	chr12:56320739-56321628	Island			0	0	1	1	1	0	1	0	0	0	0	0	0	0	0	0	0	0	0	0	0	0	0
cg00060882	II	37	X	24072811	X	23982732	F	EIF2S3	NM_001415	TSS1500	chrX:24072558-24073135	Island			0	NA	0	1	1	0	1	0	0	0	0	NA	NA	NA	NA	NA	NA	NA	NA	NA	NA	NA	NA
cg00060933	I	37	6	29617602	6	29725581	F				chr6:29617765-29617974	N_Shore			0	0	1	1	1	0	1	0	0	0	0	0	0	0	0	0	0	0	0	0	0	0	0
cg00060956	II	37	1	43209576	1	42982163	F								0	0	1	0	0	0	0	0	0	0	0	0	0	0	0	0	0	0	0	0	0	0	0
cg00060975	II	37	4	140099768	4	140319218	R				chr4:140097251-140099836	Island	rs76363906;rs1471928	19;2	1	0	0	1	1	0	1	1	0	0	0	NA	NA	NA	NA	NA	NA	NA	NA	NA	NA	NA	NA
cg00061031	II	37	9	100744026	9	99783847	R	ANP32B	NM_006401	TSS1500	chr9:100744982-100747768	N_Shore			0	0	1	1	0	0	0	1	0	0	0	0	0	0	0	0	0	0	0	0	0	0	0
cg00061039	II	37	4	187186953	4	187423947	R	F11	NM_000128	TSS200					0	0	1	0	0	0	0	0	0	0	0	0	0	0	0	0	0	0	0	0	0	0	0
cg00061059	I	37	19	14640983	19	14501983	R	TECR	NM_138501	Body	chr19:14639879-14641040	Island			0	0	1	1	1	0	0	1	0	0	0	0	0	0	0	0	0	0	0	0	0	0	0
cg00061086	II	37	14	50088260	14	49158010	F	RPL36AL;MGAT2	NM_001001;NM_002408	TSS1500;1stExon	chr14:50086955-50088261	Island			0	0	1	1	1	0	1	1	0	0	0	0	0	0	0	0	0	0	0	0	0	0	0
cg00061150	II	37	8	144918317	8	144990305	F	NRBP2	NM_178564	Body	chr8:144917878-144918318	Island			0	0	1	0	0	0	0	0	0	0	0	0	0	0	0	0	0	0	0	0	0	0	0
cg00061185	II	37	12	50596347	12	48882614	R	LIMA1;LIMA1;LIMA1	NM_001113546;NM_016357;NM_001113547	Body;Body;Body					0	0	1	0	0	0	0	0	0	0	0	0	0	0	0	0	0	0	0	0	0	0	0
cg00061264	II	37	3	23852775	3	23827779	R	UBE2E1;UBE2E1	NM_003341;NM_182666	Body;Body	chr3:23851987-23852508	S_Shore			0	0	1	1	1	0	1	1	0	0	0	0	0	1	0	0	0	0	0	0	0	0	0
cg00061306	II	37	17	73933841	17	71445436	F	FBF1	NM_001080542	Body	chr17:73936881-73937417	N_Shelf			0	0	1	0	0	0	0	0	0	0	0	0	0	0	0	0	0	0	0	0	0	0	0
cg00061413	II	37	5	168007339	5	167939917	R	PANK3	NM_024594	TSS1500	chr5:168006098-168006918	S_Shore			0	0	1	1	1	0	1	0	0	0	0	0	0	0	0	0	0	0	0	0	0	0	0
cg00061520	II	37	16	4070371	16	4010372	F	ADCY9	NM_001116	Body					0	0	1	0	0	0	0	0	0	0	0	0	0	0	0	0	0	0	0	0	0	0	0
cg00061551	II	37	16	5121151	16	5061152	F	ALG1	NM_019109	TSS1500	chr16:5121749-5122192	N_Shore	rs3760027	19	0	0	1	1	0	0	0	1	0	0	0	0	0	0	0	0	0	0	0	0	0	0	0
cg00061629	II	37	11	44325258	11	44281834	R	ALX4	NM_021926	Body	chr11:44325657-44326517	N_Shore	rs10838257	23	0	0	1	0	0	0	0	0	0	1	0	0	0	0	0	0	0	0	0	0	0	0	0
cg00061635	II	37	17	8311836	17	8252561	F								0	0	1	0	0	0	0	0	0	0	0	0	0	0	1	0	0	0	0	0	0	0	0
cg00061678	II	37	1	170776719	1	169043343	R								0	0	1	0	0	0	0	0	0	0	0	0	0	0	0	0	0	0	0	0	0	0	0
cg00061679	II	37	Y	25314171	Y	23723559	R	DAZ1;DAZ4;DAZ4	NM_004081;NM_020420;NM_001005375	Body;Body;Body					0	NA	0	0	0	0	0	0	0	0	0	NA	NA	NA	NA	NA	NA	NA	NA	NA	NA	NA	NA
cg00061695	II	37	17	7311314	17	7252038	R	NLGN2	NM_020795	TSS200	chr17:7311672-7312063	N_Shore			0	0	1	0	0	0	0	0	0	0	0	0	0	0	0	0	0	0	0	0	0	0	0
cg00061764	II	37	3	67564432	3	67647122	F	SUCLG2	NM_003848	Body			rs80155649	26	0	0	1	0	0	0	0	0	0	0	0	0	0	0	0	0	0	0	0	0	0	0	0
cg00061769	I	37	1	155658843	1	153925467	F	YY1AP1;DAP3;DAP3;YY1AP1	NM_139118;NM_004632;NM_033657;NM_139119	TSS200;TSS200;TSS200;TSS1500	chr1:155657832-155659125	Island			0	0	1	1	1	0	1	0	0	0	0	0	0	0	0	0	0	0	0	0	0	0	0
cg00061792	II	37	10	51542259	10	51212265	R						rs112022611;rs112818435	41;22	0	0	1	0	0	0	0	0	0	0	0	0	0	0	0	0	0	0	0	0	0	0	0
cg00061805	I	37	5	179260048	5	179192654	R	SQSTM1;SQSTM1;SQSTM1	NM_001142298;NM_001142299;NM_003900	Body;Body;Body			rs2241349	41	0	0	1	1	0	1	0	0	0	0	0	0	0	0	0	0	0	0	0	0	0	0	0
cg00061811	I	37	6	170475845	6	170317770	R				chr6:170474406-170475553	S_Shore			0	1	0	0	0	0	0	0	0	0	0	NA	NA	NA	NA	NA	NA	NA	NA	NA	NA	NA	NA
cg00061860	II	37	15	78953028	15	76740083	F						rs79190089	43	0	0	1	0	0	0	0	0	0	0	0	0	0	0	0	0	0	0	0	0	0	0	0
cg00061989	II	37	17	37618682	17	34872208	F	CDK12;CDK12	NM_016507;NM_015083	1stExon;1stExon	chr17:37617531-37618045	S_Shore			0	0	1	1	1	0	0	1	0	0	0	0	0	0	0	0	0	0	0	0	0	0	0
cg00062020	I	37	1	85100819	1	84873407	F	C1orf180	NR_027379	TSS200					0	0	1	0	0	0	0	0	0	0	0	0	0	0	0	0	0	0	0	0	0	0	0
cg00062070	II	37	15	36931666	15	34718958	F	C15orf41;C15orf41	NM_001130010;NM_032499	Body;TSS1500					0	0	1	0	0	0	0	0	0	0	0	0	0	0	0	0	0	0	0	0	0	0	0
cg00062072	I	37	1	1157684	1	1147547	R	SDF4;SDF4	NM_016176;NM_016547	Body;Body	chr1:1159168-1159528	N_Shore	rs114036770;rs79281810	48;2	1	0	0	0	0	1	0	0	0	0	0	NA	NA	NA	NA	NA	NA	NA	NA	NA	NA	NA	NA
cg00062119	I	37	8	30769864	8	30889406	F				chr8:30769264-30770122	Island	rs113093108	1	1	0	0	0	1	0	0	0	0	1	0	NA	NA	NA	NA	NA	NA	NA	NA	NA	NA	NA	NA
cg00062245	II	37	17	42462260	17	39817786	R	ITGA2B	NM_000419	Body	chr17:42462135-42463579	Island			0	0	1	1	1	0	0	1	0	1	0	0	0	0	0	0	0	0	0	0	0	0	0
cg00062282	II	37	22	50747369	22	49089941	R	PLXNB2	NM_012401	TSS1500	chr22:50745415-50746125	S_Shore			0	0	1	0	0	0	1	0	0	0	0	0	0	0	0	0	0	0	0	0	0	0	0
cg00062285	II	37	3	99193044	3	100675734	F								0	0	1	0	0	0	0	0	0	0	0	0	0	0	0	0	0	0	0	0	0	0	0
cg00062312	II	37	1	23346344	1	23218931	F	KDM1A;KDM1A	NM_015013;NM_001009999	1stExon;1stExon	chr1:23345814-23346677	Island			0	0	1	1	1	0	1	0	0	0	0	0	0	0	0	0	0	0	0	0	0	0	0
cg00062356	II	37	12	58087544	12	56373811	R	OS9;OS9;OS9;OS9	NM_001017958;NM_001017957;NM_001017956;NM_006812	TSS200;TSS200;TSS200;TSS200	chr12:58087531-58088029	Island			0	0	1	1	1	0	0	0	0	0	0	0	0	0	0	0	0	0	0	0	0	0	0
cg00062367	II	37	14	69950116	14	69019869	F	FLJ44817	NM_001161498	TSS1500	chr14:69950459-69951916	N_Shore	rs79072402	1	1	0	0	0	0	0	0	0	0	1	0	NA	NA	NA	NA	NA	NA	NA	NA	NA	NA	NA	NA
cg00062437	II	37	22	23728539	22	22058539	R				chr22:23730282-23730537	N_Shore	rs111545325;rs112447455	6;2	1	0	0	1	0	0	0	0	0	0	0	NA	NA	NA	NA	NA	NA	NA	NA	NA	NA	NA	NA
cg00062592	II	37	1	1655803	1	1645663	R	CDK11B;CDK11B;CDK11A;CDK11B;CDK11A;CDK11B;CDK11B;CDK11B	NM_033487;NM_033489;NM_024011;NM_033486;NM_033529;NM_033493;NM_033488;NM_033492	TSS200;TSS200;TSS200;TSS200;TSS200;TSS200;TSS200;TSS200	chr1:1655395-1656231	Island	rs112500273	6	0	0	1	1	1	0	1	0	0	0	0	0	0	0	0	0	0	0	0	0	0	0	0
cg00062736	II	37	15	100171683	15	97989206	R	MEF2A;MEF2A;MEF2A;MEF2A	NM_001130927;NM_001130926;NM_001130928;NM_005587	5'UTR;5'UTR;TSS1500;5'UTR			rs10438475;rs11247118	22;1	1	0	0	1	0	0	1	1	0	0	0	NA	NA	NA	NA	NA	NA	NA	NA	NA	NA	NA	NA
cg00062776	II	37	19	49402424	19	54094236	F	TULP2	NM_003323	TSS1500	chr19:49403222-49403618	N_Shore	rs73589826	21	0	0	1	0	0	0	0	0	0	0	0	0	0	0	0	0	0	0	0	0	0	0	0
cg00062873	I	37	7	124765471	7	124552707	R						rs114411402	34	0	0	1	0	0	0	0	0	0	0	0	0	0	0	0	0	0	0	0	0	0	0	0
cg00063006	I	37	6	32847530	6	32955508	R	PPP1R2P1	NR_027771	Body	chr6:32847498-32847846	Island	rs113283170;rs115436051;rs118156221	32;32;15	0	0	1	0	0	0	0	0	0	1	0	0	0	0	0	0	0	0	0	0	0	0	0
cg00063040	II	37	12	132061537	12	130627490	R						rs28496280;rs112046828	36;29	0	1	0	0	0	0	0	0	0	0	0	NA	NA	NA	NA	NA	NA	NA	NA	NA	NA	NA	NA
cg00063066	I	37	6	126661328	6	126703021	R	C6orf173;C6orf173	NM_001012507;NM_001012507	5'UTR;1stExon	chr6:126661135-126661387	Island			0	0	1	1	1	0	1	0	0	0	0	0	0	0	0	0	0	0	0	0	0	0	0
cg00063077	I	37	1	101360652	1	101133240	F	SLC30A7;EXTL2;EXTL2;SLC30A7	NM_001144884;NM_001033025;NM_001439;NM_133496	TSS1500;TSS1500;TSS1500;TSS1500	chr1:101360588-101360832	Island	rs3806163	32	0	0	1	1	1	0	1	0	0	0	0	0	0	0	0	0	0	0	0	0	0	0	0
cg00063111	II	37	3	39448952	3	39423956	R	SNORA6;RPSA;RPSA	NR_002325;NM_002295;NM_001012321	TSS1500;5'UTR;TSS200	chr3:39447890-39448644	S_Shore			0	0	1	1	1	0	1	1	0	0	0	0	0	0	1	0	0	0	0	0	0	0	0
cg00063144	II	37	17	39554055	17	36807581	R	KRT31	NM_002277	TSS1500					0	0	1	0	0	0	0	0	0	0	0	0	0	0	0	0	0	0	0	0	0	0	0
cg00063174	I	37	2	228736253	2	228444497	F	WDR69	NM_178821	TSS200	chr2:228736230-228736544	Island			0	0	1	1	1	0	0	0	0	1	0	1	0	0	0	0	0	0	0	0	0	0	0
cg00063246	II	37	8	55242836	8	55405389	F								0	0	1	0	0	0	0	0	0	0	0	0	0	0	0	0	0	0	0	0	0	0	0
cg00063291	II	37	5	1055962	5	1108962	F	SLC12A7	NM_006598	Body	chr5:1056321-1056685	N_Shore			0	0	1	0	0	1	0	0	0	0	0	0	0	0	0	1	0	0	0	0	0	0	0
cg00063346	II	37	1	228489289	1	226555912	R	OBSCN;OBSCN	NM_052843;NM_001098623	Body;Body					0	0	1	0	0	0	0	0	0	0	1	0	0	0	0	0	0	0	0	0	0	0	0
cg00063357	II	37	4	158117227	4	158336677	R								0	0	1	0	0	0	0	0	0	0	0	0	0	0	0	0	0	0	0	0	0	0	0
cg00063369	II	37	2	213811478	2	213519723	F								0	0	1	0	0	0	0	0	0	0	0	0	0	0	0	0	0	0	0	0	0	0	0
cg00063456	II	37	1	231518525	1	229585148	R	EGLN1	NM_022051	Body					0	0	1	0	0	0	0	0	0	0	0	0	0	0	0	0	0	0	0	0	0	0	0
cg00063471	I	37	15	51385970	15	49173262	R	TNFAIP8L3	NM_207381	Body	chr15:51385861-51387203	Island			0	0	1	0	1	0	0	1	0	1	0	0	0	0	0	0	0	0	0	0	0	0	0
cg00063477	II	37	Y	22741795	Y	21151183	F	EIF1AY	NM_004681	Body	chrY:22737825-22738052	S_Shelf	rs9341313;rs9341314	23;26	0	NA	0	0	0	0	0	0	0	0	0	NA	NA	NA	NA	NA	NA	NA	NA	NA	NA	NA	NA
cg00063503	I	37	8	145822899	8	145793707	F	KIAA1688	NM_025251	Body	chr8:145823490-145823696	N_Shore			0	0	1	0	0	0	0	0	0	0	0	0	0	0	0	0	0	0	0	0	0	0	0
cg00063535	II	37	12	113729491	12	112213874	R	TPCN1;TPCN1	NM_001143819;NM_017901	Body;Body					0	0	1	0	0	0	0	0	0	0	0	0	0	0	0	0	0	0	0	0	0	0	0
cg00063567	I	37	2	54014461	2	53867965	F	ERLEC1;LOC100302652;ASB3;ASB3;ERLEC1;ERLEC1	NM_001127397;NM_001164165;NM_016115;NM_145863;NM_015701;NM_001127398	1stExon;Body;TSS1500;TSS1500;1stExon;1stExon	chr2:54013801-54014498	Island			0	0	1	1	1	0	1	0	0	0	0	0	0	0	0	0	0	0	0	0	0	0	0
cg00063649	I	37	15	67813698	15	65600752	F	C15orf61	NM_001143936	1stExon	chr15:67813370-67814181	Island			0	0	1	1	1	0	0	0	0	0	0	0	0	0	0	0	0	0	0	0	0	0	0
cg00063699	II	37	1	214624242	1	212690865	F	PTPN14	NM_005401	Body			rs114552865;rs6698007;rs117055618	1;44;48	1	0	0	0	0	0	0	0	0	0	0	NA	NA	NA	NA	NA	NA	NA	NA	NA	NA	NA	NA
cg00063703	I	37	12	20521087	12	20412354	F	PDE3A	NM_000921	TSS1500	chr12:20521616-20523122	N_Shore			0	0	1	0	1	0	0	1	0	1	0	0	0	0	0	0	0	0	0	0	0	0	0
cg00063734	II	37	15	68261134	15	66048188	F				chr15:68260501-68260710	S_Shore			0	0	1	0	1	0	1	1	0	0	0	0	0	0	0	0	0	0	0	0	0	0	0
cg00063744	I	37	2	97174026	2	96537753	R	NEURL3	NR_026875	TSS200	chr2:97173851-97174485	Island			0	0	1	1	1	0	0	1	0	0	0	0	0	0	0	0	0	0	0	0	0	0	0
cg00063748	II	37	1	3352986	1	3342846	R	PRDM16;PRDM16	NM_199454;NM_022114	3'UTR;3'UTR	chr1:3351365-3351632	S_Shore			0	0	1	0	0	0	0	0	0	0	0	0	0	0	0	0	0	0	0	0	1	0	0
cg00063773	II	37	3	142314493	3	143797183	F	PLS1	NM_001145319	TSS1500	chr3:142315171-142315567	N_Shore			0	0	1	1	1	0	0	1	0	0	0	0	0	0	0	0	0	0	0	0	0	0	0
cg00063828	II	37	16	85749496	16	84306997	F	C16orf74	NM_206967	Body					0	0	1	0	0	0	0	1	0	0	0	0	0	0	0	0	0	0	0	0	0	0	0
cg00063909	II	37	2	64877006	2	64730510	F	SERTAD2	NM_014755	5'UTR	chr2:64880319-64881868	N_Shelf			0	0	1	0	0	0	0	1	0	0	0	0	0	0	0	1	0	0	0	0	0	0	0
cg00063945	II	37	18	3450342	18	3440342	R	TGIF1;TGIF1;TGIF1;TGIF1;TGIF1;TGIF1;TGIF1;TGIF1	NM_174886;NM_173208;NM_003244;NM_173209;NM_170695;NM_173210;NM_003244;NM_173207	5'UTR;5'UTR;5'UTR;5'UTR;TSS1500;TSS1500;1stExon;Body	chr18:3448006-3452360	Island			0	0	1	1	1	0	0	1	0	0	0	0	0	0	0	0	0	0	0	0	0	0	0
cg00063979	II	37	5	139075286	5	139055470	F				chr5:139076542-139077179	N_Shore			0	0	1	0	0	0	0	0	0	0	0	0	0	0	0	0	0	0	0	0	0	0	0
cg00063982	II	37	1	53040491	1	52813079	R								0	0	1	0	0	0	0	0	0	0	0	0	0	0	0	0	0	0	0	0	0	0	0
cg00064020	II	37	3	183894761	3	185377455	F	AP2M1;AP2M1	NM_004068;NM_001025205	5'UTR;5'UTR	chr3:183892455-183893184	S_Shore			0	0	1	1	1	0	1	1	0	0	0	0	0	0	0	0	0	0	0	0	0	0	0
cg00064051	I	37	16	3314045	16	3254046	F				chr16:3313946-3314789	Island			0	0	1	1	1	0	0	0	0	0	0	0	0	0	0	0	0	0	0	0	0	0	0
cg00064080	II	37	10	122598254	10	122588244	R								0	0	1	0	0	0	0	0	0	0	0	0	0	0	0	0	0	0	0	0	0	0	0
cg00064235	II	37	10	102989598	10	102979588	F	FLJ41350;LBX1	NR_029380;NM_006562	Body;TSS1500	chr10:102984182-102990063	Island			0	0	1	1	0	0	0	0	0	1	0	0	0	1	0	0	0	0	0	0	0	0	0
cg00064255	I	37	1	90100012	1	89872600	R	LRRC8C	NM_032270	5'UTR	chr1:90098230-90099292	S_Shore			0	0	1	1	1	0	0	1	0	0	0	0	0	0	0	0	0	0	0	0	0	0	0
cg00064261	II	37	1	229570057	1	227636680	F	ACTA1	NM_001100	TSS1500	chr1:229567206-229570684	Island			0	0	1	0	0	0	0	0	0	1	0	0	0	0	0	0	0	0	0	0	0	0	0
cg00064284	II	37	11	101981184	11	101486394	R	YAP1;YAP1	NM_001130145;NM_006106	TSS200;TSS200	chr11:101980632-101982330	Island			0	0	1	1	1	0	0	0	0	0	0	0	1	0	0	0	0	0	0	0	0	0	0
cg00064296	II	37	8	88712003	8	88781119	R								0	0	1	0	0	0	0	0	0	0	0	0	0	0	0	0	0	0	0	0	0	0	0
cg00064336	I	37	16	88143970	16	86701471	F								0	0	1	0	0	0	0	0	0	0	0	0	0	0	0	0	0	0	0	0	0	0	0
cg00064347	I	37	3	197477238	3	198961635	R	FYTTD1;FYTTD1;FYTTD1;KIAA0226	NM_032288;NM_001011537;NR_027840;NM_001145642	Body;5'UTR;TSS200;TSS1500	chr3:197476262-197477556	Island	rs6806100	43	0	0	1	1	1	0	0	0	0	0	0	0	0	0	0	0	0	0	0	0	0	0	0
cg00064415	I	37	17	31325472	17	28349585	R								0	0	1	1	0	0	0	0	0	0	0	0	0	0	0	0	0	0	0	0	0	0	0
cg00064531	I	37	2	114426838	2	114143308	R								0	1	0	0	0	0	0	0	0	0	0	NA	NA	NA	NA	NA	NA	NA	NA	NA	NA	NA	NA
cg00064589	II	37	10	29891284	10	29931290	R	MIR938;SVIL;SVIL	NR_030634;NM_021738;NM_003174	TSS200;5'UTR;5'UTR			rs12416605	26	0	0	1	0	0	0	0	0	0	0	0	0	0	0	0	0	0	0	0	0	0	0	0
cg00064778	II	37	5	126564742	5	126592641	R				chr5:126564997-126565580	N_Shore			0	0	1	1	1	0	0	1	0	0	0	0	0	0	0	0	0	0	0	0	0	0	0
cg00064840	II	37	7	4784485	7	4751011	F	FOXK1	NM_001037165	Body	chr7:4784820-4785058	N_Shore	rs77401652;rs74973250;rs114248657	30;31;35	0	0	1	1	1	0	0	1	0	0	0	0	0	0	0	0	0	0	0	0	0	0	0
cg00064950	II	37	17	7184216	17	7124940	F	SLC2A4	NM_001042	TSS1500	chr17:7184024-7185687	Island			0	0	1	1	1	0	0	1	0	0	0	0	0	0	0	0	0	0	0	0	0	0	0
cg00065048	II	37	1	27962037	1	27834624	F	FGR	NM_005248	TSS1500	chr1:27960567-27961023	S_Shore			0	0	1	1	1	0	0	1	0	0	0	0	0	0	0	0	0	0	0	0	0	0	0
cg00065071	II	37	1	113162105	1	112963628	F	ST7L;CAPZA1;ST7L;ST7L;CAPZA1;ST7L	NM_138727;NM_006135;NM_138728;NM_138729;NM_006135;NM_017744	TSS200;1stExon;TSS200;TSS200;5'UTR;TSS200	chr1:113161591-113162571	Island	rs117684232	39	0	0	1	1	1	0	1	0	0	0	0	0	0	0	0	0	0	0	0	0	0	0	0
cg00065088	II	37	8	144943738	8	145015726	F	EPPK1	NM_031308	1stExon	chr8:144944614-144945388	N_Shore			0	0	1	0	0	0	0	0	0	0	0	0	0	0	0	0	0	0	0	0	0	0	0
cg00065215	I	37	1	18959268	1	18831855	R	PAX7;PAX7;PAX7	NM_013945;NM_002584;NM_001135254	Body;Body;Body	chr1:18956895-18959829	Island			0	0	1	1	0	0	0	0	0	1	0	0	1	0	0	0	0	0	0	0	0	0	0
cg00065226	II	37	8	7189580	8	7176990	R	FAM66B	NR_027423	Body			rs76990039;rs35741668	28;19	0	1	0	0	0	0	0	0	0	0	0	NA	NA	NA	NA	NA	NA	NA	NA	NA	NA	NA	NA
cg00065302	II	37	21	30366250	21	29288121	R	RNF160	NM_015565	TSS1500	chr21:30364965-30365342	S_Shore			0	0	1	0	0	0	1	1	0	0	0	0	0	0	0	0	0	0	0	0	0	0	0
cg00065368	II	37	16	3768920	16	3708921	R	TRAP1	NM_016292	TSS1500	chr16:3766977-3767935	S_Shore	rs10468313	2	1	0	0	0	0	0	0	0	0	0	0	NA	NA	NA	NA	NA	NA	NA	NA	NA	NA	NA	NA
cg00065385	II	37	9	111623395	9	110663216	F	ACTL7A	NM_006687	TSS1500					0	0	1	0	0	0	0	0	0	0	0	0	0	0	0	0	0	0	0	0	0	0	0
cg00065396	II	37	6	26594778	6	26702757	F				chr6:26596046-26596321	N_Shore			0	0	1	1	0	0	0	0	0	1	0	0	0	0	0	0	0	0	0	0	0	0	0
cg00065408	II	37	12	49212475	12	47498742	R	CACNB3	NM_000725	TSS200	chr12:49212162-49212642	Island			0	0	1	1	1	0	0	0	0	0	0	0	0	0	0	0	0	0	0	0	0	0	0
cg00065569	II	37	1	113666867	1	113468390	R	LRIG2	NM_014813	3'UTR					0	0	1	0	0	1	0	0	0	0	0	0	0	0	0	0	0	0	0	0	0	0	0
cg00065570	II	37	8	145641991	8	145612799	R	SLC39A4;SLC39A4	NM_130849;NM_017767	1stExon;TSS200	chr8:145641915-145642118	Island	rs73374077	16	0	0	1	0	0	0	0	0	0	0	0	0	0	0	0	0	0	0	0	0	0	0	0
cg00065726	II	37	3	194406929	3	195888218	F	FAM43A;FAM43A	NM_153690;NM_153690	5'UTR;1stExon	chr3:194406440-194409045	Island			0	0	1	1	1	0	1	1	0	0	0	0	0	1	0	0	0	0	0	0	0	0	0
cg00065905	I	37	1	116381304	1	116182827	R	NHLH2;NHLH2	NM_001111061;NM_005599	5'UTR;5'UTR	chr1:116380359-116382364	Island			0	0	1	0	1	0	0	1	0	1	0	1	0	0	0	0	0	0	0	0	0	0	0
cg00065919	I	37	3	48956159	3	48931163	F	C3orf71;ARIH2	NM_001123040;NM_006321	1stExon;TSS200	chr3:48955810-48956938	Island			0	0	1	1	1	0	1	0	0	0	0	0	0	0	0	0	0	0	0	0	0	0	0
cg00065921	II	37	2	37458357	2	37311861	R	CEBPZ;C2orf56;C2orf56	NM_005760;NM_001083946;NM_144736	Body;TSS1500;TSS1500	chr2:37458398-37459199	N_Shore			0	0	1	1	1	0	1	1	0	0	0	0	0	0	0	0	0	0	0	0	0	0	0
cg00065935	I	37	3	120627088	3	122109778	R	STXBP5L;STXBP5L	NM_014980;NM_014980	1stExon;5'UTR	chr3:120626880-120627579	Island			0	0	1	0	1	0	0	0	0	0	0	0	0	0	0	0	0	0	0	0	0	0	0
cg00065957	II	37	1	53099352	1	52871940	R	FAM159A	NM_001042693	Body	chr1:53098629-53099303	S_Shore			0	0	1	1	1	0	0	1	0	0	0	0	0	0	0	0	0	0	0	0	0	0	0
cg00065998	I	37	4	130934121	4	131153571	F								0	0	1	0	0	0	0	0	0	0	0	0	0	0	0	0	0	0	0	0	0	0	0
cg00066153	II	37	11	125550744	11	125055954	F	ACRV1;ACRV1;ACRV1;ACRV1;ACRV1;ACRV1;ACRV1;ACRV1;ACRV1;ACRV1;ACRV1;ACRV1;ACRV1;ACRV1;ACRV1;ACRV1;ACRV1;ACRV1	NM_020107;NM_020110;NM_020113;NM_020115;NM_020108;NM_001612;NM_020107;NM_020115;NM_020110;NM_001612;NM_020108;NM_020069;NM_020113;NM_020111;NM_020111;NM_020109;NM_020069;NM_020109	1stExon;1stExon;5'UTR;1stExon;5'UTR;5'UTR;5'UTR;5'UTR;5'UTR;1stExon;1stExon;1stExon;1stExon;1stExon;5'UTR;1stExon;5'UTR;5'UTR			rs113374162;rs112114009	1;12	1	0	0	0	0	0	0	0	0	0	0	NA	NA	NA	NA	NA	NA	NA	NA	NA	NA	NA	NA
cg00066184	II	37	3	118663697	3	120146387	F	IGSF11;IGSF11	NM_001015887;NM_152538	Body;Body					0	0	1	0	0	0	0	0	0	0	0	0	0	0	0	0	0	0	0	0	0	0	0
cg00066198	II	37	18	11908695	18	11898695	R	MPPE1	NM_023075	TSS200	chr18:11908222-11909082	Island	rs2289630	43	0	0	1	1	1	0	1	0	0	0	0	0	0	0	0	0	0	0	0	0	0	0	0
cg00066239	II	37	17	78472159	17	76086754	R								0	0	1	1	0	0	0	0	0	1	0	0	0	0	0	0	0	0	0	0	0	0	0
cg00066270	II	37	1	186265270	1	184531893	F	PRG4;PRG4;PRG4;PRG4;MIR548F1	NM_005807;NM_001127710;NM_001127708;NM_001127709;NR_031642	TSS200;TSS200;TSS200;TSS200;Body					0	0	1	0	0	0	0	0	0	0	0	0	0	0	0	0	0	0	0	0	0	0	0
cg00066351	II	37	7	150130551	7	149761484	R								0	0	1	0	0	0	0	0	0	0	0	0	0	0	0	0	0	0	0	0	0	0	0
cg00066360	II	37	17	1374650	17	1321400	F	MYO1C;MYO1C;MYO1C	NM_001080779;NM_033375;NM_001080950	Body;Body;Body	chr17:1375216-1375460	N_Shore	rs45482194	0	1	0	0	0	0	0	0	0	0	0	0	NA	NA	NA	NA	NA	NA	NA	NA	NA	NA	NA	NA
cg00066449	II	37	7	99063909	7	98901845	R	ATP5J2;ATP5J2;ATP5J2;ATP5J2	NM_004889;NM_001003713;NM_001003714;NM_001039178	TSS200;TSS200;TSS200;TSS200	chr7:99063423-99063624	S_Shore			0	0	1	1	1	0	1	1	0	0	0	0	0	0	0	0	0	0	0	0	0	0	0
cg00066468	I	37	15	40861791	15	38649083	F	RPUSD2	NM_152260	1stExon	chr15:40861411-40862115	Island			0	0	1	1	1	0	1	0	0	0	0	0	0	0	0	0	0	0	0	0	0	0	0
cg00066499	I	37	1	26826677	1	26699264	F				chr1:26826676-26827474	Island	rs116061706	3	0	0	1	1	1	0	1	1	0	0	0	0	0	0	0	0	0	0	0	0	0	0	0
cg00066508	II	37	12	110355602	12	108839985	R	TCHP;TCHP	NM_001143852;NM_032300	3'UTR;3'UTR					0	0	1	0	0	1	0	0	0	0	0	0	0	0	0	0	0	0	0	0	0	0	0
cg00066512	II	37	12	63199712	12	61485979	R	PPM1H	NM_020700	Body	chr12:63195657-63195909	S_Shelf			0	0	1	0	0	0	0	0	0	0	0	0	0	0	0	0	0	0	0	0	0	0	0
cg00066554	II	37	1	160385636	1	158652260	F	VANGL2	NM_020335	Body	chr1:160389103-160389386	N_Shelf			0	0	1	0	0	0	0	0	0	0	0	0	0	0	0	0	0	0	0	0	0	0	0
cg00066627	II	37	6	25693139	6	25801118	F	SCGN	NM_006998	Body					0	0	1	0	0	0	0	0	0	0	0	0	0	0	0	0	0	0	0	0	0	0	0
cg00066663	II	37	17	7792674	17	7733399	F	CHD3;CHD3;CHD3	NM_001005271;NM_005852;NM_001005273	Body;Body;Body	chr17:7788261-7789091	S_Shelf	rs113727925	27	0	0	1	1	1	0	0	1	0	0	0	0	0	0	0	0	0	0	0	0	0	0	0
cg00066668	I	37	12	131482233	12	130048186	R	GPR133	NM_198827	Body					0	1	0	0	0	0	0	0	0	0	0	NA	NA	NA	NA	NA	NA	NA	NA	NA	NA	NA	NA
cg00066671	I	37	1	102462590	1	102235178	R	OLFM3;OLFM3	NM_058170;NM_058170	5'UTR;1stExon					0	0	1	0	0	0	0	0	0	1	0	0	1	0	0	0	0	0	0	0	0	0	0
cg00066722	II	37	1	43634520	1	43407107	R	EBNA1BP2;EBNA1BP2	NM_001159936;NM_006824	Body;Body	chr1:43637503-43638052	N_Shelf			0	0	1	0	0	1	0	0	0	0	0	0	0	0	0	0	0	0	0	0	0	0	0
cg00066729	I	37	13	73633071	13	72531072	F	KLF5	NM_001730	TSS200	chr13:73632860-73634370	Island	rs11843137	2	1	0	0	1	1	0	0	0	0	0	0	NA	NA	NA	NA	NA	NA	NA	NA	NA	NA	NA	NA
cg00066748	I	37	8	496527	8	486527	F	C8orf42	NM_175075	TSS1500	chr8:494155-496083	S_Shore			0	0	1	0	0	0	0	0	0	1	0	0	0	0	0	0	0	0	0	0	0	0	0
cg00066750	II	37	6	126080132	6	126121825	F	HEY2	NM_012259	Body	chr6:126080334-126080831	N_Shore	rs3734640	37	0	0	1	0	0	0	0	0	0	0	0	0	0	0	0	0	0	0	0	0	0	0	0
cg00066805	II	37	6	169559396	6	169301321	R						rs76587688	1	1	0	0	0	0	0	0	0	0	0	0	NA	NA	NA	NA	NA	NA	NA	NA	NA	NA	NA	NA
cg00066816	II	37	5	158758353	5	158690931	F	IL12B	NM_002187	TSS1500	chr5:158758474-158758839	N_Shore			0	0	1	1	1	0	0	1	0	0	0	0	0	0	0	0	0	0	0	0	1	0	0
cg00066817	II	37	18	72777307	18	70906295	F	ZNF407	NM_017757	3'UTR					0	0	1	0	0	0	0	0	0	0	0	0	0	0	0	0	0	0	0	0	0	0	0
cg00066828	I	37	17	1837612	17	1784362	F				chr17:1837587-1837859	Island			0	0	1	0	0	0	0	0	0	0	0	0	0	0	0	0	0	0	0	0	0	0	0
cg00066854	II	37	10	113987376	10	113977366	F						rs79490708;rs117901113	24;26	0	0	1	0	0	0	0	0	0	0	0	0	0	0	0	0	0	0	0	0	0	0	0
cg00066919	II	37	2	121427740	2	121144210	F						rs72956046	0	1	0	0	0	0	0	0	0	0	1	0	NA	NA	NA	NA	NA	NA	NA	NA	NA	NA	NA	NA
cg00066925	II	37	12	48921980	12	47208247	F				chr12:48921774-48922129	Island			0	0	1	0	0	0	0	0	0	0	0	0	0	0	0	0	0	0	0	0	0	0	0
cg00066942	II	37	2	149401448	2	149117918	R	EPC2	NM_015630	TSS1500	chr2:149401671-149403498	N_Shore			0	0	1	1	1	0	0	1	0	0	0	0	0	0	0	0	0	0	0	0	0	0	0
cg00067018	II	37	12	45445370	12	43731637	F	DBX2	NM_001004329	TSS1500	chr12:45444202-45445386	Island			0	0	1	0	0	0	0	0	0	1	0	1	1	0	0	0	0	0	0	0	0	0	0
cg00067032	I	37	6	32975816	6	33083794	F	HLA-DOA	NM_002119	Body	chr6:32975684-32975926	Island			0	0	1	0	0	0	0	0	0	0	0	0	0	0	0	0	0	0	0	0	0	0	0
cg00067058	II	37	1	27220891	1	27093478	F	GPATCH3	NM_022078	Body	chr1:27216161-27217045	S_Shelf			0	0	1	0	0	1	0	0	0	0	0	0	0	0	0	0	0	0	0	0	0	0	0
cg00067102	II	37	1	241803367	1	239869990	F	OPN3	NM_014322	1stExon	chr1:241802960-241803649	Island			0	0	1	1	1	0	1	0	0	0	0	0	0	0	0	0	0	0	0	0	0	0	0
cg00067124	II	37	3	15466687	3	15441691	F	METTL6	NM_152396	Body	chr3:15468932-15469432	N_Shelf	rs111301725	4	0	0	1	0	0	1	0	0	0	0	0	0	0	0	0	0	0	0	0	0	0	0	0
cg00067126	II	37	2	122493570	2	122210040	R	MKI67IP	NM_032390	Body	chr2:122494108-122494494	N_Shore			0	0	1	1	1	0	0	1	0	0	0	0	0	0	0	0	0	0	0	0	0	0	0
cg00067141	II	37	15	30930499	15	28717791	R	ARHGAP11B	NM_001039841	3'UTR			rs8027951	1	1	0	0	0	0	0	0	0	0	0	0	NA	NA	NA	NA	NA	NA	NA	NA	NA	NA	NA	NA
cg00067196	II	37	1	204189242	1	202455865	F	PLEKHA6	NM_014935	3'UTR			rs114404578	40	0	0	1	0	0	0	0	0	0	0	0	0	0	0	0	0	0	1	0	0	0	0	0
cg00067274	II	37	4	155313256	4	155532706	R	DCHS2;DCHS2	NM_017639;NM_001142552	TSS1500;Body					0	0	1	0	0	0	0	0	0	0	0	0	0	0	0	0	0	0	0	0	0	0	0
cg00067365	I	37	5	43121575	5	43157332	R	ZNF131	NM_003432	TSS200	chr5:43120926-43122005	Island	rs78876756	10	0	0	1	1	1	0	1	0	0	0	0	0	0	0	0	0	0	0	0	0	0	0	0
cg00067414	II	37	6	151188081	6	151229774	R	MTHFD1L	NM_015440	Body	chr6:151186747-151188112	Island			0	0	1	1	1	0	1	1	0	0	0	0	0	0	0	0	0	0	0	0	0	0	0
cg00067471	II	37	19	1241377	19	1192377	R	ATP5D;ATP5D	NM_001001975;NM_001687	TSS1500;TSS1500	chr19:1241619-1242569	N_Shore			0	0	1	1	1	0	0	1	0	0	0	0	0	0	0	0	0	0	0	0	0	0	0
cg00067518	II	37	1	7763225	1	7685812	R	CAMTA1	NM_015215	Body	chr1:7764593-7765856	N_Shore	rs116293676	48	0	0	1	0	0	0	0	0	0	1	0	0	0	0	0	0	0	0	0	0	0	0	0
cg00067528	II	37	2	71191167	2	71044675	F	ATP6V1B1	NM_001692	Body	chr2:71192094-71192495	N_Shore	rs17006586	41	0	0	1	0	0	0	0	0	0	1	0	0	0	0	0	0	0	0	0	0	0	0	0
cg00067538	II	37	2	231859946	2	231568190	R	SPATA3	NM_139073	TSS1500	chr2:231854997-231855957	S_Shelf			0	0	1	0	0	0	0	0	0	0	0	0	0	0	0	0	0	0	0	0	0	0	0
cg00067574	I	37	2	46770281	2	46623785	F	RHOQ	NM_012249	1stExon	chr2:46770149-46770370	Island			0	0	1	1	1	0	0	0	0	0	0	0	0	0	0	0	0	0	0	0	0	0	0
cg00067576	II	37	19	2475014	19	2426014	F	GADD45B	NM_015675	TSS1500	chr19:2474610-2476828	Island	rs3783490	21	0	0	1	1	1	0	0	1	0	0	0	0	0	0	0	0	0	0	0	0	0	0	0
cg00067588	II	37	10	10561707	10	10601713	F								0	0	1	0	0	0	0	0	0	0	0	0	0	0	0	0	0	0	0	0	0	0	0
cg00067600	II	37	3	34109141	3	34084145	R								0	0	1	0	0	0	0	0	0	0	0	0	0	0	0	0	0	0	0	0	0	0	0
cg00067606	I	37	18	908130	18	898130	R	ADCYAP1;ADCYAP1	NM_001099733;NM_001117	Body;Body	chr18:904578-909574	Island	rs8192599	4	0	0	1	0	1	0	0	1	0	1	0	0	1	0	0	0	0	0	0	0	0	0	0
cg00067720	II	37	5	67521141	5	67556897	R	PIK3R1	NM_181523	TSS1500			rs118138019	46	0	0	1	0	0	1	1	1	0	0	0	0	0	0	0	0	0	0	0	0	0	0	0
cg00067742	II	37	2	1926888	2	1905895	R	MYT1L	NM_015025	Body					0	0	1	0	0	0	0	0	0	0	0	0	0	0	0	0	0	0	0	0	0	0	0
cg00067758	II	37	6	92185790	6	92242511	F						rs77932864	41	0	0	1	0	0	0	0	0	0	0	0	0	0	0	0	0	0	0	0	0	0	0	0
cg00067768	II	37	3	183886674	3	185369368	R	DVL3	NM_004423	Body	chr3:183887815-183888478	N_Shore			0	0	1	0	0	0	0	0	0	0	0	0	0	0	0	0	0	0	0	0	0	0	0
cg00067814	I	37	7	134896357	7	134546897	F	WDR91	NM_014149	TSS200	chr7:134896014-134896664	Island			0	0	1	1	1	0	0	0	0	0	0	0	0	0	0	0	0	0	0	0	0	0	0
cg00067824	I	37	10	23492914	10	23532920	R								0	0	1	0	0	0	0	0	0	1	0	1	0	0	0	0	0	0	0	0	0	0	0
cg00067884	II	37	15	63970198	15	61757251	F	HERC1	NM_003922	Body					0	0	1	0	0	1	0	0	0	0	0	0	0	0	0	0	0	0	0	0	0	0	0
cg00068038	II	37	2	36688564	2	36542068	F	CRIM1	NM_016441	Body			rs116216129	24	0	0	1	0	0	0	0	0	0	0	0	0	0	0	0	0	0	0	0	0	0	0	0
cg00068102	II	37	2	121619261	2	121335731	F	GLI2	NM_005270	Body					0	0	1	0	0	0	0	0	0	0	0	0	0	0	0	0	0	0	0	0	0	0	0
cg00068153	II	37	1	201028602	1	199295225	R	CACNA1S	NM_000069	Body					0	0	1	0	0	0	0	0	0	0	0	0	0	0	0	0	0	0	0	0	0	0	0
cg00068155	II	37	3	131754131	3	133236821	R	CPNE4	NM_130808	TSS1500	chr3:131753880-131754139	Island			0	0	1	1	0	0	0	0	0	1	0	0	0	0	0	0	0	0	0	0	0	0	0
cg00068160	II	37	13	95362971	13	94160972	F	SOX21;SOX21	NM_007084;NM_007084	1stExon;3'UTR	chr13:95363152-95366051	N_Shore			0	0	1	0	1	0	0	1	0	1	0	0	0	0	0	0	0	0	0	0	0	0	0
cg00068305	I	37	5	122847680	5	122875579	F	CSNK1G3;CSNK1G3;CSNK1G3;CSNK1G3	NM_001044723;NM_004384;NM_001031812;NM_001044722	TSS200;TSS200;TSS200;TSS200	chr5:122847661-122848292	Island			0	0	1	1	1	0	1	0	0	0	0	0	0	0	0	0	0	0	0	0	0	0	0
cg00068316	II	37	9	107729677	9	106769498	R				chr9:107730500-107730867	N_Shore	rs73508082	2	1	0	0	0	0	0	0	0	0	0	0	NA	NA	NA	NA	NA	NA	NA	NA	NA	NA	NA	NA
cg00068377	I	37	1	3275180	1	3265040	F	PRDM16;PRDM16	NM_022114;NM_199454	Body;Body	chr1:3275029-3275284	Island	rs114841495	27	0	0	1	0	0	0	0	0	0	0	0	0	0	0	0	0	0	0	0	0	0	0	0
cg00068408	II	37	5	24644878	5	24680635	R	CDH10;CDH10	NM_006727;NM_006727	1stExon;5'UTR			rs11951228	32	0	0	1	0	0	0	0	0	0	0	0	0	0	0	0	0	0	0	0	0	0	0	0
cg00068412	I	37	1	42506828	1	42279415	R								0	0	1	0	0	0	0	0	0	0	0	0	0	0	0	0	0	0	0	0	0	0	0
cg00068428	I	37	8	49494724	8	49657277	F								0	0	1	0	0	0	0	0	0	0	0	0	0	0	0	0	0	0	0	0	0	0	0
cg00068433	II	37	1	16540130	1	16412717	R	ARHGEF19	NM_153213	TSS1500	chr1:16543683-16544307	N_Shelf			0	0	1	0	0	0	0	0	0	0	0	0	0	0	0	0	0	0	0	0	0	0	0
cg00068503	II	37	1	40782713	1	40555300	F	COL9A2	NM_001852	Body	chr1:40782220-40783145	Island			0	0	1	1	1	0	0	1	0	0	0	0	0	0	0	0	0	0	0	0	0	0	0
cg00068621	II	37	5	150080765	5	150060958	F	RBM22	NM_018047	TSS200	chr5:150080131-150080703	S_Shore			0	0	1	1	1	0	1	1	0	0	0	0	0	0	0	0	0	0	0	0	0	0	0
cg00068622	I	37	5	79783654	5	79819410	F	FAM151B	NM_205548	TSS200	chr5:79783635-79784145	Island			0	0	1	1	1	0	0	1	0	0	0	0	0	0	0	0	0	0	0	0	0	0	0
cg00068684	I	37	16	24386356	16	24293857	R								0	0	1	0	0	0	0	0	0	0	0	0	0	0	0	0	0	0	0	0	0	0	0
cg00068750	II	37	16	2535955	16	2475956	F	TBC1D24	NM_020705	5'UTR			rs9924353	21	0	0	1	0	0	0	0	0	0	0	0	0	0	0	0	0	0	0	0	0	0	0	0
cg00068779	II	37	4	189956957	4	190193951	R						rs73875653	29	0	0	1	0	0	0	0	0	0	0	0	0	0	0	0	0	0	0	0	0	0	0	0
cg00068810	II	37	4	75857963	4	76076987	F	PARM1	NM_015393	TSS1500	chr4:75858300-75859931	N_Shore			0	0	1	1	1	0	0	0	0	1	0	0	0	0	0	0	0	0	0	0	0	0	0
cg00068909	II	37	4	103938965	4	104158414	R	NHEDC1;NHEDC1	NM_139173;NM_001100874	5'UTR;5'UTR	chr4:103940668-103940951	N_Shore			0	0	1	0	0	0	0	0	0	0	0	0	0	0	0	0	0	0	0	0	0	0	0
cg00069002	II	37	1	33772736	1	33545323	R				chr1:33772146-33773104	Island			0	0	1	0	1	0	0	0	0	1	0	0	0	0	0	0	0	0	0	0	0	0	0
cg00069003	II	37	5	140164106	5	140144290	R				chr5:140165958-140166214	N_Shore			0	0	1	0	0	0	0	0	0	0	0	0	0	0	0	0	0	0	0	0	0	0	0
cg00069014	II	37	1	14156840	1	14029427	R						rs78446188	1	1	0	0	0	0	0	0	0	0	0	0	NA	NA	NA	NA	NA	NA	NA	NA	NA	NA	NA	NA
cg00069017	I	37	1	6051640	1	5974227	R	NPHP4	NM_015102	5'UTR	chr1:6051595-6052955	Island			0	0	1	1	1	0	0	1	0	0	0	0	0	0	0	0	0	0	0	0	0	0	0
cg00069059	II	37	1	46086861	1	45859448	F	CCDC17	NM_001114938	Body	chr1:46088194-46089142	N_Shore			0	0	1	0	0	1	0	0	0	0	0	0	0	0	0	0	0	0	0	0	0	0	0
cg00069242	II	37	14	23450527	14	22520367	F	JUB	NM_032876	1stExon	chr14:23449886-23452174	Island	rs117656327	21	0	0	1	1	1	0	0	1	0	1	0	0	0	1	0	0	0	0	0	0	0	0	0
cg00069261	II	37	16	22386531	16	22294032	R	CDR2	NM_001802	TSS1500	chr16:22385077-22386485	S_Shore	rs77611959	47	0	0	1	1	1	0	1	1	0	0	0	0	0	0	0	0	0	0	0	0	0	0	0
cg00069309	II	37	6	17931997	6	18039976	F	KIF13A;KIF13A;KIF13A;KIF13A	NM_022113;NM_001105567;NM_001105568;NM_001105566	Body;Body;Body;Body					0	0	1	0	0	0	0	0	0	0	0	0	0	0	0	0	0	0	0	0	0	0	0
cg00069314	I	37	4	170542039	4	170778614	F	CLCN3;CLCN3;CLCN3;CLCN3	NM_001829;NM_173872;NM_001829;NM_173872	1stExon;5'UTR;5'UTR;1stExon	chr4:170541251-170541810	S_Shore			0	0	1	1	1	0	1	1	0	0	0	0	0	0	0	0	0	0	0	0	0	0	0
cg00069391	II	37	7	3419305	7	3385831	F	SDK1	NM_152744	Body					0	0	1	0	0	0	0	0	0	0	0	0	0	0	0	0	0	0	0	0	0	0	0
cg00069417	II	37	16	87874279	16	86431780	F	SLC7A5	NM_003486	Body					0	0	1	0	0	0	0	0	0	0	0	0	0	0	0	0	0	0	0	0	0	0	0
cg00069432	II	37	8	99836388	8	99905564	R	STK3	NM_006281	Body	chr8:99837461-99837936	N_Shore			0	0	1	0	0	0	0	0	0	0	0	0	0	0	0	0	0	0	0	0	0	0	0
cg00069642	II	37	5	141062490	5	141042674	R	ARAP3	NM_022481	TSS1500					0	0	1	1	1	0	0	1	0	0	0	0	0	0	0	0	0	0	0	0	1	0	0
cg00069771	II	37	1	233089275	1	231155898	R	C1orf57	NM_032324	Body	chr1:233086191-233086595	S_Shelf	rs117188225;rs116139332;rs17452776	40;32;1	1	0	0	1	0	0	0	0	0	0	0	NA	NA	NA	NA	NA	NA	NA	NA	NA	NA	NA	NA
cg00069815	I	37	8	856058	8	846058	R						rs17667389;rs79650121;rs76815087	38;19;17	0	0	1	0	0	0	0	0	0	0	0	0	0	0	0	0	0	0	0	0	0	0	0
cg00069860	I	37	1	44883227	1	44655814	F	RNF220	NM_018150	Body	chr1:44883136-44884272	Island			0	0	1	1	1	0	0	0	1	1	0	0	0	1	0	0	0	0	0	0	0	0	0
cg00069967	I	37	3	57505680	3	57480720	R	DNAH12;DNAH12	NM_178504;NM_198564	Body;Body					0	0	1	0	0	0	0	0	0	0	0	0	0	0	0	0	0	0	0	0	0	0	0
cg00069969	II	37	13	33646763	13	32544763	F								0	0	1	0	0	0	0	0	0	0	0	0	0	0	0	0	0	0	0	0	0	0	0
cg00070042	II	37	9	133308594	9	132298415	R				chr9:133308593-133309448	Island			0	0	1	0	1	0	0	0	0	1	0	1	0	0	0	0	0	0	0	0	0	0	0
cg00070052	II	37	9	116171972	9	115211793	R	POLE3;C9orf43;POLE3	NR_027261;NM_152786;NM_017443	Body;TSS1500;Body	chr9:116172303-116173090	N_Shore			0	0	1	1	1	0	1	1	0	0	0	0	0	0	0	0	0	0	0	0	1	0	0
cg00070162	II	37	1	91852791	1	91625379	R	HFM1	NM_001017975	Body			rs74796066	16	0	0	1	0	0	0	1	0	0	0	1	0	0	0	0	0	0	0	0	0	0	0	0
cg00070181	II	37	6	2467820	6	2412819	R								0	0	1	0	0	0	0	0	0	0	0	0	0	0	0	0	0	0	0	0	0	0	0
cg00070235	I	37	16	1682446	16	1622447	F	CRAMP1L	NM_020825	Body					0	0	1	0	0	1	0	0	0	0	0	0	0	0	0	0	0	0	0	0	0	0	0
cg00070242	I	37	2	91670911	2	91034638	F				chr2:91669439-91671565	Island	rs115593307;rs114212913;rs116378935;rs115297589	0;3;22;25	1	0	0	1	1	0	0	0	0	0	0	NA	NA	NA	NA	NA	NA	NA	NA	NA	NA	NA	NA
cg00070318	II	37	6	166581272	6	166501262	F	T	NM_003181	5'UTR	chr6:166579973-166583423	Island			0	0	1	0	1	0	0	0	0	0	0	0	0	0	0	0	0	0	0	0	0	0	0
cg00070370	II	37	15	83439027	15	81236081	F	FSD2	NM_001007122	Body			rs72753954	50	0	0	1	0	0	0	0	0	0	0	0	0	0	0	0	0	0	0	0	0	0	0	0
cg00070383	II	37	4	174429374	4	174665949	F				chr4:174430386-174430861	N_Shore			0	0	1	1	1	0	0	1	0	1	0	0	0	0	0	0	0	0	0	0	0	0	0
cg00070460	II	37	4	1227676	4	1217676	R	CTBP1;CTBP1	NM_001328;NM_001012614	Body;Body	chr4:1229249-1229501	N_Shore	rs113692034	6	0	0	1	0	0	0	0	0	0	0	0	0	0	0	0	0	0	0	0	0	0	0	0
cg00070529	II	37	13	43986655	13	42884655	R	ENOX1;ENOX1	NM_017993;NM_001127615	Body;Body			rs111580400	1	1	0	0	0	0	0	0	0	0	0	0	NA	NA	NA	NA	NA	NA	NA	NA	NA	NA	NA	NA
cg00070542	II	37	X	79830095	X	79716751	R				chrX:79830094-79830539	Island			0	NA	0	0	0	0	0	0	0	0	0	NA	NA	NA	NA	NA	NA	NA	NA	NA	NA	NA	NA
cg00070680	II	37	7	137531956	7	137182496	F	DGKI	NM_004717	TSS1500	chr7:137531125-137532382	Island	rs115759654	28	0	0	1	0	1	0	0	1	0	1	0	0	0	0	0	0	0	0	0	0	0	0	0
cg00070715	II	37	5	138862796	5	138842980	F	TMEM173	NM_198282	TSS1500					0	0	1	1	0	0	1	1	0	0	0	0	0	0	0	0	0	0	0	0	0	0	0
cg00070814	I	37	10	70715958	10	70385964	R	DDX21;DDX21	NM_004728;NM_004728	5'UTR;1stExon	chr10:70715938-70716494	Island			0	0	1	1	1	0	1	0	0	0	0	0	0	0	0	0	0	0	0	0	0	0	0
cg00070870	II	37	6	30691895	6	30799874	R	TUBB	NM_178014	Body	chr6:30687941-30688213	S_Shelf			0	0	1	0	0	1	0	0	0	0	0	0	0	0	0	0	0	0	0	0	0	0	0
cg00070899	I	37	6	34024479	6	34132457	R	GRM4	NM_000841	Body	chr6:34024201-34024457	S_Shore			0	0	1	0	0	0	0	0	0	0	0	0	0	0	0	0	0	0	0	0	0	0	0
cg00070908	II	37	17	29855433	17	26879553	F	RAB11FIP4	NM_032932	Body					0	0	1	0	0	1	0	0	0	0	0	0	0	0	0	0	0	0	0	0	0	0	0
cg00070912	II	37	20	47013814	20	46447221	F				chr20:47013682-47013970	Island	rs114465712	0	1	0	0	0	0	0	0	0	0	0	0	NA	NA	NA	NA	NA	NA	NA	NA	NA	NA	NA	NA
cg00071012	II	37	15	22442048	15	19943412	F								0	0	1	0	0	0	0	1	0	0	0	1	0	0	0	0	0	0	0	0	0	0	0
cg00071026	I	37	13	113650936	13	112698937	F	MCF2L;MCF2L	NM_001112732;NM_024979	Body;Body	chr13:113648343-113649601	S_Shore	rs3011529	36	0	0	1	0	0	0	0	0	0	0	0	0	0	0	0	0	0	0	0	0	0	0	0
cg00071045	II	37	2	98207190	2	97573622	F	ANKRD36B	NM_025190	TSS1500	chr2:98206120-98207224	Island			0	1	0	1	1	0	0	0	0	0	0	NA	NA	NA	NA	NA	NA	NA	NA	NA	NA	NA	NA
cg00071051	II	37	6	44222845	6	44330823	F	SLC35B2	NM_178148	Body	chr6:44224698-44225486	N_Shore			0	0	1	1	0	1	1	0	0	0	0	0	0	0	0	0	0	0	0	0	1	0	0
cg00071137	II	37	22	39096076	22	37426022	F	JOSD1;JOSD1	NM_014876;NM_014876	1stExon;5'UTR	chr22:39096373-39097754	N_Shore			0	0	1	1	1	0	1	1	0	0	0	0	0	0	1	0	0	0	0	0	0	0	0
cg00071161	II	37	6	44117573	6	44225551	R	TMEM63B	NM_018426	Body	chr6:44119526-44119781	N_Shore			0	0	1	0	0	1	0	0	0	0	0	0	0	0	0	0	0	0	0	0	0	0	0
cg00071210	II	37	6	148736942	6	148778635	R	SASH1	NM_015278	Body			rs73788545	34	0	0	1	0	0	0	0	0	0	0	0	0	0	0	0	0	0	0	0	0	0	0	0
cg00071241	II	37	7	41351539	7	41318064	F								0	0	1	0	0	0	0	0	0	0	0	0	0	0	0	0	1	0	0	0	0	0	0
cg00071250	II	37	1	172628263	1	170894886	R	FASLG;FASLG	NM_000639;NM_000639	1stExon;5'UTR			rs114047809	30	0	0	1	0	0	0	0	0	0	0	0	0	0	0	0	0	0	0	0	0	0	0	0
cg00071265	II	37	20	60717158	20	60150553	F	PSMA7	NM_002792	Body	chr20:60717598-60719667	N_Shore	rs6089665	45	0	0	1	1	1	0	1	1	0	0	0	0	0	0	0	0	0	0	0	0	0	0	0
cg00071274	I	37	7	2313925	7	2280451	F	SNX8	NM_013321	Body			rs111881583	1	1	0	0	0	0	1	0	0	0	0	0	NA	NA	NA	NA	NA	NA	NA	NA	NA	NA	NA	NA
cg00071360	II	37	20	37350793	20	36784207	F				chr20:37352130-37357372	N_Shore			0	0	1	0	0	0	0	0	0	1	0	0	0	0	0	0	0	0	0	0	0	0	0
cg00071381	II	37	1	119910574	1	119712097	R	HAO2;HAO2	NM_016527;NM_001005783	TSS1500;TSS1500			rs114961726	27	0	0	1	0	0	0	0	0	0	0	0	0	0	0	0	0	0	0	0	0	0	0	0
cg00071391	II	37	4	126560514	4	126779964	R						rs116367690;rs6814869	51;46	0	0	1	0	0	0	0	0	0	0	0	0	0	0	0	0	0	0	0	0	0	0	0
cg00071408	I	37	8	22864908	8	22920853	R	RHOBTB2;RHOBTB2;RHOBTB2	NM_001160036;NM_015178;NM_001160037	Body;Body;Body	chr8:22864324-22864588	S_Shore	rs61732771	22	0	0	1	0	0	1	0	0	0	0	0	0	0	0	0	0	0	0	0	0	0	0	0
cg00071442	II	37	14	64805784	14	63875537	F	ESR2	NM_001040276	TSS1500	chr14:64805109-64805785	Island	rs944052	48	0	0	1	1	1	0	1	1	0	0	0	0	0	0	0	0	0	0	0	0	0	0	0
cg00071446	II	37	3	120025256	3	121507946	F				chr3:120025415-120026241	N_Shore			0	0	1	0	0	0	0	0	0	0	0	0	0	0	0	0	0	0	0	0	0	0	0
cg00071565	I	37	2	10588493	2	10505944	F	ODC1	NM_002539	TSS200	chr2:10587827-10589155	Island			0	0	1	1	0	0	1	0	0	0	0	0	0	0	0	0	0	0	0	0	0	0	0
cg00071575	I	37	3	170371843	3	171854537	R				chr3:170371811-170372083	Island	rs6764448	8	0	0	1	0	0	0	0	0	0	0	0	0	0	0	0	0	0	0	0	0	0	0	0
cg00071618	II	37	16	87645667	16	86203168	R	JPH3	NM_020655	Body	chr16:87648086-87648688	N_Shelf	rs115663811	8	0	0	1	0	0	0	0	0	0	0	0	0	0	0	0	0	0	0	0	0	0	0	0
cg00071658	II	37	13	72408747	13	71306748	R	DACH1;DACH1;DACH1	NM_004392;NM_080760;NM_080759	Body;Body;Body			rs77918335;rs74992359	36;25	0	0	1	0	0	0	0	0	0	0	0	0	0	0	0	0	0	0	0	0	0	0	0
cg00071727	II	37	13	98869894	13	97667895	F	FARP1;FARP1	NM_005766;NM_001001715	Body;Body			rs8001636	13	0	0	1	0	0	0	0	0	0	0	0	0	0	0	0	0	0	0	0	0	0	0	0
cg00071751	I	37	10	91461194	10	91451174	F	KIF20B	NM_016195	TSS200	chr10:91460899-91461615	Island	rs117677269	42	0	0	1	1	1	0	1	1	0	0	0	0	0	0	0	0	0	0	0	0	0	0	0
cg00071869	I	37	3	141599902	3	143082592	R	ATP1B3	NM_001679	Body	chr3:141594486-141596288	S_Shelf			0	0	1	0	0	0	0	0	0	0	0	0	0	0	0	0	0	0	0	0	0	0	0
cg00071887	II	37	15	74218529	15	72005582	F	LOXL1	NM_005576	TSS1500	chr15:74218696-74220373	N_Shore			0	0	1	0	0	0	0	0	0	0	0	0	0	0	0	0	0	0	0	0	0	0	0
cg00071950	II	37	4	10020882	4	9629980	R	SLC2A9;SLC2A9	NM_020041;NM_001001290	Body;Body	chr4:10020481-10021026	Island			0	0	1	1	1	0	1	1	0	0	0	0	0	1	0	0	0	0	0	0	0	0	0
cg00071984	I	37	3	60617504	3	60592544	R	FHIT;FHIT	NM_001166243;NM_002012	5'UTR;5'UTR			rs73835758	11	0	0	1	0	0	0	0	0	0	0	0	0	0	0	0	0	0	0	0	0	0	0	0
cg00071998	II	37	6	31708121	6	31816100	F	MSH5;MSH5;MSH5;MSH5	NM_002441;NM_025259;NM_172165;NM_172166	5'UTR;5'UTR;5'UTR;5'UTR	chr6:31707489-31708336	Island	rs17201074;rs409558;rs28381346	18;26;33	0	0	1	1	1	0	1	1	0	0	0	0	0	0	0	0	0	0	0	0	0	0	0
cg00072099	I	37	4	89205891	4	89424915	R	PPM1K	NM_152542	TSS200	chr4:89204952-89206069	Island	rs117017060	39	0	0	1	1	1	0	0	0	0	0	0	0	0	0	0	0	0	0	0	0	0	0	0
cg00072216	I	37	4	2263638	4	2233436	F	MXD4	NM_006454	Body	chr4:2262960-2264669	Island			0	0	1	1	1	0	1	0	0	0	0	0	0	0	0	0	0	0	0	0	0	0	0
cg00072288	I	37	X	153200492	X	152853686	R	NAA10	NM_003491	TSS200	chrX:153199952-153200924	Island			0	NA	0	1	1	0	0	0	0	0	0	NA	NA	NA	NA	NA	NA	NA	NA	NA	NA	NA	NA
cg00072369	II	37	5	52405845	5	52441602	R	MOCS2;MOCS2	NM_004531;NM_176806	TSS1500;TSS1500	chr5:52405269-52405767	S_Shore			0	0	1	1	1	0	0	1	0	0	0	0	0	0	0	0	0	0	0	0	0	0	0
cg00072407	II	37	19	12887524	19	12748524	F	HOOK2;HOOK2	NM_001100176;NM_013312	TSS1500;TSS1500	chr19:12889083-12889343	N_Shore			0	0	1	0	0	0	0	0	0	0	0	0	0	0	0	0	0	0	0	0	0	0	0
cg00072426	II	37	16	86592512	16	85150013	F				chr16:86588435-86589513	S_Shelf			0	0	1	0	0	0	0	0	0	0	0	0	0	0	0	0	0	0	0	0	0	0	0
cg00072587	II	37	X	19531567	X	19441488	F	MAP3K15	NM_001001671	Body	chrX:19533003-19533551	N_Shore			0	NA	0	0	0	0	0	0	0	0	0	NA	NA	NA	NA	NA	NA	NA	NA	NA	NA	NA	NA
cg00072675	II	37	1	56942628	1	56715216	R				chr1:56943401-56943669	N_Shore			0	0	1	0	0	0	0	0	0	1	0	0	0	0	0	0	0	0	0	0	0	0	0
cg00072689	II	37	17	46681111	17	44036110	R	LOC404266;LOC404266;HOXB6	NR_033204;NR_033201;NM_018952	Body;Body;5'UTR			rs72829884	29	0	0	1	1	0	0	0	1	0	1	0	0	0	0	0	0	0	0	0	0	0	0	0
cg00072711	II	37	9	34381150	9	34371150	F	C9orf24;C9orf24;C9orf24	NM_147168;NM_147169;NM_032596	Body;Body;Body	chr9:34380737-34381151	Island	rs3753033	42	0	0	1	1	1	0	0	1	0	0	0	0	0	0	0	0	0	0	0	0	0	0	0
cg00072720	II	37	17	7165831	17	7106555	R	CLDN7	NM_001307	TSS200	chr17:7164285-7166245	Island			0	0	1	1	1	0	0	1	0	1	0	1	0	0	0	0	0	0	0	0	0	0	0
cg00072799	II	37	X	78427682	X	78314338	R	GPR174;GPR174	NM_032553;NM_032553	1stExon;3'UTR					0	NA	0	0	0	1	0	0	0	0	0	NA	NA	NA	NA	NA	NA	NA	NA	NA	NA	NA	NA
cg00072839	I	37	X	91035267	X	90921923	F	PCDH11X	NM_032967	5'UTR	chrX:91036684-91037269	N_Shore			0	NA	0	0	0	0	0	0	0	0	0	NA	NA	NA	NA	NA	NA	NA	NA	NA	NA	NA	NA
cg00072957	II	37	8	48573717	8	48736270	F	KIAA0146	NM_001080394	Body					0	0	1	0	0	0	0	0	0	0	0	0	0	0	0	0	0	0	0	0	0	0	0
cg00073003	II	37	13	112724583	13	111772584	F	SOX1;SOX1	NM_005986;NM_005986	1stExon;3'UTR	chr13:112726281-112728419	N_Shore			0	0	1	0	0	0	0	0	0	1	0	0	0	1	0	0	0	0	0	0	0	0	0
cg00073010	II	37	17	17627194	17	17567919	R	RAI1	NM_030665	5'UTR	chr17:17625605-17628500	Island			0	0	1	1	1	0	0	0	0	0	0	0	0	0	0	0	0	0	0	0	0	0	0
cg00073090	II	37	19	1265879	19	1216879	F				chr19:1265854-1269943	Island	rs115756924	38	0	0	1	1	1	0	1	1	0	0	0	0	0	0	0	0	0	0	0	0	0	0	0
cg00073244	II	37	1	3529108	1	3518968	F	MEGF6	NM_001409	TSS1500	chr1:3527619-3528078	S_Shore			0	0	1	0	0	0	0	0	0	0	0	0	0	0	0	0	0	0	0	0	1	0	0
cg00073380	II	37	16	5122085	16	5062086	R	ALG1	NM_019109	Body	chr16:5121749-5122192	Island			0	0	1	1	1	0	1	1	0	0	0	0	0	0	0	0	0	0	0	0	0	0	0
cg00073384	II	37	1	248343651	1	246410274	R	OR2M2	NM_001004688	1stExon					0	0	1	0	0	0	0	0	0	0	0	0	0	0	0	0	0	0	0	0	0	0	0
cg00073460	II	37	6	149806502	6	149848195	F	ZC3H12D	NM_207360	TSS1500			rs2179368	50	0	0	1	1	0	0	0	1	0	0	0	0	0	0	0	0	0	0	0	0	0	0	0
cg00073543	II	37	1	38941882	1	38714469	R				chr1:38941919-38942404	N_Shore			0	0	1	0	1	0	1	0	0	1	0	0	0	0	0	0	0	0	0	0	0	0	0
cg00073549	II	37	16	87609078	16	86166579	R								0	0	1	0	0	0	0	0	0	1	0	0	0	0	0	0	0	0	0	0	0	0	0
cg00073650	II	37	16	88922166	16	87449667	F	GALNS;TRAPPC2L	NM_000512;NM_016209	Body;TSS1500	chr16:88922671-88923976	N_Shore	rs114092436	0	1	0	0	1	0	0	0	1	0	0	0	NA	NA	NA	NA	NA	NA	NA	NA	NA	NA	NA	NA
cg00073713	II	37	7	97800932	7	97638868	R	LMTK2	NM_014916	Body	chr7:97800780-97801030	Island			0	0	1	0	0	0	0	0	0	0	0	0	0	0	0	0	0	0	0	0	0	0	0
cg00073716	II	37	7	2281329	7	2247855	F	NUDT1;NUDT1;NUDT1;NUDT1;NUDT1;FTSJ2;NUDT1;NUDT1	NM_198948;NM_002452;NM_198953;NM_198949;NM_198954;NM_013393;NM_198952;NM_198950	TSS1500;TSS1500;TSS1500;TSS1500;TSS1500;Body;TSS1500;TSS1500	chr7:2281362-2282105	N_Shore			0	0	1	0	1	0	1	1	0	0	0	0	0	0	0	0	0	0	0	0	0	0	0
cg00073771	I	37	10	126107736	10	126097726	F	OAT	NM_000274	TSS1500	chr10:126106818-126107862	Island			0	0	1	1	1	0	0	1	0	0	0	0	0	0	0	0	0	0	0	0	0	0	0
cg00073780	I	37	6	122931415	6	122973114	R	PKIB;PKIB;PKIB;PKIB;PKIB	NM_032471;NM_181795;NM_181794;NM_032471;NM_181795	5'UTR;1stExon;5'UTR;1stExon;5'UTR	chr6:122931153-122931705	Island			0	0	1	1	1	0	0	1	1	1	0	0	0	0	0	0	0	0	0	0	0	0	0
cg00073794	I	37	2	30041338	2	29894842	R	ALK	NM_004304	Body			rs76728943;rs117318344	36;9	0	0	1	0	0	0	0	0	0	0	0	0	0	0	0	0	0	0	0	0	0	0	0
cg00073837	II	37	2	223177008	2	222885252	R				chr2:223176493-223177515	Island			0	0	1	0	0	0	0	0	0	1	0	0	1	0	0	0	0	0	0	0	0	0	0
cg00074086	II	37	7	4901785	7	4868311	R	PAPOLB;RADIL	NM_020144;NM_018059	TSS200;Body	chr7:4901336-4901753	S_Shore	rs10275572	29	0	0	1	1	1	0	0	1	1	0	1	0	0	0	0	0	0	0	0	0	0	0	0
cg00074145	I	37	15	53075505	15	50862797	F	ONECUT1	NM_004498	Body	chr15:53076187-53077926	N_Shore			0	0	1	1	0	0	0	0	0	1	0	0	1	0	0	0	0	0	0	0	0	0	0
cg00074184	II	37	1	116519323	1	116320846	R	SLC22A15	NM_018420	1stExon	chr1:116518757-116519537	Island	rs117410653	42	0	0	1	1	1	0	0	0	0	0	0	0	0	0	0	0	0	0	0	0	0	0	0
cg00074244	II	37	14	74100482	14	73170235	R				chr14:74100343-74101230	Island	rs75569866	33	0	0	1	1	1	0	0	0	0	0	0	0	0	0	0	0	0	0	0	0	0	0	0
cg00074313	II	37	2	179371342	2	179079588	F	MIR548N	NR_031666	Body			rs115855673	37	0	0	1	0	0	0	0	0	0	0	0	0	0	0	0	0	0	0	0	0	0	0	0
cg00074348	II	37	11	57006273	11	56762849	F	APLNR;APLNR	NM_005161;NR_027991	TSS1500;TSS1500					0	0	1	0	0	0	0	0	0	1	0	0	0	0	0	0	0	0	0	0	0	0	0
cg00074365	I	37	2	64088479	2	63941983	F	UGP2;UGP2	NM_001001521;NM_006759	Body;Body			rs77783768	14	0	0	1	1	0	0	0	0	0	0	0	0	0	0	0	0	0	0	0	0	0	0	0
cg00074379	II	37	1	154245288	1	152511912	F	HAX1;HAX1	NM_006118;NM_001018837	Body;Body	chr1:154244710-154245289	Island			0	0	1	1	1	0	1	1	0	0	0	0	0	0	0	0	0	0	0	0	0	0	0
cg00074415	II	37	10	114609720	10	114599710	F	LOC143188	NR_015409	TSS1500					0	0	1	0	0	0	0	0	0	0	0	0	0	0	0	0	0	0	0	0	0	0	0
cg00074471	I	37	2	178809529	2	178517775	R	PDE11A;PDE11A	NM_001077197;NM_016953	Body;Body			rs116591119	6	0	1	0	0	0	0	0	0	0	0	0	NA	NA	NA	NA	NA	NA	NA	NA	NA	NA	NA	NA
cg00074638	I	37	X	2883307	X	2893307	F	ARSE	NM_000047	TSS1500					0	NA	0	0	0	0	0	0	0	0	0	NA	NA	NA	NA	NA	NA	NA	NA	NA	NA	NA	NA
cg00074746	II	37	6	116781794	6	116888487	R	FAM26F	NM_001010919	TSS1500	chr6:116783067-116783678	N_Shore			0	0	1	0	0	0	0	0	0	0	0	0	0	0	0	0	0	0	0	0	0	0	0
cg00074771	II	37	15	44120341	15	41907633	F	WDR76;WDR76	NM_024908;NM_001167941	Body;Body	chr15:44119074-44119277	S_Shore	rs112203336	13	0	0	1	0	1	0	0	1	0	0	0	0	0	0	0	0	0	0	0	0	0	0	0
cg00074818	II	37	8	8560427	8	8597837	R	CLDN23	NM_194284	1stExon	chr8:8559131-8560867	Island			0	0	1	1	1	0	0	0	0	1	0	0	0	1	0	0	0	0	0	0	0	0	0
cg00074851	I	37	3	196664445	3	198148842	F	NCBP2;NCBP2	NM_001042540;NM_007362	Body;Body					0	0	1	0	0	1	0	0	0	0	0	0	0	0	0	0	0	0	0	0	0	0	0
cg00075011	I	37	16	70557093	16	69114594	F	COG4;SF3B3	NM_015386;NM_012426	Body;TSS1500	chr16:70557089-70557486	Island	rs73573163	22	0	0	1	1	1	0	1	1	0	0	0	0	0	0	0	0	0	0	0	0	0	0	0
cg00075103	II	37	3	176295392	3	177778086	R						rs77256769	47	0	0	1	0	0	0	0	0	0	0	0	0	0	0	0	0	0	0	0	0	0	0	0
cg00075123	II	37	3	72786960	3	72869650	R				chr3:72788072-72788416	N_Shore			0	0	1	0	0	0	0	0	0	0	0	0	0	0	0	0	0	0	0	0	0	0	0
cg00075192	I	37	7	42951814	7	42918339	F	C7orf25;C7orf25	NM_024054;NM_001099858	TSS200;TSS200	chr7:42951216-42951905	Island			0	0	1	1	1	0	1	1	0	0	0	0	0	0	0	0	0	0	0	0	0	0	0
cg00075204	II	37	5	174905343	5	174837949	R	SFXN1	NM_022754	TSS200	chr5:174905342-174906065	Island			0	0	1	1	1	0	1	0	0	0	0	0	0	0	0	0	0	0	0	0	0	0	0
cg00075467	II	37	2	9983094	2	9900545	F	TAF1B	NM_005680	TSS1500	chr2:9983263-9983901	N_Shore			0	0	1	1	1	0	1	0	0	0	0	0	0	0	0	0	0	0	0	0	0	0	0
cg00075507	II	37	17	26708226	17	23732353	R	SARM1	NM_015077	Body	chr17:26708225-26708805	Island			0	0	1	0	0	0	0	0	0	1	0	0	0	0	0	0	0	0	0	0	0	0	0
cg00075589	I	37	2	219524515	2	219232759	R	ZNF142;BCS1L;BCS1L	NM_001105537;NM_004328;NM_001079866	TSS1500;5'UTR;5'UTR	chr2:219523901-219524577	Island	rs116363972;rs115763109	49;47	0	0	1	1	1	0	1	1	0	0	0	0	0	0	0	0	0	0	0	0	0	0	0
cg00075608	II	37	5	64770553	5	64806309	R	ADAMTS6	NM_197941	5'UTR					0	0	1	0	0	0	0	0	0	0	0	0	0	0	0	0	0	0	0	0	0	0	0
cg00075615	II	37	16	72827803	16	71385304	F	ZFHX3;ZFHX3	NM_001164766;NM_006885	Body;Body					0	0	1	0	0	0	0	0	0	0	0	0	0	0	0	0	0	0	0	0	0	0	0
cg00075620	II	37	2	137180506	2	136896976	F				chr2:137181061-137181301	N_Shore			0	0	1	0	0	0	0	0	0	0	0	0	0	0	0	0	0	0	0	0	0	0	0
cg00075634	II	37	4	185940595	4	186177589	F	HELT	NM_001029887	Body	chr4:185939222-185942747	Island			0	0	1	0	0	0	0	0	0	1	0	0	0	0	0	0	0	0	0	0	0	0	0
cg00075698	II	37	6	15520937	6	15628916	F	JARID2	NM_004973	3'UTR	chr6:15517282-15517557	S_Shelf	rs114958726	40	0	0	1	0	0	0	0	0	0	0	0	0	0	0	0	0	0	0	0	0	0	0	0
cg00075768	I	37	13	31040106	13	29938106	F	HMGB1	NM_002128	TSS200					0	0	1	1	1	0	1	0	0	0	0	0	0	0	0	0	0	0	0	0	0	0	0
cg00075844	I	37	3	51641812	3	51616852	R	RAD54L2	NM_015106	Body					0	0	1	0	0	0	0	0	0	0	0	0	0	0	0	0	0	0	0	0	0	0	0
cg00075920	II	37	5	177026190	5	176958796	R	B4GALT7	NM_007255	TSS1500	chr5:177026715-177027519	N_Shore			0	0	1	1	1	0	0	1	0	0	0	0	0	0	0	0	0	0	0	0	0	0	0
cg00075956	II	37	10	1726078	10	1716078	F	ADARB2	NM_018702	Body					0	0	1	0	0	0	0	0	0	0	0	0	0	0	0	0	0	0	0	0	0	0	0
cg00075967	II	37	15	74495354	15	72282407	F	STRA6;STRA6;STRA6;STRA6;STRA6;STRA6	NM_001142617;NM_001142618;NM_001142618;NM_001142619;NM_022369;NM_001142620	5'UTR;5'UTR;1stExon;5'UTR;TSS200;5'UTR			rs62003660	20	0	0	1	0	0	0	0	1	0	0	0	0	0	1	0	0	0	0	0	0	0	0	0
cg00075975	II	37	1	230491641	1	228558264	F	PGBD5	NM_024554	Body	chr1:230492716-230492945	N_Shore			0	0	1	0	0	0	0	0	0	0	0	0	0	0	0	0	0	0	0	0	0	0	0
cg00076056	I	37	16	85061228	16	83618729	F	KIAA0513	NM_014732	TSS200	chr16:85061182-85061802	Island			0	0	1	1	1	0	0	0	0	0	0	0	0	0	0	0	0	0	0	0	0	0	0
cg00076195	I	37	5	140892677	5	140872861	R				chr5:140892913-140893189	N_Shore	rs251022	36	0	0	1	1	1	0	1	1	0	0	0	0	0	1	0	0	0	0	0	0	0	0	0
cg00076216	II	37	13	98148692	13	96946693	R								0	0	1	0	0	0	0	0	0	0	0	0	0	0	0	0	0	0	0	0	0	0	0
cg00076307	II	37	5	128300967	5	128328866	F	SLC27A6;SLC27A6	NM_001017372;NM_014031	TSS1500;TSS1500	chr5:128300800-128301329	Island	rs2577537	27	0	0	1	0	0	0	0	0	0	0	0	0	1	0	0	0	0	0	0	0	0	0	0
cg00076313	II	37	7	1748610	7	1715136	R	ELFN1	NM_001128636	TSS200					0	0	1	0	0	0	0	0	0	0	0	0	0	0	0	0	0	0	0	0	0	0	0
cg00076325	II	37	2	172974630	2	172682876	F				chr2:172972804-172973242	S_Shore			0	0	1	1	0	0	0	0	0	1	0	0	0	1	0	0	0	0	0	0	0	0	0
cg00076353	I	37	20	442752	20	390752	F	TBC1D20	NM_144628	Body	chr20:442530-443365	Island			0	0	1	1	1	0	0	0	0	0	0	0	0	0	0	0	0	0	0	0	0	0	0
cg00076487	II	37	2	133036935	2	132753405	R						rs117338622;rs80093954;rs75100377;rs73958520	41;22;10;9	0	0	1	0	0	0	0	0	0	0	0	0	0	0	0	0	0	0	0	0	0	0	0
cg00076497	II	37	7	126891621	7	126678857	R	GRM8	NM_001127323	5'UTR	chr7:126891300-126894205	Island	rs115802535	39	0	0	1	1	1	0	0	1	1	1	0	0	0	0	0	0	0	0	0	0	0	0	0
cg00076538	I	37	5	38257555	5	38293312	R	EGFLAM	NM_152403	TSS1500	chr5:38257825-38259136	N_Shore	rs2561097	43	0	0	1	0	0	0	0	1	0	1	0	0	0	0	0	0	0	0	0	0	0	0	0
cg00076543	II	37	6	30227145	6	30335124	F	HLA-L	NR_027822	TSS200	chr6:30227320-30228255	N_Shore	rs117811951	5	0	0	1	1	1	0	1	1	0	0	0	0	0	0	0	0	0	0	0	0	0	0	0
cg00076555	II	37	3	49705435	3	49680439	R	BSN	NM_003458	3'UTR					0	0	1	0	0	0	0	0	0	0	0	0	0	0	0	0	0	0	0	0	0	0	0
cg00076645	II	37	5	171711562	5	171644167	R	UBTD2	NM_152277	TSS1500	chr5:171711372-171711583	Island			0	0	1	1	1	0	1	1	0	0	0	0	0	0	0	0	0	0	0	0	0	0	0
cg00076653	II	37	4	15341878	4	14950976	R	C1QTNF7	NM_001135170	Body					0	0	1	0	0	0	0	0	0	0	0	0	0	0	0	0	0	0	0	0	0	0	0
cg00076774	II	37	2	45016971	2	44870475	R								0	0	1	0	0	0	0	0	0	0	0	0	0	0	0	0	0	0	0	0	0	0	0
cg00076797	II	37	1	111022914	1	110824437	R	CYMP	NR_003599	TSS1500					0	0	1	0	0	0	0	0	0	0	0	0	0	0	0	0	0	0	0	0	0	0	0
cg00076854	II	37	13	29233041	13	28131041	R	POMP	NM_015932	TSS200	chr13:29233148-29233513	N_Shore	rs28372943	2	1	0	0	1	1	0	1	0	0	0	0	NA	NA	NA	NA	NA	NA	NA	NA	NA	NA	NA	NA
cg00076880	II	37	6	167717196	6	167637186	F	UNC93A;UNC93A	NM_018974;NM_001143947	Body;Body					0	0	1	0	0	0	0	0	0	0	0	0	0	0	0	0	0	0	0	0	0	0	0
cg00076936	II	37	20	35503983	20	34937397	F	C20orf118	NM_080628	TSS1500					0	0	1	0	0	0	0	0	0	0	0	0	0	0	0	0	0	0	1	0	0	0	0
cg00076998	II	37	3	138553170	3	140035860	R				chr3:138553159-138554078	Island			0	0	1	1	1	0	1	1	0	0	0	0	0	0	0	0	0	0	0	0	0	0	0
cg00077017	I	37	3	57994273	3	57969313	F	FLNB;FLNB;FLNB;FLNB;FLNB;FLNB;FLNB;FLNB	NM_001164319;NM_001164317;NM_001164318;NM_001164319;NM_001164318;NM_001164317;NM_001457;NM_001457	1stExon;1stExon;5'UTR;5'UTR;1stExon;5'UTR;1stExon;5'UTR	chr3:57993838-57994704	Island			0	0	1	1	1	0	1	0	0	0	0	0	0	0	0	0	0	0	0	0	0	0	0
cg00077281	I	37	15	58840596	15	56627888	F	LIPC	NM_000236	Body			rs61731970	50	0	0	1	0	0	0	0	0	0	0	0	0	0	0	0	0	0	0	0	0	0	0	0
cg00077285	II	37	15	37427791	15	35215083	F						rs1401898	36	0	0	1	0	0	0	0	0	0	1	0	0	0	0	0	0	0	0	0	0	0	0	0
cg00077297	II	37	15	79505621	15	77292676	F								0	0	1	0	0	0	0	0	0	0	0	0	0	0	0	0	0	0	0	0	0	0	0
cg00077299	I	37	22	18632618	22	17012618	F	USP18	NM_017414	TSS200	chr22:18632736-18632998	N_Shore			0	0	1	1	1	0	0	0	0	0	0	0	0	0	0	0	0	0	0	0	0	0	0
cg00077312	II	37	9	140311020	9	139430841	F	EXD3	NM_017820	5'UTR	chr9:140310894-140312457	Island			0	0	1	0	0	0	0	0	0	0	0	0	0	0	0	0	0	0	0	0	0	0	0
cg00077426	II	37	5	463550	5	516550	F	EXOC3	NM_007277	Body	chr5:464887-465666	N_Shore			0	0	1	0	0	0	0	0	0	0	0	0	0	0	0	0	0	0	0	0	0	0	0
cg00077450	II	37	2	239361948	2	239026687	F				chr2:239361710-239361957	Island	rs114047615	6	0	0	1	0	0	1	0	0	0	0	0	0	0	0	0	0	0	0	0	0	0	0	0
cg00077457	II	37	1	90460000	1	90232588	R	ZNF326;LOC492303;ZNF326	NM_182975;NR_002830;NM_182976	TSS1500;Body;TSS1500	chr1:90460399-90461237	N_Shore	rs7556257;rs111775414	20;1	1	0	0	1	1	0	0	0	0	0	0	NA	NA	NA	NA	NA	NA	NA	NA	NA	NA	NA	NA
cg00077477	II	37	5	159305492	5	159238070	F						rs77100191	28	0	0	1	0	0	0	0	0	0	0	0	0	0	0	0	0	0	0	0	0	0	0	0
cg00077547	II	37	10	63170372	10	62840378	R	TMEM26	NM_178505	Body					0	0	1	0	0	0	0	0	0	0	0	0	0	0	0	0	0	0	0	0	0	0	0
cg00077566	II	37	6	146051934	6	146093627	F	EPM2A;EPM2A	NM_001018041;NM_005670	Body;Body	chr6:146055896-146056981	N_Shelf	rs117674351;rs116947078	0;18	1	0	0	0	0	0	0	0	0	0	0	NA	NA	NA	NA	NA	NA	NA	NA	NA	NA	NA	NA
cg00077567	II	37	5	856030	5	909030	R						rs114562078	39	0	0	1	0	0	0	0	0	0	0	0	0	0	0	0	0	0	0	0	0	0	0	0
cg00077586	I	37	21	18884876	21	17806747	R	CXADR	NM_001338	TSS1500	chr21:18884806-18886111	Island	rs2849889;rs116435027	9;2	1	0	0	1	1	0	0	1	0	0	0	NA	NA	NA	NA	NA	NA	NA	NA	NA	NA	NA	NA
cg00077606	II	37	5	37248894	5	37284651	R	C5orf42	NM_023073	5'UTR	chr5:37248983-37249783	N_Shore			0	0	1	1	1	0	0	1	0	0	0	0	0	0	0	0	0	0	0	0	0	0	0
cg00077738	II	37	4	1801866	4	1771664	R	FGFR3;FGFR3;FGFR3	NM_001163213;NM_000142;NM_022965	Body;Body;Body	chr4:1803076-1805672	N_Shore	rs2301293	2	1	0	0	0	0	0	0	0	0	0	0	NA	NA	NA	NA	NA	NA	NA	NA	NA	NA	NA	NA
cg00077838	II	37	22	47020733	22	45399397	R				chr22:47022457-47022659	N_Shore			0	0	1	0	0	0	0	0	0	0	0	0	0	0	0	0	0	0	0	0	0	0	0
cg00077877	II	37	8	131414474	8	131483656	R	ASAP1	NM_018482	TSS1500			rs115826384	34	0	0	1	0	0	0	0	0	0	0	0	0	0	0	0	0	0	0	0	0	0	0	0
cg00077898	I	37	6	1081144	6	1026144	F	LOC285768;LOC285768	NR_027116;NR_027115	Body;Body					0	0	1	0	0	0	0	0	0	0	0	0	0	0	0	0	0	0	0	0	0	0	0
cg00077904	II	37	5	151078909	5	151059102	R								0	0	1	0	0	0	0	0	0	0	0	0	0	0	0	0	0	0	0	0	0	0	0
cg00078025	II	37	9	117159975	9	116199796	R				chr9:117160139-117161064	N_Shore	rs113337568	49	0	0	1	1	1	0	1	1	0	0	0	0	0	0	0	0	0	0	0	0	0	0	0
cg00078085	II	37	3	8810592	3	8785592	F	OXTR	NM_000916	5'UTR	chr3:8808961-8811280	Island	rs73132856	16	0	0	1	1	1	0	0	1	0	1	0	0	0	0	0	0	0	0	0	0	0	0	0
cg00078194	I	37	11	46402949	11	46359525	R	MDK;MDK;MDK	NM_002391;NM_001012334;NM_001012333	TSS1500;5'UTR;TSS1500	chr11:46402624-46404139	Island			0	0	1	1	1	0	0	0	0	0	0	0	0	0	0	0	0	0	0	0	0	0	0
cg00078221	I	37	5	139927754	5	139907938	R	EIF4EBP3;ANKHD1-EIF4EBP3	NM_003732;NM_020690	Body;Body	chr5:139927157-139927491	S_Shore			0	0	1	1	1	0	1	1	0	0	0	0	0	0	0	0	0	0	0	0	0	0	0
cg00078245	II	37	12	53579063	12	51865330	F	ZNF740	NM_001004304	Body	chr12:53574025-53575150	S_Shelf			0	0	1	0	0	1	0	0	0	0	0	0	0	0	0	0	0	0	0	0	0	0	0
cg00078259	II	37	6	2656232	6	2601231	F								0	0	1	0	0	0	0	0	0	0	0	0	0	0	0	0	0	0	0	0	0	0	0
cg00078270	I	37	7	2005255	7	1971781	R	MAD1L1;MAD1L1;MAD1L1	NM_003550;NM_001013837;NM_001013836	Body;Body;Body	chr7:2007802-2008268	N_Shelf			0	0	1	0	0	0	0	0	0	0	0	0	0	0	0	0	0	0	0	0	0	0	0
cg00078299	II	37	8	124284379	8	124353560	R	ZHX1;ZHX1	NM_007222;NM_001017926	5'UTR;5'UTR	chr8:124286209-124287666	N_Shore	rs7014857	9	0	0	1	0	0	0	0	0	0	0	0	0	0	0	0	0	0	0	0	0	0	0	0
cg00078318	II	37	2	5837429	2	5754880	R	SOX11;SOX11	NM_003108;NM_003108	3'UTR;1stExon	chr2:5836068-5837643	Island	rs114203075	1	1	0	0	0	1	0	0	0	0	1	0	NA	NA	NA	NA	NA	NA	NA	NA	NA	NA	NA	NA
cg00078334	II	37	16	55513961	16	54071462	F	MMP2	NM_004530	Body	chr16:55513220-55513526	S_Shore	rs17859840	34	0	0	1	0	1	0	0	1	0	1	0	0	0	0	0	0	0	0	0	0	0	0	0
cg00078348	II	37	11	113845487	11	113350697	F	HTR3A;HTR3A	NM_213621;NM_000869	TSS1500;TSS1500					0	0	1	0	0	0	0	0	0	0	0	0	0	0	0	0	0	0	0	0	0	0	0
cg00078456	II	37	1	1564422	1	1554285	R	MIB2;MIB2;MIB2;MIB2;MIB2;MIB2	NM_001170687;NM_001170688;NM_080875;NM_001170689;NM_001170686;NR_033183	Body;Body;Body;Body;Body;Body	chr1:1564421-1570006	Island			0	0	1	1	1	0	0	0	0	0	0	0	0	0	0	0	0	0	0	0	0	0	0
cg00078513	II	37	15	25488114	15	23039207	F	SNORD115-40	NR_003355	TSS1500			rs56055097	12	0	0	1	0	0	0	0	0	0	0	0	0	0	0	0	0	0	0	0	0	0	0	0
cg00078746	II	37	14	91700401	14	90770154	R	GPR68	NM_003485	Body	chr14:91700081-91701238	Island	rs61745752	14	0	0	1	0	0	0	0	0	0	0	0	0	0	0	0	0	0	0	0	0	0	0	0
cg00078759	I	37	16	1600969	16	1540970	R	IFT140;TMEM204	NM_014714;NM_024600	Body;Body	chr16:1598952-1599157	S_Shore			0	0	1	0	0	0	0	0	0	0	0	0	0	0	0	0	0	0	0	0	0	0	0
cg00078857	II	37	8	49426532	8	49589085	F				chr8:49427074-49427416	N_Shore			0	0	1	1	0	0	0	0	0	0	0	0	0	0	0	0	0	0	0	0	0	0	0
cg00078861	II	37	5	154429562	5	154409755	R								0	0	1	0	0	0	0	0	0	0	0	0	0	0	0	0	0	0	0	0	0	0	0
cg00078867	II	37	X	48542398	X	48427342	R	WAS	NM_000377	Body					0	NA	0	1	1	0	0	1	0	0	0	NA	NA	NA	NA	NA	NA	NA	NA	NA	NA	NA	NA
cg00078911	II	37	2	3192444	2	3171451	F								0	0	1	0	0	0	0	0	0	0	0	0	0	0	0	0	0	0	0	0	0	0	0
cg00078940	I	37	5	134734932	5	134762831	F	H2AFY;H2AFY;H2AFY;H2AFY	NM_138609;NM_004893;NM_001040158;NM_138610	TSS200;5'UTR;TSS200;TSS200	chr5:134734096-134735261	Island			0	0	1	1	1	0	1	0	0	0	0	0	0	0	0	0	0	0	0	0	0	0	0
cg00078968	II	37	1	228225659	1	226292282	F	WNT3A	NM_033131	Body	chr1:228225442-228225753	Island			0	0	1	1	1	0	0	0	0	1	0	0	1	0	0	0	0	0	0	0	0	0	0
cg00078996	II	37	12	132293329	12	130859282	F				chr12:132293443-132293816	N_Shore	rs112308296	19	0	0	1	1	1	0	0	0	0	0	0	0	0	0	0	0	0	0	0	0	1	0	0
cg00079023	II	37	5	139492535	5	139472719	F	PURA	NM_005859	TSS1500	chr5:139492723-139492966	N_Shore			0	0	1	1	0	0	0	1	0	0	0	0	0	0	0	0	0	0	0	0	0	0	0
cg00079056	II	37	9	33239641	9	33229641	R	SUGT1P1;SPINK4	NR_003667;NM_014471	Body;TSS1500					0	0	1	0	0	0	0	0	0	0	0	0	0	0	0	0	0	0	0	0	0	0	0
cg00079169	II	37	19	2811669	19	2762669	F	THOP1	NM_003249	Body	chr19:2811638-2811868	Island			0	0	1	0	0	0	0	0	0	0	0	0	0	0	0	0	0	0	0	0	0	0	0
cg00079216	I	37	12	6716557	12	6586818	F	CHD4	NM_001273	TSS200	chr12:6716080-6716790	Island			0	0	1	1	1	0	1	1	0	0	0	0	0	0	0	0	0	0	0	0	0	0	0
cg00079219	II	37	12	54360131	12	52646398	F	HOTAIR	NR_003716	Body	chr12:54360374-54360660	N_Shore			0	0	1	1	0	0	0	0	0	1	0	0	0	0	0	0	0	0	0	0	0	0	0
cg00079224	II	37	16	29999710	16	29907211	F	TAOK2;TAOK2	NM_016151;NM_004783	3'UTR;Body	chr16:29997636-29997849	S_Shore			0	0	1	0	0	1	0	0	0	0	0	0	0	0	0	0	0	0	0	0	0	0	0
cg00079302	II	37	19	1439985	19	1390985	F	RPS15	NM_001018	Body	chr19:1439951-1440423	Island			0	0	1	1	1	1	1	0	0	0	0	0	0	0	0	0	0	0	0	0	0	0	0
cg00079375	II	37	15	79125835	15	76912890	F				chr15:79122967-79124550	S_Shore	rs8032842;rs74024465	14;39	0	0	1	0	0	0	0	0	0	1	0	0	0	0	0	0	0	0	0	0	0	0	0
cg00079388	II	37	2	187355319	2	187063564	F	ZC3H15	NM_018471	Body	chr2:187350497-187351609	S_Shelf	rs111870943	8	0	0	1	0	0	0	0	0	0	0	0	0	0	0	0	0	0	0	0	0	0	0	0
cg00079477	II	37	12	57780204	12	56066471	F						rs4760306	36	0	0	1	0	0	0	0	0	0	0	0	0	0	0	0	0	0	0	0	0	0	0	0
cg00079485	II	37	17	21320915	17	21261508	F	KCNJ12	NM_021012	3'UTR	chr17:21318650-21320041	S_Shore	rs73313944	1	1	0	0	0	0	0	0	0	0	0	0	NA	NA	NA	NA	NA	NA	NA	NA	NA	NA	NA	NA
cg00079551	II	37	2	40001222	2	39854726	R	THUMPD2;THUMPD2	NR_028102;NM_025264	Body;Body					0	0	1	0	0	0	0	0	0	0	0	0	0	0	0	0	0	0	0	0	0	0	0
cg00079563	I	37	22	43253521	22	41583465	F	ARFGAP3;ARFGAP3	NM_014570;NM_001142293	TSS200;TSS200	chr22:43252653-43253667	Island			0	0	1	1	1	0	1	0	0	0	0	0	0	0	0	0	0	0	0	0	0	0	0
cg00079598	II	37	11	123676903	11	123182113	F	OR6M1	NM_001005325	1stExon					0	0	1	0	0	0	0	0	0	0	0	0	0	0	0	0	0	0	0	0	0	0	0
cg00079638	I	37	15	45003652	15	42790944	R	B2M	NM_004048	TSS200	chr15:45003460-45004345	Island			0	0	1	1	1	0	1	0	0	0	0	0	0	0	0	0	0	0	0	0	0	0	0
cg00079764	II	37	6	27801552	6	27909531	R				chr6:27798990-27799427	S_Shelf			0	0	1	0	0	0	1	0	0	0	0	0	0	0	0	0	0	0	0	0	0	0	0
cg00079785	I	37	8	48172764	8	48335317	R	KIAA0146	NM_001080394	TSS1500	chr8:48172791-48172993	N_Shore			0	0	1	1	1	0	1	0	0	0	0	0	0	0	0	0	0	0	0	0	0	0	0
cg00079891	I	37	16	122716	16	62716	F	RHBDF1	NM_022450	TSS200	chr16:122017-122873	Island			0	0	1	0	0	0	0	0	0	1	0	0	0	1	0	0	0	0	0	0	0	0	0
cg00079898	II	37	11	5801244	11	5757820	R	OR52N5	NM_001001922	TSS1500			rs77996023;rs77610228	49;5	0	0	1	0	0	0	0	0	0	0	0	0	0	0	0	0	0	0	0	0	0	0	0
cg00080012	II	37	11	85955689	11	85633337	F	EED;EED	NM_152991;NM_003797	TSS200;TSS200	chr11:85955808-85956517	N_Shore			0	0	1	1	1	0	1	0	0	0	0	0	0	0	0	0	0	0	0	0	0	0	0
cg00080059	II	37	20	61568856	20	61039301	F	DIDO1;DIDO1;DIDO1;C20orf11	NM_022105;NM_080797;NM_033081;NM_017896	5'UTR;5'UTR;5'UTR;TSS1500	chr20:61568678-61569916	Island			0	0	1	1	1	0	1	1	0	0	0	0	0	0	0	0	0	0	0	0	0	0	0
cg00080060	II	37	7	3990670	7	3957196	F	SDK1	NM_152744	Body					0	0	1	0	0	0	0	0	0	0	0	0	0	0	0	0	0	0	0	0	0	0	0
cg00080068	II	37	2	242929202	2	242577875	R				chr2:242929993-242930252	N_Shore	rs13432136	40	0	0	1	0	0	0	0	0	0	0	0	0	0	0	0	0	0	0	0	0	0	0	0
cg00080081	II	37	17	33701776	17	30725889	F	SLFN11;SLFN11;SLFN11;SLFN11;SLFN11	NM_001104587;NM_152270;NM_001104588;NM_001104590;NM_001104589	TSS1500;TSS1500;TSS1500;TSS1500;TSS1500	chr17:33700487-33700760	S_Shore			0	0	1	1	1	0	0	0	0	0	0	0	0	0	0	0	0	0	0	0	0	0	0
cg00080118	II	37	6	31126173	6	31234152	F	CCHCR1;CCHCR1;TCF19;TCF19;CCHCR1	NM_001105564;NM_001105563;NM_001077511;NM_007109;NM_019052	TSS1500;TSS1500;TSS200;TSS200;TSS200	chr6:31125894-31126561	Island			0	0	1	1	1	0	1	0	0	0	0	0	0	0	0	0	0	0	0	0	0	0	0
cg00080123	II	37	5	176853446	5	176786052	R	GRK6;GRK6;GRK6	NM_002082;NM_001004106;NM_001004105	TSS1500;TSS1500;TSS1500	chr5:176852953-176854125	Island			0	0	1	1	1	0	1	0	0	0	0	0	0	0	0	0	0	0	0	0	0	0	0
cg00080125	II	37	17	59490613	17	56845395	F	C17orf82;C17orf82	NM_203425;NM_203425	3'UTR;1stExon	chr17:59488115-59490485	S_Shore			0	0	1	1	1	0	0	0	1	1	0	0	0	0	0	0	0	0	0	0	1	0	0
cg00080148	II	37	22	44205183	22	42536516	R	EFCAB6;EFCAB6	NM_198856;NM_022785	5'UTR;5'UTR	chr22:44207947-44208435	N_Shelf			0	0	1	0	0	0	0	0	0	0	0	0	0	0	0	0	0	0	0	0	0	0	0
cg00080188	II	37	10	21558201	10	21598207	R						rs116778304	40	0	0	1	0	0	0	0	0	0	0	0	0	0	0	0	0	1	0	0	0	0	0	0
cg00080252	II	37	8	117948764	8	118017945	R				chr8:117950472-117950717	N_Shore			0	0	1	0	0	0	0	0	0	1	0	0	0	0	0	0	0	0	0	0	0	0	0
cg00080312	II	37	3	45730181	3	45705185	R	SACM1L	NM_014016	TSS1500	chr3:45730615-45731294	N_Shore			0	0	1	1	1	0	1	1	0	0	0	0	0	0	0	0	0	0	0	0	0	0	0
cg00080333	II	37	4	184492770	4	184729764	R						rs116716802	34	0	0	1	0	0	0	0	0	0	0	0	0	0	1	0	0	0	0	0	0	0	0	0
cg00080418	II	37	2	87069146	2	86922657	R	CD8B;CD8B;CD8B;CD8B;CD8B	NM_172213;NM_004931;NM_172101;NM_172102;NM_172099	Body;3'UTR;Body;Body;3'UTR					0	0	1	0	0	0	0	0	0	0	0	0	0	0	0	0	0	0	0	0	0	0	0
cg00080423	I	37	5	1144950	5	1197950	R								0	0	1	0	0	0	0	0	0	0	0	0	0	0	0	0	0	0	0	0	0	0	0
cg00080682	II	37	22	51176543	22	49523409	R	ACR	NM_001097	TSS200			rs75020145	2	1	0	0	0	0	0	0	0	0	0	0	NA	NA	NA	NA	NA	NA	NA	NA	NA	NA	NA	NA
cg00080706	II	37	14	69725831	14	68795584	R	GALNTL1;GALNTL1	NM_020692;NM_001168368	TSS1500;TSS1500	chr14:69726250-69728393	N_Shore			0	0	1	0	0	0	0	0	0	1	0	0	0	0	0	0	0	0	0	0	0	0	0
cg00080972	II	37	5	178986291	5	178918897	F	RUFY1;RUFY1;RUFY1	NM_001040452;NM_025158;NM_001040451	TSS1500;Body;TSS1500	chr5:178986513-178986999	N_Shore			0	0	1	1	1	0	1	1	0	0	0	0	0	0	0	0	0	0	0	0	0	0	0
cg00080987	II	37	3	126937362	3	128420052	R						rs58414185;rs117177483	51;43	0	0	1	0	0	0	1	0	0	0	0	0	0	0	0	0	0	0	0	0	0	0	0
cg00081019	I	37	1	243658800	1	241725423	F	SDCCAG8;AKT3	NM_006642;NM_181690	Body;3'UTR					0	0	1	0	0	0	0	0	0	0	0	0	0	0	0	0	0	0	0	0	0	0	0
cg00081046	II	37	2	170677497	2	170385743	F	METTL5	NM_014168	Body	chr2:170681219-170681587	N_Shelf			0	0	1	0	0	0	0	0	0	0	0	0	0	0	0	0	0	0	0	0	0	0	0
cg00081084	II	37	19	36612722	19	41304562	R	TBCB	NM_001281	Body	chr19:36612342-36612932	Island			0	0	1	0	0	0	0	0	0	0	0	0	0	0	0	0	0	0	0	0	0	0	0
cg00081087	II	37	7	34873912	7	34840437	R	AAA1;NPSR1;NPSR1	NR_015356;NM_207173;NM_207172	Body;Body;Body					0	0	1	0	0	0	0	0	0	0	0	0	0	0	0	0	0	0	0	0	0	0	0
cg00081105	II	37	3	161391765	3	162874459	F								0	0	1	0	0	0	0	0	0	0	0	0	0	0	0	0	0	0	0	0	1	0	0
cg00081141	I	37	1	228160204	1	226226827	F				chr1:228161368-228161576	N_Shore			0	1	0	0	0	0	0	0	0	0	0	NA	NA	NA	NA	NA	NA	NA	NA	NA	NA	NA	NA
cg00081251	II	37	1	45965679	1	45738266	R	CCDC163P;MMACHC	NM_001102601;NM_015506	TSS200;TSS200	chr1:45965586-45966049	Island			0	0	1	1	1	0	0	1	0	0	0	0	0	0	0	0	0	0	0	0	0	0	0
cg00081324	II	37	17	48201233	17	45556232	F	SAMD14	NM_174920	Body					0	0	1	0	0	0	0	0	0	0	0	0	0	0	0	0	0	0	0	0	0	0	0
cg00081347	I	37	17	78188837	17	75803432	F	SGSH	NM_000199	Body	chr17:78188803-78189010	Island			0	0	1	0	0	0	0	0	0	0	0	0	0	0	0	0	0	0	0	0	0	0	0
cg00081404	II	37	2	106957722	2	106324154	F				chr2:106959115-106959526	N_Shore	rs79096468;rs75732902	23;42	0	0	1	0	0	0	0	0	0	0	0	0	0	0	0	0	0	0	0	0	0	0	0
cg00081417	II	37	6	140400137	6	140441830	R								0	0	1	0	0	0	0	0	0	0	0	0	0	0	0	0	0	0	0	0	0	0	0
cg00081439	II	37	10	743761	10	733761	F				chr10:743240-743479	S_Shore			0	0	1	0	0	0	0	0	0	0	0	0	0	0	0	0	0	0	0	0	1	0	0
cg00081445	II	37	6	160941119	6	160861109	F								0	0	1	1	1	0	0	1	0	0	0	0	0	0	0	0	0	0	0	0	0	0	0
cg00081465	I	37	18	77383609	18	75484597	F				chr18:77386827-77387050	N_Shelf	rs9950739	4	0	0	1	0	0	0	0	0	0	0	0	0	0	0	0	0	0	0	0	0	0	0	0
cg00081574	II	37	2	222437836	2	222146080	R	EPHA4	NM_004438	TSS1500	chr2:222436034-222438941	Island			0	0	1	1	1	0	0	1	0	0	0	0	0	0	0	0	0	0	0	0	0	0	0
cg00081602	II	37	5	72922957	5	72958713	R	RGNEF	NM_001080479	5'UTR	chr5:72921593-72922527	S_Shore	rs115108389	3	0	0	1	0	0	0	0	0	0	1	0	0	0	0	0	0	0	0	0	0	0	0	0
cg00081666	I	37	6	83777345	6	83834064	R	DOPEY1	NM_015018	TSS200	chr6:83777271-83777690	Island	rs73481076	7	0	0	1	1	1	0	1	0	0	0	0	0	0	0	0	0	0	0	0	0	0	0	0
cg00081714	II	37	5	116306180	5	116334079	R						rs73782990	29	0	0	1	0	0	0	0	0	0	0	0	0	0	0	0	0	0	0	0	0	0	0	0
cg00081729	II	37	1	240656737	1	238723360	F	GREM2	NM_022469	Body	chr1:240656253-240656720	S_Shore			0	0	1	0	0	0	0	0	0	0	0	0	0	0	0	0	0	0	0	0	0	0	0
cg00081799	I	37	1	6390793	1	6313380	F	ACOT7;ACOT7;ACOT7;ACOT7	NM_181864;NM_181865;NM_007274;NM_181866	Body;Body;Body;Body					0	0	1	0	0	0	0	0	0	0	0	0	0	0	0	0	0	0	0	0	0	0	0
cg00081827	II	37	2	24396224	2	24249728	F				chr2:24397645-24398194	N_Shore			0	0	1	0	0	0	0	0	0	0	0	0	0	0	0	0	0	0	0	0	0	0	0
cg00081835	II	37	3	128966664	3	130449354	R				chr3:128968342-128968544	N_Shore			0	0	1	0	0	0	0	0	0	0	0	0	0	0	0	0	0	0	0	0	0	0	0
cg00081852	I	37	6	22180818	6	22288797	R	FLJ22536	NR_015410	Body			rs114783392;rs116154154	25;22	0	0	1	0	0	0	0	0	0	0	0	0	0	0	0	0	0	0	0	0	0	0	0
cg00081919	II	37	2	43187471	2	43040975	F								0	0	1	0	0	0	0	0	0	0	0	0	0	0	0	0	0	0	0	0	0	0	0
cg00081935	II	37	12	3186906	12	3057167	R	TSPAN9;TSPAN9	NM_001168320;NM_006675	5'UTR;5'UTR	chr12:3186011-3186968	Island			0	0	1	1	1	0	0	1	0	1	0	0	0	0	0	0	0	0	0	0	0	0	0
cg00081975	I	37	17	48712370	17	46067369	R	ABCC3;ABCC3	NM_001144070;NM_003786	Body;Body	chr17:48712050-48712705	Island	rs11568609	43	0	0	1	0	0	0	0	0	0	1	0	0	0	0	0	0	0	0	0	0	0	0	0
cg00082140	II	37	5	179816766	5	179749372	F				chr5:179816662-179817005	Island			0	0	1	0	0	0	0	0	0	0	0	0	0	0	0	0	0	0	0	0	0	0	0
cg00082178	II	37	6	169625414	6	169367339	F	THBS2	NM_003247	Body	chr6:169622297-169622520	S_Shelf			0	0	1	0	0	0	0	0	0	0	0	0	0	0	0	0	0	0	0	0	0	0	0
cg00082182	II	37	1	93914865	1	93687453	R	FNBP1L;FNBP1L;FNBP1L	NM_017737;NM_001164473;NM_001024948	Body;Body;Body	chr1:93913636-93914524	S_Shore			0	0	1	1	1	0	0	1	0	1	0	0	0	0	0	0	0	0	0	0	0	0	0
cg00082219	II	37	2	219846299	2	219554543	R	FEV	NM_017521	3'UTR	chr2:219846291-219847137	Island	rs79354023	1	1	0	0	1	1	0	0	1	0	1	0	NA	NA	NA	NA	NA	NA	NA	NA	NA	NA	NA	NA
cg00082235	II	37	12	6664536	12	6534797	F	IFFO1;IFFO1	NM_001039670;NM_080730	1stExon;1stExon	chr12:6664425-6665336	Island	rs7965594	39	0	0	1	1	1	0	0	1	0	0	0	0	0	0	0	0	0	0	0	0	0	0	0
cg00082285	II	37	1	1097270	1	1087133	R				chr1:1098043-1100584	N_Shore			0	0	1	0	0	0	0	0	0	0	0	0	0	0	0	0	0	0	0	0	0	0	0
cg00082310	II	37	3	171528573	3	173011267	F	PLD1;PLD1	NM_001130081;NM_002662	TSS1500;TSS1500	chr3:171527617-171528458	S_Shore	rs116388557	22	0	0	1	1	1	0	0	1	1	1	0	0	0	0	0	0	0	0	0	0	0	0	0
cg00082384	I	37	3	52516316	3	52491356	F	NISCH	NM_007184	Body					0	0	1	0	0	0	0	0	0	0	0	0	0	0	0	0	0	0	0	0	0	0	0
cg00082411	II	37	7	99034370	7	98872306	R	PTCD1	NM_015545	5'UTR	chr7:99036099-99036892	N_Shore			0	0	1	0	0	0	0	0	0	0	0	0	0	0	0	0	0	0	0	0	0	0	0
cg00082426	II	37	2	61763737	2	61617241	R	XPO1	NM_003400	5'UTR	chr2:61765406-61766091	N_Shore			0	0	1	1	1	0	1	1	0	0	0	0	0	0	0	0	0	0	0	0	0	0	0
cg00082491	I	37	6	31633028	6	31741007	F	BAT4;BAT4;CSNK2B	NM_033177;NM_033177;NM_001320	5'UTR;1stExon;TSS1500	chr6:31632815-31634093	Island			0	0	1	1	1	0	1	0	0	0	0	0	0	0	0	0	0	0	0	0	0	0	0
cg00082497	I	37	1	32802133	1	32574720	F	MARCKSL1	NM_023009	TSS1500	chr1:32800859-32802229	Island			0	0	1	1	1	0	1	1	0	0	0	0	0	1	0	0	0	0	0	0	0	0	0
cg00082540	II	37	21	46396774	21	45221202	R	C21orf70	NM_058190	3'UTR					0	0	1	0	0	0	0	0	0	0	0	0	0	0	0	0	0	0	0	0	0	0	0
cg00082656	II	37	7	104943515	7	104730751	F	SRPK2	NM_182692	Body	chr7:104941752-104941978	S_Shore			0	0	1	0	0	0	0	0	0	0	0	0	0	0	0	0	0	0	0	0	0	0	0
cg00082664	II	37	4	154710796	4	154930246	F	SFRP2	NM_003013	TSS1500	chr4:154709512-154710827	Island			0	0	1	1	1	0	0	1	0	1	0	0	0	0	0	0	0	0	0	0	0	0	0
cg00082713	II	37	3	44038484	3	44013488	F				chr3:44036407-44041104	Island			0	0	1	1	1	0	0	1	1	1	0	0	1	0	0	0	0	0	0	0	0	0	0
cg00082729	II	37	4	54630659	4	54325416	R						rs11133288	2	1	0	0	0	0	0	0	0	0	0	0	NA	NA	NA	NA	NA	NA	NA	NA	NA	NA	NA	NA
cg00082770	II	37	2	200332739	2	200040984	R	FLJ32063	NR_026830	TSS200	chr2:200333687-200334172	N_Shore			0	0	1	0	0	0	0	0	0	1	0	0	0	0	0	0	0	0	0	0	0	0	0
cg00082787	II	37	22	29424662	22	27754662	R	ZNRF3	NM_032173	Body	chr22:29426510-29426843	N_Shore	rs7292372	2	1	0	0	0	0	0	0	0	0	0	0	NA	NA	NA	NA	NA	NA	NA	NA	NA	NA	NA	NA
cg00082833	I	37	16	1561275	16	1501276	R	IFT140	NM_014714	Body	chr16:1559965-1560194	S_Shore			0	0	1	0	0	0	0	0	0	0	0	0	0	0	0	0	0	0	0	0	0	0	0
cg00082874	II	37	20	44660920	20	44094327	R	SLC12A5;SLC12A5	NM_020708;NM_001134771	Body;Body	chr20:44660342-44660948	Island			0	0	1	0	0	0	0	0	0	1	0	0	0	0	0	0	0	0	0	0	0	0	0
cg00082897	II	37	22	50967392	22	49314258	R	TYMP;TYMP;TYMP	NM_001113756;NM_001953;NM_001113755	Body;Body;Body	chr22:50963608-50970768	Island			0	0	1	1	1	0	1	0	0	0	0	0	0	0	0	0	0	0	0	0	0	0	0
cg00082912	II	37	17	52194268	17	49549267	R						rs113772850	36	0	0	1	0	0	0	0	0	0	0	0	0	0	0	0	0	0	0	0	0	0	0	0
cg00082939	II	37	10	77165293	10	76835299	F	C10orf41;C10orf41	NR_024421;NR_024422	Body;Body	chr10:77155128-77169600	Island			0	0	1	0	0	0	0	0	0	1	0	0	0	0	0	0	0	0	0	0	0	0	0
cg00082954	II	37	6	136878319	6	136920012	R	MAP3K5	NM_005923	3'UTR					0	0	1	0	0	0	0	0	0	0	0	0	0	0	0	0	0	0	0	0	0	0	0
cg00082981	II	37	6	29911339	6	30019318	F	HLA-A	NM_002116	Body	chr6:29910202-29911367	Island	rs113368637;rs113672197;rs116332072;rs17179473;rs115681201;rs112336208;rs114691803;rs113167551;rs115083278;rs114083529	5;8;9;13;13;17;21;27;28;49	0	0	1	1	1	1	0	1	0	0	0	0	0	0	1	0	0	0	0	0	0	0	0
cg00083018	II	37	6	101840329	6	101947050	R				chr6:101841425-101841905	N_Shore			0	0	1	0	0	0	0	0	0	1	0	1	0	0	0	0	0	0	0	0	0	0	0
cg00083042	II	37	10	30404617	10	30444623	R								0	0	1	0	0	0	0	0	0	0	0	0	0	0	0	0	0	0	0	0	0	0	0
cg00083046	II	37	2	175204844	2	174913090	R				chr2:175204843-175207553	Island			0	0	1	1	0	0	0	1	0	1	0	0	0	1	0	0	0	0	0	0	0	0	0
cg00083059	II	37	6	39902348	6	40010326	R	MOCS1;MOCS1	NR_033233;NM_001075098	TSS200;TSS200	chr6:39901852-39902299	S_Shore			0	0	1	1	1	0	0	0	0	0	0	0	0	0	0	0	0	0	0	0	0	0	0
cg00083072	II	37	11	65415190	11	65171766	F	SIPA1;SIPA1	NM_153253;NM_006747	Body;Body	chr11:65413778-65415203	Island			0	0	1	0	0	1	0	0	0	0	0	0	0	0	0	0	0	0	0	0	0	0	0
cg00083139	I	37	2	198380745	2	198088990	F	MOBKL3;MOBKL3;MOBKL3	NM_199482;NM_015387;NM_001100819	5'UTR;TSS200;TSS200	chr2:198380423-198381301	Island			0	0	1	1	1	0	1	0	0	0	0	0	0	0	0	0	0	0	0	0	0	0	0
cg00083188	II	37	10	79314844	10	78984850	F	KCNMA1;KCNMA1;KCNMA1;KCNMA1	NM_001161353;NM_001161352;NM_002247;NM_001014797	Body;Body;Body;Body			rs77993913	30	0	0	1	0	0	0	0	0	0	0	0	0	0	0	0	0	0	0	0	0	0	0	0
cg00083193	II	37	15	65337425	15	63124478	F	OSTBETA	NM_178859	TSS1500					0	0	1	0	0	0	0	0	0	0	0	0	0	0	0	0	0	0	0	0	0	0	0
cg00083194	II	37	12	32832920	12	32724187	F	DNM1L;DNM1L;DNM1L	NM_012062;NM_005690;NM_012063	Body;Body;Body	chr12:32832130-32832978	Island			0	0	1	1	1	0	1	1	0	0	0	0	0	0	0	0	0	0	0	0	0	0	0
cg00083206	II	37	6	110721305	6	110827998	R	DDO;DDO	NM_004032;NM_003649	Body;Body	chr6:110721059-110721630	Island			0	0	1	0	0	0	0	0	0	0	0	0	0	0	0	0	0	0	0	0	0	0	0
cg00083223	II	37	13	112606342	13	111654343	F								0	0	1	0	0	0	0	0	0	0	0	0	0	0	0	0	0	0	0	0	0	0	0
cg00083262	II	37	1	157125526	1	155392150	R								0	0	1	1	0	0	0	1	0	0	0	0	0	1	0	0	0	0	0	0	0	0	0
cg00083265	II	37	7	4820880	7	4787406	R	KIAA0415	NM_014855	Body	chr7:4823506-4824097	N_Shelf			0	0	1	0	0	1	0	0	0	0	0	0	0	0	0	0	0	0	0	0	0	0	0
cg00083359	II	37	8	144676110	8	144747253	R	EEF1D;EEF1D;EEF1D;EEF1D;EEF1D;EEF1D;EEF1D	NM_001130053;NM_032378;NM_001130055;NM_001960;NM_001130056;NM_001130057;NM_001130054	5'UTR;5'UTR;5'UTR;5'UTR;5'UTR;5'UTR;5'UTR	chr8:144675988-144676207	Island	rs1057556	14	0	0	1	0	0	1	0	0	0	0	0	0	0	0	0	0	0	0	0	0	0	0	0
cg00083399	II	37	16	86565980	16	85123481	R	MTHFSD;MTHFSD;MTHFSD;MTHFSD;MTHFSD;MTHFSD;MTHFSD	NM_001159380;NR_027490;NM_001159377;NM_022764;NM_001159379;NM_001159378;NR_027489	Body;Body;Body;Body;Body;Body;Body	chr16:86565357-86565861	S_Shore	rs115896069	18	0	0	1	0	0	1	0	0	0	0	0	0	0	0	0	0	0	0	0	0	0	0	0
cg00083401	I	37	3	51642365	3	51617405	R	RAD54L2	NM_015106	Body					0	0	1	0	0	0	0	0	0	0	0	0	0	0	0	0	0	0	0	0	0	0	0
cg00083535	I	37	8	140871048	8	140940230	R	TRAPPC9;TRAPPC9	NM_001160372;NM_031466	Body;Body					0	0	1	0	0	0	0	0	0	0	0	0	0	0	0	0	0	0	0	0	0	0	0
cg00083596	II	37	7	3996856	7	3963382	R	SDK1	NM_152744	Body			rs56052705	1	1	0	0	0	0	0	0	0	0	0	0	NA	NA	NA	NA	NA	NA	NA	NA	NA	NA	NA	NA
cg00083616	II	37	19	35981371	19	40673211	F	KRTDAP	NM_207392	TSS200					0	0	1	0	0	0	0	0	0	0	0	0	0	0	0	0	0	0	0	0	0	0	0
cg00083652	I	37	1	89739339	1	89511927	F	GBP5;GBP5	NM_052942;NM_001134486	TSS1500;TSS1500			rs114069841	13	0	0	1	0	0	0	0	0	0	0	0	0	0	0	0	0	0	0	0	0	0	0	0
cg00083659	II	37	22	37404577	22	35734523	F	C22orf33;C22orf33	NM_178552;NM_001163857	TSS1500;TSS1500			rs117739911	0	1	0	0	0	0	0	0	0	0	0	0	NA	NA	NA	NA	NA	NA	NA	NA	NA	NA	NA	NA
cg00083685	II	37	21	43767586	21	42640655	F	TFF2	NM_005423	Body					0	0	1	0	0	0	0	0	0	0	0	0	0	0	0	0	0	0	0	0	0	0	0
cg00083765	I	37	8	144923196	8	144995184	F	NRBP2	NM_178564	5'UTR	chr8:144923490-144923808	N_Shore			0	0	1	1	1	0	0	0	0	0	0	0	0	0	0	0	0	0	0	0	0	0	0
cg00083790	I	37	12	132944010	12	131454083	F						rs28421229	24	0	0	1	0	0	0	0	0	0	0	0	0	0	0	0	0	0	0	0	0	0	0	0
cg00083801	I	37	17	4448531	17	4395280	F	MYBBP1A;MYBBP1A	NM_014520;NM_001105538	Body;Body					0	0	1	0	0	1	1	0	0	0	0	0	0	0	0	0	0	0	0	0	0	0	0
cg00083833	II	37	16	50583273	16	49140774	F	NKD1	NM_033119	Body	chr16:50583175-50583465	Island			0	0	1	1	1	0	0	1	0	1	0	0	0	0	0	0	0	0	0	0	0	0	0
cg00083937	II	37	22	51039805	22	49386671	R	MAPK8IP2	NM_012324	Body	chr22:51038494-51039752	S_Shore	rs9616794;rs2238834	39;29	0	0	1	0	0	0	0	0	0	1	0	0	0	0	0	0	0	0	0	0	0	0	0
cg00083959	II	37	15	51243589	15	49030881	R	AP4E1	NM_007347	Body					0	0	1	0	0	1	0	0	0	0	0	0	0	0	0	0	0	0	0	0	0	0	0
cg00083993	II	37	5	146133678	5	146113871	F	PPP2R2B;PPP2R2B;PPP2R2B;PPP2R2B;PPP2R2B;PPP2R2B;PPP2R2B	NM_181674;NM_001127381;NM_181677;NM_181676;NM_181675;NM_004576;NM_181678	Body;Body;Body;Body;Body;Body;Body					0	0	1	1	0	0	0	1	0	0	0	0	0	0	0	0	0	0	0	0	0	0	0
cg00084019	II	37	7	176739	7	271822	F				chr7:178517-179127	N_Shore			0	0	1	0	0	0	0	0	0	0	0	0	0	0	0	0	0	0	0	0	0	0	0
cg00084094	II	37	12	109096204	12	107620333	R	CORO1C	NM_014325	5'UTR					0	0	1	0	0	0	1	1	0	0	0	0	0	0	0	0	0	0	0	0	0	0	0
cg00084131	II	37	3	69025488	3	69108178	R	C3orf64	NM_173654	3'UTR			rs80297124;rs115176538	32;1	1	0	0	0	0	0	0	0	0	0	0	NA	NA	NA	NA	NA	NA	NA	NA	NA	NA	NA	NA
cg00084184	II	37	4	10019009	4	9628107	R	SLC2A9;SLC2A9	NM_020041;NM_001001290	Body;Body	chr4:10020481-10021026	N_Shore			0	0	1	0	0	0	0	0	0	0	0	0	0	0	0	0	0	0	0	0	0	0	0
cg00084202	II	37	8	143360290	8	143358197	F	TSNARE1	NM_145003	Body	chr8:143361313-143361642	N_Shore	rs75013726	0	1	0	0	0	0	0	0	0	0	0	0	NA	NA	NA	NA	NA	NA	NA	NA	NA	NA	NA	NA
cg00084271	II	37	1	160121487	1	158388111	R	ATP1A4;ATP1A4	NM_144699;NM_144699	1stExon;5'UTR			rs74123260;rs41288129;rs75539545;rs2369476	46;39;31;1	1	0	0	0	0	0	0	0	0	0	0	NA	NA	NA	NA	NA	NA	NA	NA	NA	NA	NA	NA
cg00084338	I	37	6	170595920	6	170437845	F	DLL1	NM_005618	Body	chr6:170597246-170597499	N_Shore			0	0	1	0	0	0	0	1	0	0	0	0	0	0	0	0	0	0	0	0	0	0	0
cg00084347	II	37	12	124393913	12	122959866	F	DNAH10	NM_207437	Body					0	0	1	0	0	0	0	0	0	0	0	0	0	0	0	0	0	0	0	0	0	0	0
cg00084398	II	37	6	43249983	6	43357961	R	TTBK1	NM_032538	Body	chr6:43251671-43252018	N_Shore			0	0	1	0	0	0	0	0	0	0	0	0	0	0	0	0	0	0	0	0	0	0	0
cg00084432	II	37	13	36944471	13	35842471	F	SPG20	NM_001142294	TSS200					0	0	1	0	0	0	0	0	0	0	0	0	0	0	0	0	0	0	0	0	0	0	0
cg00084435	II	37	5	195276	5	248276	R	LRRC14B	NM_001080478	Body	chr5:195087-195323	Island			0	0	1	0	0	0	0	0	0	0	0	0	0	0	0	0	0	0	0	0	0	0	0
cg00084577	II	37	16	30721139	16	30628640	R	SNORA30;SRCAP	NR_002966;NM_006662	TSS1500;Body					0	0	1	0	0	1	0	0	0	0	0	0	0	0	0	0	0	0	0	0	0	0	0
cg00084604	II	37	6	40929496	6	41037474	F						rs77465187	36	0	0	1	0	0	0	0	0	0	0	0	0	0	0	0	0	0	0	0	0	0	0	0
cg00084643	II	37	5	125936116	5	125964015	F	PHAX	NM_032177	TSS1500	chr5:125936522-125937100	N_Shore			0	0	1	1	1	0	0	0	0	0	0	0	0	0	0	0	0	0	0	0	0	0	0
cg00084687	I	37	7	92076896	7	91914832	F	GATAD1;GATAD1	NM_021167;NM_021167	1stExon;5'UTR	chr7:92076699-92077395	Island			0	0	1	1	1	0	1	0	0	0	0	0	0	0	0	0	0	0	0	0	0	0	0
cg00084720	II	37	8	94527855	8	94597031	R								0	0	1	0	0	0	0	0	0	0	0	0	0	0	0	0	0	0	0	0	0	0	0
cg00084770	II	37	10	88149210	10	88139190	R				chr10:88149266-88149738	N_Shore	rs75749298	3	0	0	1	1	1	0	0	0	0	1	0	0	0	0	0	0	0	0	0	0	0	0	0
cg00084798	I	37	8	142841965	8	142839872	F				chr8:142841912-142842157	Island	rs112995478	6	0	0	1	0	0	0	0	0	0	0	0	0	0	0	0	0	0	0	0	0	0	0	0
cg00084958	II	37	2	68882355	2	68735859	R	PROKR1	NM_138964	Body	chr2:68882342-68882574	Island			0	0	1	0	0	0	0	0	0	0	0	0	0	0	0	0	0	0	0	0	0	0	0
cg00085013	II	37	3	14871570	3	14846574	F	FGD5	NM_152536	Body					0	0	1	0	0	0	0	0	0	0	0	0	0	0	0	0	0	0	0	0	0	0	0
cg00085029	II	37	11	36398393	11	36354969	F	PRR5L;PRR5L;PRR5L	NM_024841;NM_001160167;NM_001160168	5'UTR;5'UTR;Body	chr11:36397926-36399398	Island			0	0	1	1	1	0	0	1	1	1	0	0	0	0	0	0	0	0	0	0	0	0	0
cg00085061	II	37	21	43161624	21	42034693	R	RIPK4	NM_020639	Body	chr21:43160916-43161948	Island	rs77714557	25	0	0	1	0	0	0	0	0	0	0	0	0	0	0	0	0	0	0	0	0	0	0	0
cg00085122	II	37	1	11709018	1	11631605	F	FBXO2	NM_012168	Body	chr1:11708767-11709277	Island			0	0	1	1	0	0	0	0	0	0	0	0	0	1	0	0	0	0	0	0	0	0	0
cg00085123	II	37	2	8723906	2	8641357	F				chr2:8723855-8724093	Island			0	0	1	1	0	0	0	1	0	0	0	0	0	0	0	0	0	0	0	0	0	0	0
cg00085199	II	37	8	141106596	8	141175778	F	TRAPPC9;TRAPPC9	NM_001160372;NM_031466	Body;Body	chr8:141107837-141110984	N_Shore			0	0	1	0	0	0	0	0	0	0	0	0	0	0	0	0	0	0	0	0	0	0	0
cg00085256	II	37	2	218251446	2	217959691	R	DIRC3	NR_026597	Body					0	0	1	0	0	0	0	0	0	0	0	0	0	0	0	0	0	0	0	0	0	0	0
cg00085281	II	37	7	2055099	7	2021625	R	MAD1L1;MAD1L1;MAD1L1	NM_003550;NM_001013837;NM_001013836	Body;Body;Body	chr7:2054060-2054386	S_Shore			0	0	1	0	0	0	0	0	0	0	0	0	0	0	0	0	0	0	0	0	0	0	0
cg00085370	II	37	5	1855960	5	1908960	F				chr5:1856773-1858444	N_Shore			0	0	1	0	0	0	0	0	0	0	0	0	0	0	0	0	0	0	0	0	0	0	0
cg00085403	I	37	1	144932207	1	143643564	F	PDE4DIP;PDE4DIP;PDE4DIP	NM_001002811;NM_001002812;NM_014644	TSS200;Body;Body	chr1:144931339-144932626	Island	rs114639292;rs2798892	1;13	1	0	0	1	1	0	1	0	0	0	0	NA	NA	NA	NA	NA	NA	NA	NA	NA	NA	NA	NA
cg00085416	II	37	8	74660265	8	74822819	R	STAU2;STAU2;STAU2;STAU2;STAU2;STAU2;STAU2	NM_001164381;NM_001164380;NM_001164385;NM_001164382;NM_001164384;NM_014393;NM_001164383	TSS1500;TSS1500;TSS1500;TSS1500;TSS1500;TSS1500;TSS1500	chr8:74658490-74659828	S_Shore	rs76875426;rs116492038	30;25	0	0	1	1	1	0	1	1	0	0	0	0	0	1	0	0	0	0	0	0	0	0	0
cg00085430	II	37	17	3031874	17	2978624	R	OR1G1	NM_003555	TSS1500					0	0	1	0	0	0	0	0	0	0	0	0	0	0	0	0	0	0	0	0	0	0	0
cg00085434	II	37	11	14927489	11	14884065	R				chr11:14926471-14927770	Island	rs113552994	30	0	0	1	1	1	0	0	0	0	0	0	0	0	1	0	0	0	0	0	0	0	0	0
cg00085438	II	37	3	152049980	3	153532670	F	MBNL1;MBNL1;MBNL1;MBNL1;MBNL1;MBNL1;MBNL1	NM_207295;NM_207293;NM_021038;NM_207292;NM_207296;NM_207297;NM_207294	Body;Body;Body;Body;Body;Body;Body					0	0	1	0	0	0	0	1	0	0	0	0	0	0	0	0	0	0	0	0	0	0	0
cg00085448	II	37	12	113416442	12	111900825	F	OAS2;OAS2;OAS2	NM_001032731;NM_002535;NM_016817	1stExon;1stExon;1stExon					0	0	1	1	1	0	0	1	0	0	0	0	0	0	0	0	0	0	0	0	0	0	0
cg00085486	II	37	7	84812539	7	84650475	R				chr7:84814839-84816242	N_Shelf			0	0	1	0	0	0	0	0	0	0	0	0	0	0	0	0	0	0	0	0	0	0	0
cg00085493	II	37	1	208040203	1	206106826	R				chr1:208041862-208042718	N_Shore	rs926628	40	0	0	1	1	0	0	0	1	0	0	0	0	0	0	1	0	0	0	0	0	0	0	0
cg00085619	II	37	7	155252748	7	154945509	F	EN2	NM_001427	Body	chr7:155246390-155251955	S_Shore	rs73494123	35	0	0	1	0	0	0	0	0	0	1	0	0	0	0	0	0	0	0	0	0	0	0	0
cg00085732	II	37	17	26800820	17	23824947	F	SLC13A2;SLC13A2;SLC13A2;SLC13A2	NM_001145976;NR_027384;NM_001145975;NM_003984	1stExon;Body;1stExon;1stExon					0	0	1	0	0	0	0	0	0	0	0	0	0	0	0	0	0	0	0	0	0	0	0
cg00085747	II	37	17	3764113	17	3710862	R	CAMKK1;CAMKK1	NM_032294;NM_172206	3'UTR;3'UTR			rs8069421	19	0	0	1	0	0	1	0	0	0	0	0	0	0	0	0	0	0	0	0	0	0	0	0
cg00085790	II	37	1	211722100	1	209788723	F						rs114653516	49	0	0	1	0	0	0	0	0	0	0	0	0	0	0	0	0	0	0	0	0	0	0	0
cg00085830	II	37	1	182808254	1	181074877	F	DHX9	NM_001357	TSS200	chr1:182808312-182809122	N_Shore			0	0	1	1	1	0	1	1	0	0	0	0	0	0	0	0	0	0	0	0	0	0	0
cg00085889	II	37	3	12921526	3	12896526	R				chr3:12917391-12918016	S_Shelf	rs116238040	25	0	0	1	0	0	0	0	0	0	0	0	0	0	0	0	0	0	0	0	0	0	0	0
cg00086113	II	37	15	75760823	15	73547876	F	PTPN9	NM_002833	3'UTR			rs78787156;rs76001954	12;19	0	0	1	0	0	1	0	0	0	0	0	0	0	0	0	0	0	0	0	0	0	0	0
cg00086171	II	37	12	56269767	12	54556034	F								0	0	1	0	0	0	0	0	0	0	0	0	0	0	0	0	0	0	0	0	0	0	0
cg00086243	II	37	1	1142405	1	1132268	F	TNFRSF18;TNFRSF18;TNFRSF18	NM_148902;NM_148901;NM_004195	TSS1500;TSS1500;TSS1500	chr1:1141670-1142150	S_Shore	rs112105612;rs11466670	1;30	1	0	0	1	1	0	0	1	0	0	0	NA	NA	NA	NA	NA	NA	NA	NA	NA	NA	NA	NA
cg00086266	I	37	1	1242895	1	1232758	R	PUSL1;ACAP3	NM_153339;NM_030649	TSS1500;Body	chr1:1242400-1245185	Island			0	0	1	1	1	0	1	1	0	0	0	0	0	0	0	0	0	0	0	0	0	0	0
cg00086283	I	37	7	158409247	7	158102008	R								0	0	1	0	0	0	0	0	0	0	0	0	0	0	0	0	0	0	0	0	0	0	0
cg00086297	I	37	16	3662233	16	3602234	R	BTBD12	NM_032444	TSS1500	chr16:3661120-3661775	S_Shore	rs113325314	10	0	0	1	1	1	0	0	1	0	0	0	0	0	0	0	0	0	0	0	0	0	0	0
cg00086334	II	37	16	88904832	16	87432333	R	GALNS	NM_000512	Body	chr16:88905509-88905750	N_Shore	rs7196283;rs114545653;rs7205379	49;46;34	0	0	1	0	0	0	0	0	0	0	0	0	0	0	0	0	0	0	0	0	0	0	0
cg00086346	II	37	19	3908136	19	3859136	R	ATCAY	NM_033064	Body	chr19:3907689-3908398	Island			0	0	1	0	0	0	0	0	0	0	0	0	0	0	0	0	0	0	0	0	0	0	0
cg00086426	II	37	16	10934373	16	10841874	R								0	1	0	0	0	0	0	0	0	0	0	NA	NA	NA	NA	NA	NA	NA	NA	NA	NA	NA	NA
cg00086429	II	37	2	206566025	2	206274270	R	NRP2;NRP2;NRP2;NRP2;NRP2;NRP2	NM_201279;NM_018534;NM_201264;NM_201267;NM_003872;NM_201266	Body;Body;Body;Body;Body;Body					0	0	1	0	0	0	1	0	0	0	0	0	0	0	0	0	0	0	0	0	0	0	0
cg00086488	II	37	13	113648882	13	112696883	R	MCF2L;MCF2L	NM_001112732;NM_024979	Body;Body	chr13:113648343-113649601	Island			0	0	1	0	0	0	0	0	0	0	0	0	0	0	0	0	0	0	0	0	0	0	0
cg00086493	II	37	19	51535348	19	56227160	F	KLK12;KLK12;KLK12	NM_145895;NM_019598;NM_145894	Body;Body;Body	chr19:51535218-51535475	Island			0	0	1	0	0	0	0	0	0	0	0	0	0	0	0	0	0	0	0	0	0	0	0
cg00086577	II	37	6	32122894	6	32230872	F	PPT2;PPT2	NM_005155;NM_138717	Body;Body	chr6:32121829-32122529	S_Shore			0	0	1	1	1	0	0	1	0	0	0	0	0	1	0	0	0	0	0	0	0	0	0
cg00086670	II	37	10	104629122	10	104619112	R	AS3MT	NM_020682	TSS200	chr10:104629038-104629479	Island			0	0	1	0	1	0	0	0	0	0	0	0	0	0	0	0	0	0	0	0	0	0	0
cg00086710	II	37	4	89204074	4	89423098	F	PPM1K	NM_152542	5'UTR	chr4:89204952-89206069	N_Shore	rs17732955	19	0	0	1	1	1	0	0	1	0	0	0	0	0	0	0	0	0	0	0	0	0	0	0
cg00086730	II	37	16	88782159	16	87309660	R	FAM38A	NM_001142864	Body	chr16:88781806-88782517	Island			0	0	1	0	0	1	0	0	0	0	0	0	0	0	0	0	0	0	0	0	0	0	0
cg00086809	II	37	16	640354	16	580355	R	RAB40C	NM_021168	1stExon	chr16:638545-640705	Island			0	0	1	1	1	0	0	1	0	0	0	0	0	0	0	0	0	0	0	0	0	0	0
cg00086871	II	37	4	6988644	4	7039545	F	TBC1D14;TBC1D14;TBC1D14	NM_001113361;NM_001113363;NM_020773	Body;TSS1500;Body	chr4:6988305-6989373	Island	rs1048009	33	0	0	1	1	1	0	1	0	0	0	0	0	0	0	0	0	0	0	0	0	0	0	0
cg00087005	I	37	10	126848218	10	126838208	F	CTBP2;CTBP2	NM_001083914;NM_001329	5'UTR;5'UTR	chr10:126847224-126851327	Island			0	0	1	1	1	0	0	0	0	0	0	0	0	0	0	0	0	0	0	0	0	0	0
[truncated: 483,578 more rows]
