# Supplementary material for: Genome-wide signatures of differential DNA methylation in pediatric acute lymphoblastic leukemia
Source: Genome Biol. 2013 Sep 24;14(9):r105. doi: 10.1186/gb-2013-14-9-r105 (PMC4014804; doi:10.1186/gb-2013-14-9-r105)
Supplement: Additional file 2: Tables S2 to S18 — Supplemental Tables S2 to S18. [file gb-2013-14-9-r105-S2.xlsx]

## Sheet: Table S2
Nordlund & Bäcklin et al. Genome-wide signatures of differential DNA methylation in pediatric acute lymphoblastic leukemia
Supplemental Table 2. Constitutive differentially methylated sites.
Chr	CpG Coordinate*	CpG ID†	Gene Id‡	CpG Island relation	Gene region		Mean β-value reference					Mean β-value ALL											FDR adjusted p-value
							Bone Marrow	CD19+	CD3+	CD34+		T-ALL	MLL	dic(9;20)	HeH	t(1;19)	t(12;21)	t(9;22)	iAMP21	not determined	non-recurrent		T-ALL	MLL	dic(9;20)	HeH	t(1;19)	t(12;21)	t(9;22)	iAMP21	not determined	non-recurrent
1	1294006	cg12478066	MXRA8	Shelf	TSS200		0.0964836	0.178785	0.220615	0.0994276		0.465742	0.380187	0.451398	0.381158	0.402264	0.494014	0.376298	0.344538	0.459683	0.436637		2.38781e-24	1.81282e-10	4.82595e-10	7.81384e-37	8.13022e-11	2.03776e-41	5.91719e-09	2.67234e-05	1.51133e-31	4.53675e-27
1	1935048	cg22344830	KIAA1751	Shore	5'UTR		0.10504	0.199734	0.246689	0.131401		0.656937	0.368032	0.688165	0.497207	0.459191	0.552152	0.37512	0.469504	0.486837	0.476079		9.74473e-29	3.27868e-08	2.18928e-10	3.76741e-32	1.02666e-07	7.01272e-39	0.000759344	0.000848689	1.10284e-24	4.40333e-20
1	1935289	cg26067203	KIAA1751	Island	TSS200		0.0323865	0.142435	0.0913064	0.0255066		0.460409	0.460322	0.717754	0.608169	0.393818	0.644799	0.413464	0.441767	0.529951	0.588093		5.22111e-27	7.8652e-14	5.55043e-11	3.48673e-44	1.21825e-11	2.01444e-43	6.50446e-10	4.57651e-05	3.34231e-30	2.86147e-32
1	1935535	cg08114317	KIAA1751	Shore	TSS1500		0.163892	0.318198	0.270992	0.181784		0.618542	0.476245	0.734378	0.681193	0.428334	0.668446	0.462281	0.521508	0.593999	0.643093		4.12818e-26	1.40289e-10	5.60865e-11	6.89186e-43	1.2259e-05	3.02808e-41	1.65855e-06	0.00219574	2.04971e-26	1.10261e-28
1	2559930	cg14510359	MMEL1	Island	Body		0.117498	0.27199	0.210292	0.109045		0.640767	0.68858	0.756629	0.716223	0.483612	0.689499	0.512701	0.684031	0.593049	0.63003		2.15656e-30	3.08347e-14	5.56631e-11	1.61867e-45	1.81608e-10	2.95045e-43	3.01788e-09	7.49034e-06	3.56741e-31	5.21592e-32
1	2560350	cg11677857	MMEL1	Island	Body		0.091817	0.168766	0.132829	0.104462		0.504448	0.566873	0.723006	0.581758	0.33001	0.54839	0.331722	0.48334	0.484043	0.50494		1.04729e-29	3.08347e-14	5.73909e-11	2.30948e-45	4.75281e-10	2.13922e-43	4.62532e-09	8.95114e-05	1.28212e-29	3.58338e-33
1	2561054	cg21391741	MMEL1	Island	5'UTR		0.248776	0.37299	0.376616	0.305102		0.646525	0.703701	0.735402	0.696141	0.485913	0.679842	0.538934	0.747532	0.598326	0.667027		3.68552e-20	8.40267e-13	5.80958e-11	4.77676e-38	9.0131e-06	1.19035e-36	0.00674399	0.000139125	6.96489e-17	5.54388e-23
1	2706335	cg00017437		Island			0.0328069	0.193023	0.110693	0.0681278		0.591849	0.708056	0.701568	0.644918	0.433596	0.670571	0.464526	0.682011	0.623123	0.657712		9.22615e-32	3.08347e-14	5.55043e-11	4.55933e-45	5.48453e-11	2.26046e-43	1.71688e-09	1.09095e-05	6.09207e-34	1.75329e-33
1	2928964	cg00829990		Shore			0.264776	0.382655	0.336087	0.308142		0.71454	0.869588	0.749424	0.798062	0.720497	0.801383	0.713482	0.769339	0.724678	0.77141		1.89163e-28	3.08347e-14	1.91211e-10	1.0928e-44	1.34753e-09	4.88828e-43	1.75019e-08	8.65996e-05	2.53627e-27	5.19952e-31
1	2984255	cg10802480	FLJ42875;PRDM16;FLJ42875;PRDM16	Island	Body;TSS1500;Body;TSS1500		0.07066	0.185495	0.162574	0.0878644		0.425488	0.457896	0.533076	0.513157	0.30332	0.472774	0.309108	0.395634	0.429774	0.459285		8.52645e-18	6.11842e-14	8.0858e-11	1.23485e-42	3.37543e-08	1.53791e-39	9.16694e-07	8.1048e-05	3.17416e-27	3.19036e-28
1	2984275	cg12140144	FLJ42875;PRDM16;FLJ42875;PRDM16	Island	Body;TSS1500;Body;TSS1500		0.075252	0.171472	0.147099	0.162845		0.518602	0.532481	0.593318	0.578454	0.383957	0.533491	0.409419	0.426382	0.493836	0.527956		8.24485e-15	9.16417e-13	2.04758e-10	3.6438e-40	5.66964e-05	9.47196e-37	2.10494e-05	0.00327013	1.63955e-20	7.85244e-26
1	2984445	cg11229543	PRDM16;PRDM16;FLJ42875;FLJ42875	Island	TSS1500;TSS1500;TSS200;TSS200		0.0526136	0.204416	0.149342	0.0789361		0.589469	0.582013	0.637988	0.648275	0.388387	0.611219	0.347032	0.548572	0.562733	0.580205		5.46269e-27	6.29182e-14	5.55043e-11	1.03633e-43	1.50176e-07	4.03795e-43	3.54235e-06	2.33765e-05	2.40443e-31	1.58443e-31
1	2987914	cg22122862	PRDM16;PRDM16	Island	Body;Body		0.260909	0.354537	0.398026	0.168745		0.764022	0.736034	0.759138	0.732773	0.545878	0.738464	0.69956	0.770753	0.666991	0.70491		7.34591e-31	4.17435e-14	5.55043e-11	2.10483e-44	1.02666e-07	6.75652e-42	1.53545e-09	6.19346e-06	1.09294e-29	2.97507e-28
1	2990490	cg17001566	PRDM16;PRDM16	Island	Body;Body		0.257765	0.351492	0.34562	0.212908		0.736356	0.760296	0.769951	0.781991	0.587847	0.774877	0.652975	0.768169	0.690274	0.719894		1.21732e-30	3.08347e-14	5.55043e-11	6.48495e-45	1.34753e-09	2.01444e-43	9.80538e-09	6.19346e-06	4.21905e-30	8.8074e-31
1	3100343	cg18759102	PRDM16;PRDM16	Shelf	Body;Body		0.0427114	0.132031	0.154455	0.043486		0.541956	0.459761	0.541824	0.461546	0.272425	0.422635	0.408317	0.383052	0.366274	0.413623		3.50913e-28	4.70615e-14	6.1535e-10	1.43036e-40	1.46536e-05	2.14313e-39	1.7508e-07	0.000239112	5.94702e-23	6.88309e-25
1	3100497	cg05354921	PRDM16;PRDM16	Shelf	Body;Body		0.129255	0.307834	0.322375	0.0805502		0.745811	0.505068	0.675057	0.60851	0.393767	0.595264	0.567905	0.713591	0.55479	0.618958		3.46199e-29	2.53689e-12	2.18928e-10	4.10666e-39	3.13987e-06	3.32085e-37	6.10217e-09	6.19346e-06	1.83623e-26	3.26613e-28
1	3123854	cg22729726	PRDM16;PRDM16	Open sea	Body;Body		0.306492	0.35173	0.395341	0.15647		0.747702	0.656083	0.690033	0.714165	0.529323	0.667504	0.685589	0.722175	0.64207	0.661202		6.85367e-31	1.53919e-11	4.50576e-10	4.50489e-41	2.2469e-05	2.01784e-37	8.21759e-09	6.19346e-06	3.09144e-29	5.82963e-29
1	3164390	cg24939838	PRDM16;PRDM16	Island	Body;Body		0.0542979	0.175454	0.155188	0.0676616		0.506036	0.408645	0.502216	0.52966	0.286751	0.444885	0.332606	0.458802	0.410457	0.442197		7.78119e-30	4.70615e-14	1.91211e-10	8.22417e-45	2.27449e-06	5.14107e-40	1.40835e-07	6.19346e-06	2.25476e-30	1.263e-29
1	3200586	cg23034362	PRDM16;PRDM16	Shelf	Body;Body		0.268726	0.350806	0.339763	0.213905		0.607564	0.631604	0.566978	0.765658	0.492878	0.520211	0.546085	0.6202	0.550742	0.559136		3.16043e-17	5.28732e-11	1.15161e-06	9.92539e-41	0.00492532	3.59353e-17	0.00672607	0.000207208	6.72308e-18	7.93326e-16
1	3566950	cg22822803	WDR8	Island	TSS1500		0.301696	0.230258	0.239835	0.258247		0.834096	0.695304	0.860287	0.761797	0.645437	0.841504	0.715587	0.655398	0.788431	0.773395		3.69963e-31	3.12122e-10	5.55043e-11	1.85288e-41	5.83421e-07	1.0288e-41	1.49873e-07	0.00201348	4.50933e-33	5.72208e-31
1	3567303	cg04021697	WDR8	Island	TSS1500		0.0203071	0.0473837	0.129639	0.0197907		0.697666	0.329539	0.661593	0.498455	0.326365	0.675423	0.261499	0.661877	0.571492	0.609597		6.54398e-31	2.5369e-11	5.55043e-11	2.007e-38	3.17706e-08	4.19826e-43	1.27219e-06	6.19346e-06	1.57863e-29	6.91529e-30
1	3567412	cg16823083	WDR8	Island	TSS1500		0.0954524	0.194213	0.251244	0.0892858		0.661728	0.327236	0.638857	0.45505	0.377759	0.532653	0.356256	0.5851	0.51422	0.555172		2.61027e-30	7.3021e-10	5.55043e-11	9.02963e-31	7.31214e-07	1.61627e-38	0.00294549	2.67234e-05	2.59362e-27	2.09269e-30
1	3567852	cg12475507	TP73;WDR8	Island	TSS1500;TSS1500		0.214032	0.356662	0.419815	0.255137		0.773479	0.487749	0.702869	0.58303	0.548097	0.677527	0.536335	0.71424	0.63334	0.622223		2.50342e-32	7.32059e-11	1.91211e-10	2.91984e-35	2.87561e-09	3.47635e-40	9.1092e-08	3.61727e-05	3.31833e-27	1.52581e-27
1	3568210	cg20677901	TP73	Island	TSS1500		0.0429155	0.139309	0.224592	0.0572052		0.689269	0.354209	0.646343	0.441605	0.425349	0.611296	0.347482	0.53352	0.529131	0.543573		9.42512e-32	8.9995e-12	5.55043e-11	3.66219e-33	5.3184e-11	5.75224e-42	9.44278e-07	0.00158978	1.58746e-28	7.5993e-28
1	3568212	cg00565688	TP73	Island	TSS1500		0.0555223	0.158995	0.259717	0.079582		0.691603	0.377084	0.636131	0.454346	0.454996	0.604677	0.383877	0.525359	0.53422	0.538557		2.5864e-31	4.33612e-12	5.55043e-11	4.82672e-33	1.88479e-11	1.14876e-41	8.1055e-08	0.00246214	1.34151e-28	3.17114e-27
1	3568236	cg00295572	TP73	Island	TSS1500		0.0282021	0.0955661	0.182334	0.0470628		0.640823	0.249551	0.523046	0.34663	0.349002	0.504162	0.262657	0.482321	0.437711	0.450634		4.53115e-29	5.81075e-11	5.9086e-11	1.15228e-28	6.20355e-10	4.54298e-40	4.10287e-05	0.00232535	1.15451e-25	6.73554e-25
1	3568245	cg17496659	TP73	Island	TSS1500		0.0651917	0.157383	0.23957	0.0665555		0.591203	0.300497	0.515013	0.34358	0.373052	0.495196	0.28756	0.480966	0.41223	0.434475		1.80478e-29	2.77981e-12	5.55043e-11	7.43106e-30	2.84969e-11	1.19756e-40	3.67745e-06	0.000467821	3.24518e-27	2.6278e-27
1	4714033	cg13495205	AJAP1;AJAP1	Island	TSS1500;TSS1500		0.0326747	0.17825	0.104501	0.0653513		0.687665	0.770485	0.737298	0.811565	0.270895	0.453813	0.449269	0.691075	0.611492	0.66186		2.65188e-33	4.07888e-14	6.68689e-11	2.18211e-45	0.00130544	9.61537e-33	3.80113e-08	0.000160786	6.30192e-29	1.72745e-30
1	4714171	cg15484532	AJAP1;AJAP1	Island	TSS1500;TSS1500		0.0607738	0.211712	0.160541	0.0793121		0.348594	0.711771	0.712988	0.709493	0.359882	0.474109	0.484287	0.630396	0.584853	0.628211		2.44331e-07	3.08347e-14	5.55043e-11	1.60892e-45	1.22523e-09	1.59982e-39	1.86936e-09	6.6286e-05	1.69493e-31	6.53331e-33
1	4771201	cg12065138	AJAP1;AJAP1	Shore	Body;Body		0.0579124	0.250183	0.163191	0.0799009		0.479218	0.702075	0.786993	0.759012	0.410814	0.483526	0.555225	0.75676	0.569997	0.669414		4.24655e-05	5.4902e-14	5.56631e-11	2.79989e-45	5.16815e-09	4.82473e-35	1.24103e-09	6.19346e-06	6.26275e-30	2.73203e-32
1	5677939	cg24116385		Open sea			0.896641	0.914474	0.896052	0.931671		0.696423	0.26381	0.632302	0.557288	0.190065	0.212773	0.642925	0.169066	0.350827	0.403711		9.33929e-05	3.47473e-14	0.000703888	1.28751e-17	9.17546e-12	2.01444e-43	0.00398731	6.19346e-06	5.08504e-30	5.46934e-26
1	5805293	cg11078875		Open sea			0.603377	0.4441	0.579283	0.726349		0.28326	0.166607	0.153137	0.131253	0.146496	0.118185	0.180781	0.110066	0.154311	0.154631		1.66653e-23	2.57291e-13	2.11673e-10	1.41297e-44	1.00395e-11	5.54898e-43	7.55941e-09	6.19346e-06	1.72361e-33	1.68655e-30
1	6208717	cg04898695	CHD5	Island	Body		0.0941974	0.202149	0.205115	0.0582321		0.471272	0.613253	0.783035	0.586355	0.439785	0.764051	0.567007	0.744126	0.613585	0.691039		8.63632e-12	7.30571e-13	5.55043e-11	7.31825e-38	3.64041e-08	3.71521e-43	2.38253e-08	6.19346e-06	3.26826e-30	4.94437e-33
1	6265806	cg24870568	RNF207	Shore	TSS1500		0.112268	0.169079	0.158702	0.129628		0.751444	0.540579	0.652754	0.547048	0.354947	0.747628	0.469486	0.615615	0.633432	0.606739		4.9729e-33	5.07021e-14	5.67423e-11	1.47538e-42	2.41478e-08	2.01444e-43	2.29605e-09	6.19346e-06	3.27314e-32	4.32422e-32
1	6266753	cg27307298	RNF207	Island	Body		0.0835041	0.182766	0.275932	0.124304		0.660709	0.464356	0.659178	0.481921	0.410663	0.660254	0.43792	0.688412	0.528418	0.544449		1.0967e-29	8.14161e-13	5.55043e-11	3.15333e-33	7.4837e-09	9.25553e-43	1.43196e-06	0.000132046	3.62177e-25	3.94314e-28
1	6268858	cg18235937	RNF207	Island	Body		0.0546393	0.200746	0.243506	0.0691018		0.532737	0.531522	0.549578	0.411005	0.304796	0.600744	0.40115	0.511133	0.50174	0.543267		7.92932e-29	3.10244e-14	1.17637e-10	4.55384e-36	1.90741e-08	2.01444e-43	4.05087e-08	1.73731e-05	4.32133e-30	2.42118e-31
1	6309724	cg07480647	GPR153	Island	Body		0.0260859	0.0971141	0.0715767	0.0582983		0.615457	0.390438	0.604955	0.397168	0.254006	0.546243	0.306114	0.680996	0.469222	0.544172		1.20291e-29	5.10319e-13	5.56631e-11	1.19534e-34	1.46137e-05	9.71203e-42	1.41259e-08	9.21084e-06	2.34481e-29	2.0571e-31
1	6501062	cg04871364	ESPN	Island	Body		0.269894	0.390383	0.374403	0.476954		0.764523	0.605163	0.662208	0.635052	0.561817	0.700184	0.685921	0.834089	0.670715	0.711403		7.96095e-30	3.05906e-11	7.31772e-10	1.33108e-33	1.22625e-08	5.14107e-40	2.29605e-09	6.19346e-06	3.18026e-26	1.17494e-29
1	6515624	cg26419880	ESPN	Island	Body		0.0425036	0.104258	0.151987	0.0741215		0.537292	0.387686	0.55267	0.419789	0.29316	0.516985	0.336486	0.467	0.437516	0.483271		5.83496e-31	6.29182e-14	5.55043e-11	3.40385e-42	1.76161e-10	2.01444e-43	6.57212e-10	6.19346e-06	7.36635e-28	1.49605e-30
1	6531717	cg06965803	PLEKHG5;PLEKHG5;PLEKHG5;PLEKHG5;PLEKHG5	Island	Body;Body;Body;Body;Body		0.521883	0.602356	0.582757	0.476908		0.846761	0.830145	0.835038	0.79243	0.802792	0.784185	0.743285	0.748564	0.767958	0.805903		1.53835e-27	4.94565e-14	1.91211e-10	6.1761e-34	1.84968e-11	4.03496e-31	5.19953e-05	0.000246673	2.50347e-23	3.34383e-28
1	7022261	cg03348461	CAMTA1	Island	Body		0.113902	0.24807	0.28938	0.0783949		0.555371	0.516936	0.563414	0.385938	0.398574	0.509595	0.343518	0.396293	0.452956	0.483913		2.88201e-29	3.36295e-14	5.55043e-11	8.06055e-32	7.62341e-10	2.89026e-38	1.32389e-05	0.000418227	4.88701e-25	7.37432e-29
1	7763908	cg22488970	CAMTA1	Shore	Body		0.0231402	0.141506	0.103026	0.0784957		0.72286	0.329023	0.618539	0.52416	0.381943	0.374006	0.254988	0.536342	0.415408	0.473048		1.16404e-33	5.86393e-08	1.10705e-10	4.7906e-30	8.21259e-09	3.59193e-22	0.0081439	1.09095e-05	7.30043e-19	1.75661e-19
1	7844446	cg05803631	PER3	Island	TSS1500		0.00831383	0.0688479	0.0187435	0.0126343		0.742965	0.627564	0.721228	0.359242	0.407829	0.608325	0.357211	0.74539	0.503207	0.529014		1.03298e-33	3.08347e-14	1.37678e-10	2.59749e-36	3.17831e-11	2.7407e-42	1.6224e-09	8.50916e-06	2.78826e-32	1.05801e-30
1	7844450	cg01444397	PER3	Island	TSS1500		0.0159742	0.0854222	0.0344256	0.0216722		0.737834	0.590828	0.669183	0.361705	0.355764	0.590443	0.305847	0.741598	0.489091	0.524325		8.72287e-34	3.08347e-14	5.55043e-11	6.99171e-38	8.77178e-11	4.16081e-43	6.69279e-09	6.19346e-06	1.00666e-32	4.80538e-31
1	7844775	cg14204433	PER3;PER3	Island	5'UTR;1stExon		0.543745	0.631845	0.615776	0.625237		0.84796	0.783385	0.831706	0.76998	0.777491	0.77611	0.819708	0.852925	0.775102	0.828273		7.43491e-30	2.65224e-13	2.78255e-10	2.58133e-27	1.52166e-08	2.26183e-31	3.62387e-09	2.26276e-05	2.40156e-23	1.06757e-30
1	8086721	cg19560758	ERRFI1	Island	TSS1500		0.0745952	0.243706	0.189771	0.125326		0.630233	0.531508	0.672338	0.491234	0.438019	0.582803	0.429626	0.690883	0.552468	0.592924		9.3691e-34	3.08347e-14	5.80958e-11	9.56948e-42	1.55225e-11	5.02327e-43	4.62532e-09	6.19346e-06	1.58813e-33	1.8379e-33
1	9186001	cg19863456	GPR157	Shelf	Body		0.869425	0.899469	0.731626	0.971605		0.197327	0.593398	0.204453	0.180354	0.126623	0.233437	0.173452	0.111436	0.293051	0.19726		8.97596e-27	4.82947e-07	6.36944e-10	1.60892e-45	9.17546e-12	2.01444e-43	1.96125e-08	6.19346e-06	1.50471e-26	4.86171e-32
1	10057700	cg16050974	RBP7	Island	Body		0.0155261	0.10025	0.0370558	0.0163019		0.567392	0.597061	0.795056	0.462603	0.343042	0.651482	0.386321	0.708397	0.645105	0.64406		5.00083e-29	3.76882e-14	5.55043e-11	3.39518e-35	1.48332e-09	2.99263e-43	5.35033e-08	6.19346e-06	8.87828e-34	1.54612e-32
1	10058068	cg15090005	RBP7	Island	Body		0.172951	0.32896	0.248849	0.20299		0.656359	0.740921	0.795534	0.668003	0.604049	0.734475	0.612096	0.813928	0.739843	0.755077		1.37825e-29	3.08347e-14	5.55043e-11	6.42484e-43	1.32653e-11	2.02087e-43	8.73195e-10	6.19346e-06	2.41166e-34	1.18946e-33
1	11020943	cg20453412	C1orf127;C1orf127	Open sea	Body;Body		0.208109	0.329607	0.359842	0.220323		0.612078	0.461557	0.473089	0.46948	0.52913	0.488073	0.563255	0.605629	0.514822	0.578809		5.76882e-30	2.21548e-08	1.65207e-07	3.52866e-16	1.47569e-08	2.68813e-24	1.27219e-06	8.95114e-05	2.55849e-20	3.32471e-23
1	11561497	cg24371425	PTCHD2	Island	Body		0.469532	0.547271	0.549757	0.482561		0.875932	0.83235	0.859496	0.796155	0.746369	0.817334	0.771399	0.862539	0.787429	0.822428		8.72287e-34	3.31314e-14	5.55043e-11	1.07254e-38	1.05682e-07	4.797e-42	1.64642e-08	6.19346e-06	1.04047e-30	3.6303e-30
1	11561908	cg13863764	PTCHD2	Island	Body		0.621318	0.72749	0.731534	0.603457		0.898772	0.897343	0.887245	0.881199	0.888675	0.876019	0.895452	0.911334	0.881628	0.885779		1.46798e-33	3.76882e-14	1.46833e-10	5.54706e-43	9.18149e-12	1.37489e-40	6.50446e-10	6.25905e-06	1.95485e-33	1.39194e-30
1	11959141	cg09872491		Open sea			0.0633145	0.186704	0.147288	0.0579907		0.452796	0.344179	0.560664	0.443905	0.374963	0.620706	0.392265	0.566779	0.518733	0.591267		4.16654e-27	5.10319e-13	6.86317e-11	4.9434e-42	1.81608e-10	2.50411e-43	1.57752e-09	6.19346e-06	1.0675e-33	2.06299e-33
1	12217629	cg21393163		Open sea			0.055753	0.0530528	0.0394856	0.182723		0.700232	0.554603	0.507272	0.402582	0.551803	0.646842	0.285356	0.436635	0.473169	0.492211		1.25504e-33	3.13139e-14	5.67423e-11	4.96534e-35	9.17546e-12	2.01444e-43	1.3504e-05	0.000399591	1.04286e-31	1.42278e-29
1	13909821	cg25286482	PDPN;PDPN	Island	TSS1500;TSS1500		0.242222	0.392025	0.346054	0.235943		0.77654	0.638115	0.809663	0.778107	0.585979	0.804226	0.685677	0.822983	0.751125	0.774469		1.21085e-29	2.90766e-11	6.15417e-11	5.61271e-44	4.40572e-07	6.89253e-43	3.36262e-09	6.19346e-06	3.48081e-32	1.69079e-32
1	13910555	cg18877506	PDPN;PDPN;PDPN;PDPN	Island	TSS1500;TSS1500;1stExon;1stExon		0.0342577	0.135874	0.105718	0.0479522		0.56234	0.358008	0.60398	0.690636	0.371134	0.718076	0.460527	0.720179	0.554217	0.58167		2.53171e-30	1.57451e-13	1.3668e-09	1.60892e-45	1.07974e-09	2.01444e-43	7.63455e-10	1.15904e-05	3.1046e-31	3.35789e-27
1	13910569	cg21819468	PDPN;PDPN;PDPN;PDPN	Island	TSS1500;TSS1500;1stExon;1stExon		0.0128305	0.0860559	0.0562968	0.0165414		0.538336	0.313127	0.616528	0.65396	0.285985	0.693342	0.414713	0.712278	0.533195	0.550095		7.31058e-26	7.8929e-13	8.7649e-10	3.90102e-45	2.39283e-07	2.38173e-43	2.49642e-09	0.000106274	2.62859e-32	7.87022e-29
1	14220265	cg08482465		Shore			0.234098	0.408259	0.364131	0.302402		0.66806	0.49523	0.579293	0.579138	0.574734	0.587226	0.533875	0.773077	0.557027	0.586861		8.92809e-22	0.00116949	5.19751e-07	3.16148e-21	1.1888e-07	3.59925e-24	1.0044e-05	6.37842e-06	1.51706e-13	2.70617e-15
1	16553327	cg14429204		Island			0.110528	0.240096	0.214776	0.158865		0.715477	0.447495	0.582513	0.383585	0.362423	0.469048	0.367458	0.588335	0.469009	0.490744		8.46445e-33	5.9408e-12	6.8255e-10	4.9298e-24	1.26004e-07	2.14298e-36	1.16347e-06	6.19346e-06	1.52817e-25	3.26613e-28
1	16553549	cg16680438		Island			0.0960917	0.204196	0.182541	0.0855016		0.79309	0.483881	0.648014	0.452047	0.412494	0.628134	0.477963	0.67286	0.566585	0.601643		8.73408e-34	6.54778e-13	3.42294e-09	4.91501e-31	6.30524e-10	4.797e-42	1.32677e-08	6.19346e-06	4.59425e-31	2.37806e-32
1	16554171	cg20611680		Shore			0.0601812	0.15965	0.161042	0.0753277		0.659001	0.45308	0.624362	0.42942	0.384149	0.550196	0.429796	0.695852	0.534344	0.557807		8.72287e-34	1.26888e-13	6.28287e-11	2.6553e-39	2.63506e-11	2.62023e-43	3.80113e-08	6.19346e-06	1.21997e-33	1.07872e-32
1	16554558	cg16312002		Shore			0.0791852	0.246796	0.272445	0.107006		0.746648	0.54947	0.701137	0.445368	0.455253	0.576061	0.422831	0.698291	0.582844	0.591475		1.67072e-32	7.00511e-14	6.53621e-11	3.76355e-28	5.20691e-07	7.28203e-38	1.43196e-06	9.21084e-06	1.06541e-30	6.25504e-27
1	17085860	cg10966582	MST1P9	Island	Body		0.121339	0.304929	0.270758	0.168099		0.698484	0.541119	0.711394	0.625201	0.481848	0.67871	0.528351	0.696154	0.643841	0.665369		1.40199e-33	6.29182e-14	6.68689e-11	3.48673e-44	1.11432e-09	2.38325e-43	3.01788e-09	7.18255e-06	1.95485e-33	1.18946e-33
1	17085863	cg07772660	MST1P9	Island	Body		0.0903056	0.223837	0.205108	0.130924		0.619231	0.41293	0.604659	0.513885	0.37772	0.58809	0.421794	0.629093	0.554485	0.561377		9.77662e-33	2.41758e-13	9.27203e-11	2.86159e-43	8.65638e-10	2.95045e-43	3.62387e-09	7.04355e-06	1.99625e-33	3.58338e-33
1	17475819	cg10432422		Island			0.445027	0.557642	0.593647	0.397886		0.817257	0.731647	0.827406	0.774136	0.786485	0.779806	0.787562	0.841402	0.785932	0.811648		6.72616e-32	1.75728e-11	7.36015e-11	7.37981e-40	6.57634e-11	2.88326e-40	1.31573e-09	6.19346e-06	8.70019e-31	1.44476e-32
1	17475832	cg26516532		Island			0.494504	0.607903	0.679374	0.451151		0.844854	0.727962	0.857146	0.774165	0.7906	0.806288	0.813404	0.847391	0.796153	0.83822		4.63555e-31	5.86393e-08	6.28287e-11	1.53196e-30	8.12855e-10	1.34791e-37	5.23273e-09	7.3335e-05	4.93075e-26	8.37982e-32
1	17866039	cg18641151	ARHGEF10L	Island	TSS1500		0.0881287	0.125518	0.145668	0.114165		0.638204	0.485731	0.744386	0.552506	0.32231	0.761716	0.470228	0.702304	0.555565	0.630987		1.31651e-29	3.15078e-14	5.55043e-11	2.35579e-43	7.71776e-09	2.01444e-43	3.41057e-09	6.19346e-06	3.47143e-33	1.4221e-33
1	17866589	cg01728493	ARHGEF10L	Island	5'UTR		0.130027	0.177016	0.207594	0.135474		0.602559	0.445127	0.596404	0.481772	0.343356	0.633623	0.41623	0.509636	0.470304	0.545387		5.83496e-31	3.08347e-14	5.55043e-11	8.54779e-41	4.32969e-10	3.73288e-43	1.45581e-08	0.000346922	3.23499e-29	2.2273e-32
1	18434106	cg08005774	IGSF21	Island	TSS200		0.125014	0.263778	0.235359	0.151388		0.556507	0.498317	0.594069	0.607676	0.423205	0.60942	0.453213	0.678152	0.549207	0.573948		1.38541e-24	1.26888e-13	5.60865e-11	2.07375e-45	3.818e-10	5.02327e-43	2.03678e-09	8.34294e-06	5.13805e-33	3.58338e-33
1	18434114	cg03993263	IGSF21	Island	TSS200		0.13301	0.222752	0.212403	0.127836		0.483528	0.41179	0.530843	0.560572	0.359655	0.531182	0.40218	0.650051	0.501818	0.513909		1.59718e-19	5.10319e-13	6.41133e-11	5.48926e-45	3.35681e-09	1.42456e-42	2.03678e-09	7.81345e-06	9.83206e-33	7.12475e-33
1	18434576	cg23349790	IGSF21;IGSF21	Island	5'UTR;1stExon		0.0315766	0.218151	0.0850892	0.0535151		0.574315	0.5062	0.663585	0.695594	0.278637	0.709729	0.3615	0.741502	0.564364	0.611232		7.88444e-23	8.28411e-13	9.27983e-11	3.18467e-44	9.80033e-05	7.12752e-43	3.48366e-07	8.70606e-06	5.06553e-28	4.29635e-29
1	18435700	cg04128045	IGSF21	Island	Body		0.0322032	0.107545	0.0774089	0.0346694		0.364601	0.364249	0.512116	0.565325	0.254542	0.577806	0.338375	0.619345	0.45826	0.507154		5.61774e-23	9.11975e-14	5.55043e-11	1.82828e-45	7.4837e-09	2.30375e-43	8.02465e-10	9.21084e-06	4.50933e-33	3.76766e-32
1	18436734	cg25597894	IGSF21	Island	Body		0.00987667	0.0705856	0.0559595	0.0130448		0.47231	0.45489	0.581187	0.639166	0.258121	0.621278	0.430556	0.688303	0.524715	0.556123		4.58625e-21	7.40229e-14	5.55043e-11	2.27685e-45	2.0119e-09	2.14397e-43	1.72106e-09	6.19346e-06	2.67432e-33	6.33626e-33
1	18437431	cg24690231	IGSF21	Island	Body		0.0494161	0.0622633	0.0503944	0.063955		0.377364	0.273758	0.449556	0.490079	0.267377	0.527443	0.271579	0.567665	0.430737	0.444513		2.78646e-13	5.96076e-14	1.10705e-10	3.25598e-45	7.66784e-11	4.36138e-43	8.6221e-10	6.19346e-06	1.3431e-29	5.16404e-31
1	18700625	cg10442251	IGSF21	Shelf	Body		0.2919	0.445168	0.484902	0.39581		0.619696	0.581471	0.668167	0.65776	0.591704	0.689006	0.628166	0.749377	0.673715	0.669522		3.12304e-13	1.22104e-08	1.61248e-08	1.35899e-29	3.79647e-09	1.43773e-34	2.22118e-05	6.22397e-06	3.25022e-25	5.90836e-23
1	19600454	cg15948567	AKR7L;AKR7L	Island	1stExon;1stExon		0.310402	0.456167	0.44887	0.334631		0.781036	0.744678	0.770722	0.705658	0.682159	0.754784	0.712669	0.765661	0.722897	0.741132		8.72287e-34	3.76882e-14	5.56631e-11	6.26168e-44	9.98401e-11	2.01444e-43	8.69862e-09	6.19346e-06	2.74243e-34	7.78182e-33
1	19600702	cg18202521	AKR7L;AKR7L	Island	TSS200;TSS200		0.1033	0.17161	0.141645	0.140408		0.61059	0.507804	0.634227	0.445027	0.349969	0.557026	0.360504	0.604888	0.491618	0.536412		8.92743e-34	3.40775e-13	8.29757e-11	6.26149e-32	3.10619e-07	2.64583e-42	0.000184119	4.13531e-05	8.05974e-31	8.93451e-28
1	19600719	cg12798157	AKR7L;AKR7L	Island	TSS200;TSS200		0.104858	0.19116	0.140284	0.176815		0.721986	0.571719	0.684971	0.481485	0.369813	0.624464	0.367095	0.664408	0.549066	0.599732		1.58777e-33	3.94432e-12	5.9086e-11	1.83807e-27	1.19492e-05	2.01209e-40	0.0068735	0.000297193	1.0584e-25	1.79343e-26
1	19600817	cg09045262	AKR7L;AKR7L	Island	TSS1500;TSS1500		0.186476	0.324922	0.319707	0.206681		0.812703	0.68035	0.763818	0.598266	0.622614	0.722299	0.555116	0.690356	0.669683	0.694478		8.72287e-34	3.00708e-13	5.60865e-11	3.7115e-36	4.19532e-10	9.58109e-43	4.33482e-07	6.19346e-06	1.54604e-31	6.1421e-30
1	19615080	cg09028008	AKR7A3	Island	1stExon		0.290206	0.413451	0.401762	0.296296		0.756968	0.708874	0.780487	0.592979	0.572227	0.748095	0.688153	0.745547	0.683516	0.709449		2.05496e-31	4.47366e-14	5.56631e-11	3.6506e-33	1.7754e-08	3.52328e-43	8.02071e-09	6.19346e-06	2.40443e-31	6.14948e-31
1	19615443	cg07838106	AKR7A3	Island	TSS200		0.239767	0.385706	0.376435	0.280819		0.721367	0.533914	0.625018	0.520386	0.519555	0.612398	0.496478	0.562106	0.580081	0.577426		8.72287e-34	2.41758e-13	5.55043e-11	1.25659e-36	1.51705e-10	3.73288e-43	3.91893e-08	6.66284e-06	1.46302e-33	4.08892e-31
1	20693027	cg17331494		Island			0.0491673	0.13305	0.0957898	0.0581238		0.603407	0.525759	0.601614	0.599349	0.374484	0.637807	0.355129	0.678829	0.534567	0.593257		2.16117e-33	3.41222e-14	5.80958e-11	4.15203e-45	2.96976e-10	2.15081e-43	1.07052e-09	1.35301e-05	2.9277e-33	6.00271e-33
1	20693333	cg20283477		Island			0.0723576	0.216003	0.194119	0.124812		0.658583	0.575862	0.58699	0.68006	0.3553	0.638474	0.466878	0.565381	0.557149	0.592533		1.60422e-32	3.63637e-14	1.85072e-10	2.53793e-45	2.41478e-08	5.1024e-43	4.48438e-09	9.21084e-06	2.9896e-33	6.58764e-32
1	20834843	cg07116393	MUL1	Island	TSS200		0.0168793	0.0236588	0.0332484	0.0144086		0.651805	0.40683	0.564528	0.486537	0.238772	0.603593	0.359509	0.466798	0.511019	0.499326		3.18401e-33	3.08347e-14	7.8517e-11	2.65639e-45	1.61425e-10	2.01444e-43	6.50446e-10	6.19346e-06	5.71148e-34	1.73692e-33
1	20879813	cg02582387	FAM43B	Island	1stExon		0.0304758	0.115151	0.137608	0.023816		0.595592	0.525333	0.654918	0.483997	0.288031	0.611594	0.305414	0.63972	0.535004	0.550433		9.01657e-32	3.08347e-14	5.55043e-11	3.52787e-42	1.47074e-10	2.07764e-43	1.09913e-07	1.74334e-05	1.49186e-33	2.24482e-33
1	20880378	cg17543296	FAM43B	Island	1stExon		0.0520664	0.139137	0.118047	0.065993		0.585144	0.50391	0.613795	0.481086	0.289039	0.580767	0.289493	0.606164	0.508014	0.564644		2.95396e-31	4.37031e-14	5.55043e-11	4.88899e-39	9.22391e-10	2.5641e-43	3.35892e-08	6.19346e-06	8.27107e-32	4.30071e-33
1	20880591	cg23993425	FAM43B;FAM43B	Island	1stExon;3'UTR		0.186622	0.356208	0.360943	0.214965		0.750353	0.649671	0.747072	0.580986	0.497134	0.664634	0.472698	0.68208	0.645768	0.637218		2.95396e-31	2.34553e-13	7.36015e-11	3.02622e-27	0.000150463	2.17564e-40	1.69435e-05	0.00125502	2.08642e-29	7.03711e-25
1	21044141	cg08890418	KIF17;KIF17	Island	1stExon;1stExon		0.00837594	0.0800118	0.0458199	0.0453393		0.684656	0.509639	0.71444	0.4164	0.375722	0.700921	0.298708	0.617796	0.590688	0.645525		3.55461e-33	3.08347e-14	5.55043e-11	8.61604e-39	1.31681e-10	2.01444e-43	1.73527e-09	4.38161e-05	4.13024e-33	7.35804e-33
1	21835945	cg05364759	ALPL;ALPL	Island	5'UTR;1stExon		0.0478747	0.114296	0.147836	0.0452166		0.691095	0.336407	0.635885	0.305894	0.317576	0.542151	0.380155	0.530942	0.493647	0.526045		2.44002e-33	3.94432e-12	5.55043e-11	4.5755e-23	4.4281e-09	2.62019e-42	1.04069e-08	0.00195535	1.11652e-30	1.60526e-29
1	21948793	cg21694350	RAP1GAP;RAP1GAP;RAP1GAP	Island	Body;5'UTR;5'UTR		0.170098	0.24426	0.256533	0.18657		0.669132	0.46386	0.704075	0.465223	0.418554	0.461916	0.588786	0.600729	0.541283	0.620427		4.40366e-22	7.50467e-08	1.9773e-10	1.46504e-20	4.55646e-06	1.81236e-20	6.50446e-10	0.000124052	4.61401e-21	6.29688e-28
1	21949221	cg00631482	RAP1GAP;RAP1GAP;RAP1GAP	Island	Body;5'UTR;5'UTR		0.0578497	0.152257	0.123563	0.0418353		0.68875	0.663015	0.726272	0.565693	0.565849	0.588497	0.627299	0.704413	0.665546	0.700174		1.15043e-25	3.08347e-14	5.55043e-11	3.47356e-43	9.17546e-12	1.50899e-31	6.50446e-10	6.19346e-06	1.52401e-33	2.67201e-32
1	21974525	cg08118344	RAP1GAP;RAP1GAP;RAP1GAP	Shelf	Body;5'UTR;5'UTR		0.210548	0.358539	0.362491	0.280224		0.748126	0.68392	0.743876	0.668406	0.658314	0.796853	0.673928	0.719815	0.739056	0.765681		6.14825e-33	6.64313e-14	8.0858e-11	4.97438e-39	3.71624e-11	2.01444e-43	3.11332e-09	8.34294e-06	2.31912e-33	3.43213e-32
1	21978856	cg01723876	RAP1GAP;RAP1GAP;RAP1GAP	Shore	5'UTR;TSS1500;5'UTR		0.0619388	0.148067	0.164345	0.107751		0.576717	0.441823	0.51091	0.349883	0.355213	0.380823	0.340985	0.557537	0.458499	0.444644		6.79903e-33	1.09071e-13	7.31772e-10	6.09078e-27	5.73548e-10	9.07486e-15	4.22035e-09	1.58559e-05	2.56952e-29	1.63762e-26
1	21978863	cg14515812	RAP1GAP;RAP1GAP;RAP1GAP	Shore	5'UTR;TSS1500;5'UTR		0.184602	0.336391	0.375466	0.229825		0.7304	0.567992	0.587155	0.462639	0.516443	0.476712	0.522059	0.684652	0.580379	0.609145		4.42965e-31	1.4003e-11	7.01986e-08	1.19692e-15	8.18168e-07	9.0812e-14	7.43643e-07	6.19346e-06	1.25858e-25	3.86081e-25
1	22889780	cg10838091	EPHA8;EPHA8	Island	TSS1500;TSS1500		0.100954	0.224068	0.207942	0.100787		0.581391	0.468294	0.607864	0.608512	0.341245	0.584602	0.461376	0.568592	0.522267	0.568153		1.81848e-32	7.4131e-14	5.55043e-11	4.80092e-45	2.72738e-08	2.12101e-43	1.24103e-09	9.4682e-06	2.98441e-32	6.82671e-33
1	22890048	cg13437164	EPHA8;EPHA8;EPHA8;EPHA8	Island	5'UTR;1stExon;5'UTR;1stExon		0.0108669	0.0864229	0.0580348	0.0270314		0.529888	0.402441	0.633385	0.571165	0.240129	0.53409	0.314223	0.54124	0.418842	0.511631		1.49638e-30	3.3021e-13	5.55043e-11	1.44769e-43	3.22066e-08	1.01008e-42	4.58133e-08	0.000109073	9.0355e-27	3.63504e-31
1	22962032	cg13168221	C1QA	Open sea	TSS1500		0.82196	0.740289	0.720372	0.861407		0.356263	0.387663	0.29065	0.350436	0.143416	0.202516	0.41606	0.204089	0.262134	0.283261		3.84582e-28	3.51901e-13	7.88518e-11	1.83365e-40	9.17546e-12	2.50411e-43	8.54857e-08	6.19346e-06	1.05242e-32	1.39194e-30
1	23279685	cg00172812		Island			0.277622	0.391602	0.360398	0.384779		0.672527	0.637907	0.703353	0.680115	0.600088	0.672491	0.549934	0.723834	0.653931	0.695473		3.54256e-21	9.38325e-11	1.67359e-09	1.65715e-38	6.61402e-09	4.15181e-39	7.4152e-06	0.00207233	1.43646e-28	2.84683e-29
1	26797619	cg27425314	DHDDS;HMGN2;DHDDS	Shore	3'UTR;TSS1500;3'UTR		0.0942717	0.184699	0.266473	0.139943		0.444264	0.586865	0.457823	0.316176	0.571574	0.482679	0.434498	0.57719	0.539299	0.542658		4.4789e-24	1.05835e-13	4.3625e-08	1.92711e-15	9.39679e-12	6.52944e-38	6.2163e-07	3.26954e-05	4.94615e-31	3.14196e-30
1	27709791	cg11955474	CD164L2;CD164L2	Island	1stExon;5'UTR		0.0440726	0.186801	0.202938	0.0569941		0.791636	0.521361	0.701765	0.388327	0.503977	0.630938	0.516751	0.583777	0.58552	0.629363		8.72287e-34	8.98364e-12	5.9086e-11	1.31701e-23	4.18469e-11	9.56792e-41	3.21096e-09	3.99756e-05	1.51427e-27	3.21873e-30
1	27709850	cg16400794	CD164L2	Shore	TSS200		0.0499342	0.167804	0.156446	0.0487136		0.784685	0.635412	0.795192	0.503298	0.482929	0.708243	0.464284	0.496393	0.644923	0.702658		2.27522e-33	3.28044e-14	5.55043e-11	4.03931e-36	1.42802e-10	2.34229e-42	1.45246e-07	0.000279226	4.72048e-31	8.8736e-33
1	29587088	cg13466456	PTPRU;PTPRU;PTPRU	Island	Body;Body;Body		0.0833804	0.187125	0.167558	0.0858562		0.655387	0.3392	0.505939	0.454071	0.315401	0.54183	0.368957	0.577076	0.482696	0.479271		7.57072e-29	1.84126e-09	2.68984e-10	1.68155e-30	3.0243e-05	3.33549e-41	0.000344755	4.27572e-05	1.11652e-30	2.16259e-25
1	29587117	cg05694921	PTPRU;PTPRU;PTPRU	Island	Body;Body;Body		0.0875115	0.187081	0.177197	0.0952794		0.681234	0.340932	0.640343	0.439821	0.329607	0.562092	0.320451	0.54454	0.513534	0.537287		8.42997e-32	3.68687e-11	5.55043e-11	1.72343e-32	4.91436e-05	4.53181e-42	0.000246504	8.65996e-05	1.2854e-30	2.29504e-28
1	29805006	cg09810059		Island			0.138149	0.22711	0.17736	0.127972		0.60492	0.421182	0.621464	0.528093	0.383154	0.625838	0.443147	0.710289	0.527644	0.56834		7.69608e-31	6.15304e-13	5.55043e-11	8.79335e-43	1.3043e-08	4.29648e-43	7.79745e-09	7.65468e-06	1.37745e-32	2.06498e-32
1	29805051	cg02221471		Island			0.136705	0.311882	0.252643	0.140705		0.671497	0.511423	0.714062	0.66953	0.430005	0.727713	0.571257	0.757999	0.650512	0.696099		9.96901e-33	1.94734e-13	7.18376e-11	6.01436e-45	1.56909e-08	2.75575e-43	8.93381e-10	6.22397e-06	4.46568e-34	2.84275e-33
1	31158138	cg08023265		Island			0.140803	0.33841	0.293658	0.171482		0.669702	0.644958	0.730204	0.732314	0.530512	0.73243	0.619299	0.716226	0.690751	0.72666		5.79855e-33	3.41222e-14	8.53416e-11	1.85514e-45	2.18058e-10	2.12101e-43	7.74531e-10	8.74572e-06	3.01847e-34	1.89169e-32
1	31158158	cg17484671		Island			0.0384286	0.257208	0.147219	0.118675		0.657216	0.696466	0.768847	0.741078	0.478072	0.761779	0.596813	0.749695	0.691119	0.727673		2.4014e-32	3.08347e-14	5.55043e-11	2.78932e-45	1.48332e-09	2.01444e-43	8.93381e-10	1.02892e-05	2.93286e-34	8.2002e-33
1	32410614	cg11756095		Island			0.127155	0.267259	0.22635	0.111916		0.843537	0.633903	0.798005	0.489737	0.659317	0.704049	0.676592	0.797582	0.559962	0.574662		9.61078e-34	2.41046e-08	5.55043e-11	5.51357e-19	3.69881e-10	7.53649e-37	9.80538e-09	6.19346e-06	3.90508e-20	3.98782e-19
1	32687567	cg14992253	EIF3I;C1orf91	Island	TSS1500;Body		0.0679731	0.123963	0.139356	0.0858947		0.67387	0.428159	0.588421	0.429611	0.483537	0.569805	0.28547	0.378502	0.493588	0.460518		3.79573e-29	1.18913e-12	6.15417e-11	2.80103e-33	1.1674e-11	1.59051e-42	1.6224e-09	0.00033636	3.56741e-31	5.15746e-25
1	32930522	cg22604123	ZBTB8B	Island	TSS200		0.0263156	0.0697053	0.0668589	0.0237464		0.5705	0.445598	0.706027	0.468832	0.246028	0.626072	0.314351	0.551762	0.542266	0.53493		1.89265e-32	3.08347e-14	5.55043e-11	6.02271e-44	1.40392e-09	3.27602e-43	6.13034e-09	6.19346e-06	8.61057e-34	3.96751e-33
1	33077705	cg22367678		Open sea			0.0811898	0.145722	0.173511	0.0658104		0.315675	0.691565	0.684389	0.422244	0.341627	0.532071	0.370639	0.541648	0.474561	0.549645		1.83116e-05	3.08347e-14	7.01147e-11	6.27626e-34	4.60642e-10	1.25825e-40	3.01788e-09	0.00012798	4.36107e-29	9.87715e-32
1	33219246	cg00251405	KIAA1522	Shore	Body		0.206484	0.302899	0.283105	0.178881		0.441432	0.577713	0.576879	0.433119	0.566928	0.442639	0.456701	0.478047	0.485824	0.510415		8.71838e-07	5.9408e-12	1.91813e-09	1.13282e-15	1.58047e-09	4.38652e-20	0.00567743	0.00416916	1.9183e-16	1.617e-20
1	33358788	cg02631838	HPCA	Island	Body		0.0628789	0.171481	0.146045	0.0991238		0.724751	0.71351	0.574347	0.434773	0.436514	0.642033	0.383983	0.488398	0.572584	0.605568		5.67946e-33	3.08347e-14	2.45607e-10	1.26915e-33	1.29316e-09	9.4761e-42	2.01449e-07	5.4223e-05	1.35917e-29	6.75601e-28
1	33367416	cg12598340	TMEM54	Shore	TSS1500		0.243408	0.317581	0.391666	0.265122		0.764236	0.509813	0.645573	0.504914	0.513096	0.578024	0.510995	0.626956	0.563281	0.515852		5.68218e-30	2.30909e-06	5.35712e-10	4.79555e-18	1.13545e-05	7.45713e-32	0.000115178	0.000288123	2.50974e-20	2.8669e-15
1	33772997	cg08864344		Island			0.540013	0.691517	0.673921	0.598853		0.929	0.860379	0.899914	0.828968	0.805827	0.862857	0.78136	0.83006	0.867433	0.865543		5.16089e-33	2.30924e-11	5.73909e-11	5.51678e-33	3.79647e-09	2.41999e-35	0.000397452	0.00317941	2.18631e-29	1.03576e-26
1	34630518	cg09559021	CSMD2	Island	Body		0.068727	0.177464	0.180905	0.0682826		0.594809	0.521941	0.515139	0.617506	0.296769	0.41827	0.41858	0.545613	0.461169	0.513628		3.13277e-33	7.4131e-14	1.01311e-10	2.87181e-45	8.12855e-10	1.79547e-30	8.54135e-10	1.92179e-05	5.95829e-31	7.37432e-29
1	34630844	cg21102477	CSMD2	Island	Body		0.0247195	0.0894109	0.0862736	0.0234461		0.605628	0.434377	0.533948	0.587958	0.243009	0.415499	0.37445	0.635396	0.429686	0.47445		1.17627e-33	6.11842e-14	7.70598e-11	5.6521e-44	7.18296e-11	1.04905e-32	6.57212e-10	6.19346e-06	3.40501e-29	3.28386e-29
1	34631324	cg19228118	CSMD2;C1orf94	Shore	Body;TSS1500		0.0548681	0.113964	0.100164	0.0638735		0.607194	0.483121	0.555932	0.582023	0.306072	0.54863	0.445221	0.636538	0.532541	0.547374		4.38397e-24	5.96376e-13	5.67423e-11	1.11097e-42	3.38804e-07	7.95695e-35	1.38209e-09	0.000116363	5.30941e-29	3.51667e-27
1	34631891	cg01445580	C1orf94;CSMD2	Shore	TSS1500;TSS1500		0.0971274	0.300244	0.256932	0.101895		0.694746	0.632254	0.736588	0.692816	0.468478	0.617498	0.624411	0.856478	0.662583	0.696377		1.43741e-28	5.96376e-13	9.83556e-11	3.99313e-42	3.88383e-06	3.38627e-31	1.6224e-09	6.19346e-06	1.37813e-29	3.45009e-29
1	34642605	cg22697574	C1orf94;C1orf94;C1orf94	Island	5'UTR;1stExon;5'UTR		0.123384	0.206591	0.18767	0.106148		0.569888	0.365721	0.539185	0.458772	0.377131	0.547758	0.434363	0.64573	0.50449	0.536591		7.70393e-32	1.79483e-12	5.55043e-11	1.2616e-39	6.21553e-09	3.89198e-42	2.09793e-09	7.3335e-05	7.84509e-33	1.17827e-32
1	34642609	cg16348470	C1orf94;C1orf94;C1orf94	Island	5'UTR;1stExon;5'UTR		0.0546759	0.201993	0.16245	0.077812		0.637827	0.417841	0.667316	0.557933	0.456537	0.637476	0.511198	0.74315	0.624755	0.628552		3.86923e-33	7.8652e-14	5.55043e-11	1.36752e-43	5.3184e-11	6.54995e-43	9.12824e-10	6.19346e-06	6.20123e-34	4.48356e-33
1	37499649	cg20168230	GRIK3	Island	1stExon		0.117958	0.304076	0.250486	0.122473		0.724942	0.649122	0.700987	0.787968	0.370128	0.752916	0.582971	0.775945	0.653256	0.67863		8.73408e-34	3.17329e-14	5.55043e-11	1.60892e-45	2.13744e-05	2.01444e-43	8.02465e-10	6.31553e-06	1.66219e-30	5.7347e-32
1	37720926	cg10105794		Open sea			0.540368	0.657314	0.645698	0.564999		0.872953	0.812566	0.859138	0.830449	0.857887	0.848081	0.79634	0.860443	0.829528	0.861124		1.17926e-32	1.9135e-11	1.37678e-10	5.95325e-37	9.17546e-12	1.54017e-41	1.00041e-07	1.98382e-05	2.71531e-30	2.32167e-33
1	37784244	cg01765111		Island			0.071235	0.213703	0.156866	0.126022		0.667653	0.39651	0.6271	0.634013	0.39095	0.597427	0.429007	0.733852	0.552699	0.57394		6.59658e-29	2.549e-09	3.08758e-09	1.18472e-41	6.35048e-07	5.05661e-38	3.50098e-05	9.72677e-06	1.31751e-26	4.03568e-28
1	38100467	cg13448605	RSPO1;RSPO1	Island	1stExon;5'UTR		0.0428559	0.179483	0.141468	0.0845571		0.631033	0.33985	0.598132	0.562893	0.322419	0.631743	0.333182	0.673853	0.51715	0.542973		1.81848e-32	1.11633e-12	7.36015e-11	6.53804e-43	3.35681e-09	2.90983e-43	1.80684e-08	6.77791e-06	3.67304e-32	1.47847e-32
1	38227381	cg11521434	EPHA10;EPHA10	Island	Body;Body		0.528651	0.635	0.609129	0.576463		0.87184	0.834352	0.856396	0.85712	0.78469	0.849699	0.832803	0.865486	0.844013	0.85373		9.22615e-32	1.26888e-13	7.01147e-11	2.80119e-44	1.53124e-09	1.18639e-42	7.32917e-10	2.67234e-05	8.7073e-34	6.7476e-32
1	38230073	cg13779907	EPHA10;EPHA10	Island	Body;Body		0.0768362	0.205555	0.193122	0.108469		0.507339	0.489929	0.556055	0.517524	0.407736	0.595813	0.361405	0.639132	0.546602	0.546116		2.68886e-29	3.08347e-14	5.55043e-11	7.59811e-45	1.29499e-11	2.01444e-43	1.53545e-09	7.33138e-06	2.41166e-34	2.2838e-33
1	38511455	cg13193455	POU3F1	Island	1stExon		0.0520471	0.0916945	0.123476	0.0769787		0.612712	0.442213	0.683847	0.457321	0.332224	0.560016	0.309976	0.531562	0.522187	0.544825		2.97089e-30	3.08347e-14	5.55043e-11	6.5489e-41	2.23469e-11	2.75575e-43	2.30911e-07	0.000151472	7.50825e-33	1.93682e-32
1	38599626	cg26164879		Open sea			0.146457	0.255262	0.25368	0.181486		0.57511	0.461135	0.60429	0.538907	0.392564	0.552401	0.427977	0.555777	0.472207	0.527335		3.04734e-25	2.70018e-11	7.70598e-11	1.55547e-42	1.97126e-09	4.88635e-42	8.90411e-07	6.31553e-06	6.45086e-29	4.07565e-29
1	38600199	cg24080008		Open sea			0.142936	0.311596	0.318464	0.139519		0.732811	0.484209	0.703544	0.694754	0.428559	0.686108	0.483946	0.713312	0.624443	0.655307		1.02796e-31	1.2738e-11	8.0858e-11	1.1108e-44	1.07875e-05	5.58186e-42	1.3104e-06	6.19346e-06	5.68641e-31	9.79777e-29
1	39044140	cg21816308		Island			0.0188582	0.179168	0.11848	0.132594		0.581511	0.494675	0.58333	0.598561	0.344974	0.631891	0.394081	0.495166	0.471489	0.51656		1.42448e-33	3.1988e-14	9.27203e-11	5.28585e-45	2.11409e-10	2.01444e-43	3.516e-09	5.4223e-05	1.4441e-30	3.70937e-29
1	40112140	cg10487067		Open sea			0.568537	0.390978	0.580211	0.75899		0.281032	0.11893	0.147012	0.154436	0.122506	0.144754	0.220004	0.111697	0.161693	0.156411		3.52145e-23	3.13139e-14	8.29757e-11	1.84208e-44	9.17546e-12	6.44201e-43	1.54818e-08	6.19346e-06	8.7073e-34	3.65399e-33
1	40149837	cg18438793	HPCAL4	Island	Body		0.0338721	0.134486	0.0593935	0.0546452		0.671162	0.376226	0.682559	0.532456	0.33866	0.586376	0.332903	0.590491	0.552416	0.586166		6.09269e-27	3.38894e-12	1.41065e-10	8.19501e-37	2.37197e-06	6.93521e-40	1.04857e-05	1.3031e-05	6.73886e-30	1.32881e-29
1	40204384	cg02773041	PPIE;PPIE;PPIE	Island	TSS200;TSS200;TSS200		0.0237217	0.0371993	0.0315553	0.0284859		0.364594	0.283095	0.405425	0.376857	0.243649	0.298017	0.230662	0.547987	0.307976	0.283066		8.32873e-20	3.3021e-13	1.56325e-09	2.65213e-42	9.22391e-10	5.51774e-32	1.34495e-09	6.19346e-06	7.57374e-27	1.44003e-22
1	40254184	cg15728256	BMP8B;BMP8B	Island	5'UTR;1stExon		0.0691024	0.181362	0.206507	0.129073		0.671679	0.577347	0.712654	0.613575	0.531576	0.371155	0.551183	0.793988	0.632547	0.665273		1.03298e-33	3.08347e-14	5.55043e-11	7.45209e-44	1.32653e-11	1.73365e-18	6.50446e-10	6.19346e-06	1.31851e-33	7.28883e-33
1	41129755	cg24517738	RIMS3	Shore	5'UTR		0.854222	0.710748	0.880267	0.924852		0.542409	0.15785	0.215868	0.140593	0.116267	0.170589	0.459256	0.0975124	0.211734	0.209334		1.35534e-24	3.08347e-14	5.55043e-11	1.60892e-45	9.17546e-12	2.07764e-43	2.98367e-05	6.19346e-06	4.53072e-34	1.24321e-33
1	42846987	cg14899716	RIMKLA	Island	Body		0.0551309	0.0586974	0.145554	0.0735753		0.321678	0.504548	0.74596	0.482362	0.287071	0.673076	0.444119	0.378063	0.488979	0.564684		9.66454e-08	3.08347e-14	5.55043e-11	1.86943e-39	2.13744e-05	2.01444e-43	7.43643e-07	0.00111392	1.20049e-29	4.60933e-30
1	43613606	cg20991612	FAM183A;FAM183A	Island	1stExon;5'UTR		0.0419249	0.13643	0.109778	0.038216		0.348758	0.424056	0.615839	0.321192	0.277298	0.516062	0.296427	0.450712	0.474409	0.504724		1.10819e-17	3.08347e-14	5.55043e-11	1.32233e-36	5.65759e-11	7.13238e-43	1.10523e-08	1.80115e-05	8.20304e-33	5.63419e-33
1	45452580	cg14611683	EIF2B3;EIF2B3	Shore	TSS1500;TSS1500		0.313291	0.469772	0.466864	0.32443		0.800338	0.766907	0.779987	0.712207	0.732254	0.745554	0.698097	0.832838	0.743253	0.755095		9.03557e-31	4.79784e-13	1.25214e-10	6.37966e-34	8.65638e-10	2.76047e-39	2.84148e-09	6.19346e-06	8.67238e-30	2.97507e-28
1	47009809	cg24465685		Island			0.0666669	0.225725	0.199965	0.119797		0.580767	0.353554	0.54591	0.459803	0.307807	0.563485	0.337115	0.603551	0.483862	0.504021		2.60714e-28	1.63705e-10	1.91211e-10	3.56115e-35	1.62109e-05	1.94671e-42	0.000888851	0.000231753	1.16233e-27	2.11433e-27
1	47489543	cg10387890	CYP4X1	Island	1stExon		0.0472956	0.165569	0.122513	0.0456445		0.554258	0.374772	0.596751	0.469532	0.336298	0.52378	0.428016	0.554045	0.475361	0.508604		3.62243e-32	7.21409e-14	8.29757e-11	2.00162e-44	6.98997e-11	3.67625e-43	9.54115e-10	1.44017e-05	1.75981e-33	4.57066e-33
1	47695408	cg06955484	TAL1;TAL1	Shore	5'UTR;1stExon		0.113193	0.251195	0.310758	0.0757511		0.692485	0.585218	0.71345	0.567808	0.512839	0.717876	0.447883	0.616378	0.615123	0.644554		9.46249e-31	7.21409e-14	5.55043e-11	4.19598e-41	6.30524e-10	2.0629e-43	6.85613e-08	9.88157e-05	1.37745e-32	1.37471e-31
1	47695475	cg19797376	TAL1	Shore	TSS200		0.0787795	0.177223	0.246159	0.0537486		0.658454	0.492179	0.539291	0.445218	0.334402	0.601097	0.327608	0.698308	0.466563	0.46544		4.66399e-27	3.36767e-12	2.51849e-09	4.44454e-23	3.5016e-05	5.87361e-41	0.00613246	1.68851e-05	3.60555e-24	4.45298e-24
1	47882265	cg19809499	FOXE3	Island	1stExon		0.00438762	0.0785013	0.0272076	0.0118213		0.576132	0.807098	0.845088	0.775259	0.512966	0.836798	0.673457	0.860885	0.795667	0.809556		3.55014e-22	3.08347e-14	5.55043e-11	5.32365e-45	4.50824e-11	2.01444e-43	6.77922e-10	6.19346e-06	2.41166e-34	1.1934e-33
1	47882314	cg18815943	FOXE3	Island	1stExon		0.0108545	0.107487	0.0641969	0.0222235		0.518415	0.681951	0.731803	0.682411	0.470959	0.727458	0.569993	0.771137	0.688595	0.707106		2.27363e-20	3.08347e-14	5.55043e-11	2.09114e-45	1.51717e-11	2.01444e-43	6.50446e-10	6.66284e-06	2.41166e-34	1.18946e-33
1	47882322	cg15457058	FOXE3	Island	1stExon		0.00359036	0.0399797	0.0223734	0.0118425		0.537499	0.685919	0.731082	0.668459	0.417344	0.761927	0.491848	0.779869	0.697536	0.724711		2.0538e-20	3.08347e-14	7.01147e-11	3.2028e-44	4.59724e-11	2.38325e-43	6.50446e-10	7.49034e-06	2.41166e-34	1.65394e-33
1	47882686	cg01281911	FOXE3	Island	1stExon		0.03127	0.199197	0.103077	0.0847385		0.494978	0.484639	0.603815	0.53823	0.331135	0.589893	0.422844	0.604096	0.549613	0.577726		7.57217e-24	3.84472e-14	5.55043e-11	1.20782e-44	4.52139e-10	2.2539e-43	1.68136e-09	9.67115e-06	3.28624e-34	1.23746e-33
1	47882739	cg22796507	FOXE3	Island	1stExon		0.0488438	0.187475	0.101431	0.0843011		0.647646	0.652974	0.779381	0.658052	0.437036	0.776626	0.459555	0.756394	0.699823	0.72873		2.25967e-27	3.99261e-14	5.55043e-11	5.02147e-43	3.69881e-10	2.30375e-43	1.32677e-08	8.34294e-06	6.95874e-34	5.7598e-33
1	47882936	cg23115387	FOXE3	Island	1stExon		0.366528	0.529397	0.508743	0.475989		0.763564	0.695056	0.744948	0.725209	0.680559	0.731263	0.688286	0.747699	0.72359	0.736462		1.30798e-33	5.96376e-13	1.13973e-10	3.34375e-42	2.41276e-10	8.0555e-43	3.21096e-09	0.000139125	3.25459e-33	1.72921e-32
1	47915553	cg03119043		Shore			0.231125	0.33967	0.323071	0.243813		0.686641	0.458993	0.711301	0.55395	0.532625	0.653913	0.510972	0.575238	0.601935	0.633429		3.4474e-23	7.86325e-06	2.42807e-10	2.06577e-21	1.42856e-05	1.52381e-36	0.000193291	0.00154528	1.53115e-23	2.19913e-21
1	47915862	cg04908380		Island			0.0626031	0.172401	0.138019	0.086407		0.667858	0.437697	0.570646	0.525085	0.370703	0.699608	0.394008	0.663489	0.570566	0.618087		7.04076e-32	4.79784e-13	3.54412e-10	1.75627e-41	3.16268e-10	2.95045e-43	1.54818e-08	2.76324e-05	1.9809e-32	1.69079e-32
1	50489319	cg16260421	AGBL4	Shore	Body		0.281473	0.455993	0.43201	0.340274		0.776514	0.586283	0.799843	0.659573	0.616398	0.749237	0.561696	0.727907	0.71425	0.725637		2.80849e-27	3.62976e-07	9.00883e-11	9.97199e-27	6.91241e-07	6.744e-38	0.000291734	0.000246673	5.54317e-27	1.42746e-24
1	50489418	cg18540492	AGBL4	Island	Body		0.0758888	0.208475	0.181571	0.0765727		0.667124	0.452058	0.730382	0.454418	0.420522	0.597332	0.45144	0.653557	0.56456	0.592647		1.43569e-31	6.44099e-13	5.55043e-11	6.93759e-37	8.38755e-10	2.02702e-41	4.72531e-08	8.55137e-06	6.71439e-33	1.37471e-31
1	50489567	cg14615336	AGBL4;AGBL4	Island	1stExon;5'UTR		0.0193255	0.105222	0.0695779	0.0353524		0.583906	0.510576	0.735817	0.619089	0.508597	0.694468	0.485021	0.680073	0.632005	0.654283		1.30406e-32	3.08347e-14	5.55043e-11	1.60892e-45	9.17546e-12	2.07764e-43	6.50446e-10	7.04355e-06	2.55075e-34	1.18946e-33
1	50489574	cg07913294	AGBL4;AGBL4	Island	1stExon;5'UTR		0.0261208	0.143138	0.0949359	0.0604196		0.570229	0.506714	0.714058	0.577869	0.480378	0.672642	0.489171	0.705776	0.612804	0.658994		3.13277e-33	3.15078e-14	5.55043e-11	1.84152e-45	9.17546e-12	2.18521e-43	6.50446e-10	6.22397e-06	2.41166e-34	1.18946e-33
1	50489577	cg20931033	AGBL4;AGBL4	Island	1stExon;5'UTR		0.0517592	0.211963	0.165442	0.106954		0.604975	0.550355	0.722317	0.623629	0.571611	0.667336	0.552255	0.686304	0.626838	0.663339		1.72144e-33	3.08347e-14	5.55043e-11	1.63957e-45	9.17546e-12	2.10116e-43	6.50446e-10	7.33138e-06	2.41166e-34	1.18946e-33
1	50489596	cg05759718	AGBL4;AGBL4	Island	1stExon;5'UTR		0.012679	0.16776	0.0595458	0.0435685		0.628673	0.613713	0.781859	0.678976	0.589073	0.736692	0.592115	0.772035	0.692166	0.718236		2.72937e-32	3.10244e-14	5.55043e-11	3.66544e-45	9.17546e-12	2.12101e-43	6.89397e-10	8.74572e-06	2.41166e-34	1.18946e-33
1	50489654	cg03732087	AGBL4	Island	TSS200		0.0509909	0.125224	0.086154	0.0928707		0.563071	0.513302	0.697743	0.579224	0.449856	0.650658	0.466934	0.739262	0.592055	0.650739		9.83604e-32	3.08347e-14	5.55043e-11	6.2973e-45	1.38485e-11	2.59343e-43	7.63455e-10	6.19346e-06	2.66692e-34	1.18946e-33
1	50489714	cg26682094	AGBL4	Island	TSS200		0.0113874	0.0906538	0.0464889	0.0281111		0.620829	0.51292	0.760697	0.618539	0.470117	0.690754	0.456646	0.762256	0.639029	0.697474		3.46325e-32	3.17329e-14	5.55043e-11	2.13539e-45	9.36633e-12	2.02087e-43	8.73195e-10	6.37842e-06	2.47054e-34	1.18946e-33
1	50489719	cg03217897	AGBL4	Island	TSS200		0.0218724	0.098505	0.056783	0.030805		0.571281	0.382258	0.675766	0.474902	0.340005	0.611878	0.376428	0.640102	0.51502	0.589775		8.46445e-33	3.54107e-14	5.55043e-11	1.53129e-44	1.00395e-11	2.38325e-43	1.97918e-09	7.65468e-06	5.38608e-34	1.1934e-33
1	50489730	cg05387519	AGBL4	Island	TSS200		0.043198	0.175864	0.139814	0.0794349		0.701877	0.653455	0.805101	0.718093	0.611453	0.753288	0.61514	0.808126	0.717009	0.75744		1.34521e-33	3.08347e-14	5.55043e-11	1.68406e-45	9.8013e-12	2.44451e-43	6.50446e-10	6.19346e-06	2.44143e-34	1.18946e-33
1	50489744	cg13424673	AGBL4	Island	TSS200		0.0274704	0.114773	0.0968849	0.0377835		0.618632	0.52171	0.728122	0.613766	0.442045	0.672826	0.459567	0.727891	0.621143	0.676956		2.75146e-33	3.08347e-14	5.55043e-11	1.61499e-45	9.18149e-12	2.03877e-43	6.50446e-10	6.19346e-06	2.41166e-34	1.18946e-33
1	50489823	cg26249046	AGBL4	Island	TSS200		0.0722228	0.211051	0.194759	0.100753		0.63434	0.465122	0.608341	0.444875	0.386193	0.608743	0.433473	0.677579	0.549766	0.577751		9.35251e-33	2.41758e-13	8.76675e-11	1.83365e-40	8.90033e-11	5.82922e-43	4.22035e-09	6.19346e-06	7.34495e-33	1.54612e-32
1	50513645	cg10989897	ELAVL4	Island	TSS200		0.029413	0.111975	0.088985	0.0411577		0.562972	0.323477	0.548322	0.401929	0.281206	0.581539	0.260236	0.528673	0.449233	0.489569		5.89581e-32	1.23232e-13	5.56631e-11	1.14848e-43	1.98932e-10	2.01444e-43	8.21759e-09	6.19346e-06	1.21997e-33	5.39569e-33
1	50513654	cg18202449	ELAVL4	Island	TSS200		0.0209962	0.0844931	0.0580962	0.0481268		0.553339	0.383838	0.625476	0.451736	0.327589	0.661627	0.349251	0.617691	0.526132	0.546103		4.31852e-32	8.59326e-14	5.55043e-11	1.34538e-44	2.05619e-11	2.01444e-43	3.62387e-09	6.19346e-06	7.76269e-34	2.13858e-33
1	50513661	cg19098763	ELAVL4	Island	TSS200		0.0341944	0.172579	0.1263	0.0810315		0.665191	0.62374	0.778236	0.679114	0.505017	0.765714	0.519962	0.758201	0.679725	0.716669		7.05961e-33	3.31314e-14	5.55043e-11	1.60892e-45	1.44578e-11	2.01444e-43	1.07052e-09	6.19346e-06	2.61023e-34	1.18946e-33
1	50513766	cg05697849	ELAVL4;ELAVL4	Island	1stExon;5'UTR		0.270354	0.348862	0.299849	0.234328		0.757722	0.780204	0.829743	0.79378	0.761608	0.837506	0.776668	0.860538	0.805908	0.822823		2.02405e-32	3.2458e-14	5.55043e-11	1.60892e-45	1.51717e-11	2.01444e-43	6.50446e-10	6.19346e-06	2.41166e-34	1.18946e-33
1	50513870	cg13678973	ELAVL4	Island	Body		0.0218613	0.175337	0.0958118	0.0427906		0.65815	0.57218	0.783684	0.641527	0.476777	0.760782	0.495459	0.779229	0.675447	0.714547		1.70621e-32	7.00511e-14	5.55043e-11	7.59811e-45	7.66784e-11	2.01444e-43	9.12824e-10	7.97722e-06	3.41191e-34	1.34432e-33
1	50513927	cg00963169	ELAVL4	Island	Body		0.0234498	0.138462	0.0980373	0.0373548		0.657362	0.573835	0.732759	0.618335	0.482206	0.753634	0.510641	0.703683	0.667206	0.693523		1.74384e-33	3.70505e-14	5.55043e-11	4.09347e-45	1.24374e-11	2.01444e-43	7.08185e-10	8.74572e-06	2.41166e-34	1.18946e-33
1	50514319	cg01511557	ELAVL4	Island	Body		0.36813	0.524997	0.529847	0.399734		0.821432	0.739677	0.805138	0.73703	0.732707	0.815174	0.680503	0.782223	0.772728	0.79556		1.85842e-32	5.26717e-13	9.54689e-11	1.3203e-37	1.61113e-10	3.03392e-43	5.86062e-07	0.000116363	2.6022e-32	1.67475e-33
1	50881185	cg16391955		Island			0.0908132	0.270879	0.209669	0.128846		0.675047	0.433288	0.729345	0.55091	0.499495	0.615336	0.398964	0.678271	0.57349	0.602727		4.69119e-33	4.30917e-11	5.55043e-11	2.51621e-38	1.07974e-09	2.17564e-40	1.78918e-05	8.55137e-06	4.00532e-31	1.08701e-31
1	50883013	cg17603689		Island			0.178287	0.376067	0.359052	0.231496		0.684859	0.569753	0.706494	0.636192	0.46857	0.71329	0.535306	0.614572	0.63263	0.661212		9.90525e-32	7.56678e-13	6.41133e-11	1.9546e-41	6.96213e-08	6.89253e-43	2.17541e-08	0.000569897	1.06805e-29	3.71854e-30
1	50888590	cg17800654	DMRTA2	Island	5'UTR		0.0394747	0.22454	0.153622	0.0609939		0.666102	0.466761	0.710718	0.533194	0.290981	0.671501	0.34725	0.616782	0.606494	0.633539		3.1604e-31	5.9408e-12	6.68689e-11	1.65607e-35	1.29753e-07	2.35097e-41	6.40263e-07	3.61727e-05	5.97849e-30	5.07009e-30
1	50888826	cg26560222	DMRTA2;DMRTA2	Island	1stExon;5'UTR		0.0565121	0.196707	0.147341	0.0682966		0.657947	0.464317	0.646261	0.522228	0.328102	0.662812	0.293449	0.604724	0.570284	0.632487		7.32703e-27	1.31471e-11	5.55043e-11	1.89055e-31	0.000356853	1.44329e-40	0.000175334	0.00207233	2.25484e-25	2.83859e-28
1	50889225	cg00152008	DMRTA2	Island	TSS200		0.0619368	0.212094	0.148128	0.0873547		0.622567	0.469024	0.632931	0.498586	0.349941	0.637869	0.336931	0.648139	0.563054	0.565984		1.43569e-31	2.13608e-13	1.13973e-10	1.7124e-39	4.4281e-09	6.65847e-43	1.75019e-08	1.6352e-05	1.17598e-32	4.86171e-32
1	50889442	cg10776919	DMRTA2	Island	TSS1500		0.0158596	0.113825	0.0735801	0.0291208		0.519188	0.339199	0.554968	0.375778	0.276581	0.534176	0.26926	0.492709	0.458025	0.488662		1.2084e-23	1.40289e-10	1.01311e-10	6.58625e-33	2.23634e-09	3.22169e-42	2.04874e-05	5.60667e-05	8.64242e-31	1.32535e-29
1	50891750	cg23638252		Shore			0.0595671	0.226264	0.182993	0.0741794		0.663289	0.505645	0.752673	0.562224	0.451265	0.725895	0.423362	0.728242	0.652993	0.635355		2.63609e-31	1.09071e-13	7.88518e-11	1.33269e-40	9.16995e-11	3.47606e-43	2.24017e-08	9.4682e-06	1.14954e-33	1.35074e-32
1	53308654	cg06335143	ZYG11A	Island	Body		0.0791873	0.177619	0.212266	0.117127		0.699728	0.57911	0.719314	0.614769	0.413569	0.685862	0.519372	0.845574	0.630787	0.658604		9.3691e-34	3.08347e-14	6.0243e-11	2.44752e-45	2.29283e-11	2.01444e-43	7.63455e-10	6.19346e-06	1.31851e-33	2.59408e-33
1	53308768	cg06784991	ZYG11A	Island	Body		0.194213	0.270876	0.280558	0.229953		0.726958	0.741517	0.777075	0.687249	0.433588	0.731134	0.5788	0.771177	0.694282	0.705261		1.89711e-33	3.08347e-14	5.55043e-11	4.77043e-45	1.05306e-06	2.01444e-43	1.10523e-08	6.19346e-06	3.34872e-32	8.12198e-33
1	53308908	cg24466241	ZYG11A	Island	Body		0.0892998	0.224815	0.266527	0.209111		0.664425	0.626342	0.703881	0.592908	0.392673	0.657278	0.500855	0.665414	0.623287	0.630127		1.55191e-33	3.08347e-14	5.55043e-11	2.73487e-44	3.91474e-09	2.50411e-43	1.38951e-09	6.19346e-06	1.61773e-33	1.47847e-32
1	53309261	cg18184411	ZYG11A	Island	Body		0.0506011	0.107607	0.175339	0.0713261		0.718161	0.57186	0.696061	0.55102	0.351738	0.654157	0.396195	0.715758	0.610927	0.612733		2.31037e-33	3.08347e-14	5.55043e-11	7.14348e-45	1.43143e-08	2.01444e-43	1.45911e-09	6.19346e-06	1.19614e-33	1.21754e-33
1	55266578	cg24697184	TTC22;TTC22	Island	1stExon;1stExon		0.0417533	0.108686	0.047487	0.0654795		0.554621	0.402354	0.592622	0.507089	0.373998	0.505471	0.340816	0.477133	0.484848	0.489949		2.39635e-33	3.08347e-14	5.55043e-11	2.72631e-45	2.78456e-11	2.15081e-43	6.83529e-10	6.19346e-06	2.77559e-34	1.7805e-33
1	55353327	cg25536676	DHCR24	Island	TSS1500		0.131492	0.11537	0.149915	0.106684		0.355896	0.348825	0.701125	0.564377	0.360663	0.692665	0.426034	0.633806	0.543384	0.585196		3.83081e-09	0.00011378	5.55043e-11	1.66597e-44	0.000150463	2.01444e-43	5.56667e-09	4.13531e-05	6.92488e-27	3.43213e-32
1	55446131	cg08937380	TMEM61	Island	TSS1500		0.169657	0.2874	0.267874	0.226335		0.646501	0.413393	0.62014	0.629157	0.492236	0.57804	0.4829	0.701935	0.529125	0.535539		2.4014e-32	4.85682e-09	5.55043e-11	7.21808e-45	1.7936e-09	2.82501e-42	2.78334e-08	6.19346e-06	1.69703e-29	5.32428e-31
1	55462274	cg02392553		Shore			0.0275189	0.0625517	0.0514417	0.0166677		0.633043	0.398613	0.58043	0.685766	0.488547	0.684856	0.574891	0.738542	0.650009	0.644228		8.72287e-34	3.10244e-14	5.55043e-11	1.60892e-45	9.17546e-12	2.01444e-43	6.50446e-10	6.19346e-06	2.41166e-34	1.18946e-33
1	55504971	cg14993491	PCSK9	Shore	TSS1500		0.236164	0.423796	0.412201	0.225872		0.753753	0.523671	0.740344	0.755774	0.58047	0.723519	0.613675	0.797337	0.682967	0.712888		2.39604e-29	2.8512e-08	6.41133e-11	2.59155e-43	3.49343e-06	1.85621e-40	3.30756e-07	0.000136076	6.98155e-30	6.42568e-27
1	55505061	cg06197377	PCSK9	Island	TSS200		0.223318	0.398024	0.369514	0.242283		0.7405	0.467099	0.751524	0.763441	0.535428	0.729021	0.632054	0.750273	0.687491	0.71969		3.93254e-28	7.68078e-06	3.79293e-10	1.90462e-44	1.83153e-08	3.54476e-40	3.11332e-09	0.000170567	2.13572e-29	2.53076e-30
1	55505063	cg05118916	PCSK9	Island	TSS200		0.264423	0.438396	0.431995	0.310756		0.728348	0.511829	0.767535	0.766562	0.559223	0.733014	0.662281	0.773347	0.703469	0.707243		3.27717e-28	2.44712e-07	1.29132e-10	2.75349e-44	1.7936e-09	3.89602e-41	1.27463e-09	0.000132046	5.30231e-31	8.7071e-29
1	55505189	cg17167852	PCSK9	Island	TSS200		0.0308643	0.234042	0.163059	0.0717079		0.591107	0.460878	0.669423	0.669366	0.365278	0.646185	0.448715	0.717647	0.58428	0.610804		2.15017e-31	1.15827e-13	5.80958e-11	1.77996e-45	1.15036e-09	2.20424e-43	3.96636e-09	8.15866e-06	9.83702e-34	3.19701e-33
1	57111511	cg02361458	PRKAA2	Shore	Body		0.0790866	0.147512	0.158462	0.0798136		0.670503	0.526235	0.779719	0.517922	0.366729	0.715283	0.422269	0.741089	0.6191	0.670497		2.75184e-29	8.40267e-13	5.55043e-11	1.99397e-34	5.35876e-07	2.16588e-43	1.15389e-05	6.19346e-06	1.54604e-31	4.86171e-32
1	57888707	cg00002810	DAB1	Island	5'UTR		0.0606769	0.172777	0.133016	0.0615663		0.395624	0.643389	0.735646	0.711834	0.296282	0.527341	0.603101	0.793824	0.622182	0.684341		1.51687e-05	3.08347e-14	5.55043e-11	5.9218e-45	0.000605556	1.23858e-27	6.50446e-10	6.19346e-06	8.44451e-31	1.53263e-30
1	58715532	cg04937080	DAB1	Island	5'UTR		0.0563365	0.0752457	0.065606	0.0590494		0.352914	0.394602	0.675685	0.582996	0.287236	0.623021	0.397042	0.730088	0.545132	0.572169		1.76612e-14	3.13139e-14	5.55043e-11	1.61867e-45	1.67154e-09	2.69423e-43	6.50446e-10	6.19346e-06	3.13572e-34	2.1561e-33
1	58715539	cg05375728	DAB1	Island	5'UTR		0.0510084	0.0923419	0.0823791	0.0512717		0.394701	0.608494	0.80711	0.772829	0.439385	0.771846	0.608106	0.854884	0.710235	0.733218		8.70796e-06	3.08347e-14	5.55043e-11	1.60892e-45	1.87203e-10	2.05484e-43	6.50446e-10	6.19346e-06	3.25244e-34	1.25183e-33
1	58715553	cg27510182	DAB1	Island	5'UTR		0.00680535	0.0601638	0.0334902	0.0168388		0.373554	0.622894	0.780913	0.758914	0.401576	0.736871	0.595157	0.808204	0.684181	0.702392		2.17436e-06	3.60087e-14	5.55043e-11	1.60892e-45	1.05545e-10	2.01444e-43	6.50446e-10	6.19346e-06	2.41166e-34	1.18946e-33
1	58716306	cg11256607	DAB1	Shore	TSS200		0.0942628	0.202266	0.23198	0.1075		0.433354	0.427761	0.673041	0.545897	0.438168	0.598265	0.450316	0.580364	0.520833	0.577472		3.0496e-07	2.10039e-12	7.01147e-11	1.85758e-42	1.87203e-10	8.48699e-43	1.36891e-08	2.04798e-05	1.90703e-31	9.87715e-32
1	59042065	cg00667789	TACSTD2	Island	1stExon		0.0909549	0.232162	0.198593	0.129936		0.64846	0.464484	0.718468	0.502414	0.393922	0.68517	0.39271	0.672559	0.610439	0.638955		2.57946e-26	4.20245e-12	5.55043e-11	1.1002e-34	5.31145e-08	2.02898e-43	1.28823e-05	7.33138e-06	4.41748e-32	4.42571e-32
1	59042113	cg00554413	TACSTD2	Island	1stExon		0.0534845	0.183807	0.147917	0.110116		0.629242	0.649042	0.731549	0.697294	0.563516	0.730826	0.583216	0.657403	0.692095	0.726047		2.10691e-30	3.08347e-14	5.55043e-11	1.60892e-45	1.03713e-11	2.01444e-43	1.97918e-09	6.77791e-06	2.41166e-34	1.18946e-33
1	59042275	cg24851854	TACSTD2	Island	1stExon		0.0706526	0.256487	0.197267	0.102042		0.707392	0.713368	0.801779	0.724733	0.634216	0.788887	0.636319	0.725978	0.749542	0.784238		5.7636e-32	3.08347e-14	5.55043e-11	3.15419e-45	1.41664e-11	2.01444e-43	1.97918e-09	7.97722e-06	2.69534e-34	1.18946e-33
1	59042931	cg05065507	TACSTD2;TACSTD2	Island	5'UTR;1stExon		0.195748	0.363649	0.32721	0.272058		0.772936	0.626491	0.760626	0.612982	0.560703	0.76114	0.594964	0.737806	0.702755	0.718347		5.26597e-30	2.81755e-11	7.54877e-11	8.55428e-32	8.27469e-08	1.18639e-42	2.15529e-05	1.73731e-05	1.34151e-28	4.18822e-27
1	60036715	cg08850729	FGGY;FGGY	Open sea	Body;Body		0.683807	0.545107	0.751572	0.627598		0.196262	0.418651	0.145052	0.143684	0.320033	0.158918	0.261077	0.0862236	0.156674	0.193026		2.69847e-31	4.88461e-05	2.26414e-10	1.1108e-44	8.94009e-10	2.01607e-41	3.40801e-07	6.19346e-06	8.87828e-34	1.49342e-29
1	60196706	cg21422871	FGGY;FGGY	Open sea	Body;Body		0.0556602	0.152612	0.231107	0.0469032		0.491413	0.416815	0.595456	0.428825	0.3625	0.562232	0.423506	0.395899	0.501242	0.529833		3.15349e-22	7.78095e-11	7.70598e-11	1.29798e-34	2.78681e-09	1.24504e-41	6.59603e-07	4.42229e-05	1.70151e-30	5.72065e-30
1	60280088	cg26254792	HOOK1	Shore	TSS1500		0.0330623	0.0828725	0.0574402	0.0356859		0.733989	0.563721	0.702567	0.585094	0.395173	0.724591	0.409541	0.747865	0.642673	0.679855		1.22845e-32	3.08347e-14	5.55043e-11	1.61499e-45	2.94626e-11	2.01444e-43	6.50446e-10	6.19346e-06	2.41166e-34	1.2919e-33
1	60280096	cg11824172	HOOK1	Shore	TSS1500		0.0385837	0.10165	0.0655078	0.0605958		0.716112	0.550389	0.722814	0.564178	0.395711	0.718246	0.372492	0.609169	0.628275	0.673738		4.02047e-33	3.08347e-14	5.55043e-11	2.15606e-45	5.3184e-11	2.01444e-43	6.64824e-10	6.19346e-06	2.41166e-34	1.18946e-33
1	60280106	cg16378352	HOOK1	Shore	TSS1500		0.0865568	0.191901	0.163191	0.108926		0.658472	0.641083	0.698048	0.652129	0.519022	0.684675	0.600953	0.694375	0.660097	0.687122		8.29382e-33	3.08347e-14	5.55043e-11	1.60892e-45	9.17546e-12	2.01444e-43	6.50446e-10	6.19346e-06	2.41166e-34	1.18946e-33
1	60280488	cg08231348	HOOK1	Shore	TSS200		0.00807407	0.0653001	0.0235353	0.0195091		0.682278	0.779138	0.817335	0.7769	0.632894	0.799362	0.765957	0.824358	0.766564	0.78695		9.30883e-29	3.08347e-14	5.55043e-11	1.86211e-45	2.92501e-11	2.61941e-43	6.50446e-10	6.19346e-06	2.41166e-34	1.45114e-33
1	60280503	cg11792516	HOOK1	Shore	TSS200		0.0102097	0.0422517	0.0201048	0.0109078		0.642848	0.625645	0.793527	0.651232	0.429342	0.771207	0.519181	0.739785	0.689027	0.727628		1.96762e-27	3.08347e-14	5.55043e-11	1.60892e-45	3.01668e-11	2.01444e-43	6.50446e-10	6.19346e-06	2.41166e-34	1.18946e-33
1	60280809	cg23996071	HOOK1	Island	1stExon		0.0693513	0.202609	0.145983	0.103107		0.620316	0.649972	0.711765	0.686207	0.490617	0.71195	0.621269	0.726594	0.680448	0.687915		2.61547e-32	3.08347e-14	5.55043e-11	1.60892e-45	1.18982e-11	2.01444e-43	6.50446e-10	6.19346e-06	2.41166e-34	1.18946e-33
1	60280812	cg15900248	HOOK1	Island	1stExon		0.0833786	0.228742	0.17801	0.111384		0.664437	0.705157	0.727853	0.725693	0.594063	0.72906	0.680744	0.769601	0.697819	0.723998		2.72937e-32	3.08347e-14	5.55043e-11	1.60892e-45	9.17546e-12	2.01444e-43	6.50446e-10	6.19346e-06	2.41166e-34	1.18946e-33
1	60280868	cg12067687	HOOK1	Island	Body		0.039787	0.075264	0.0555485	0.0402254		0.678239	0.618303	0.779238	0.681991	0.480974	0.784755	0.515592	0.796938	0.696421	0.744606		7.64623e-33	3.08347e-14	5.55043e-11	1.60892e-45	9.17546e-12	2.01444e-43	6.50446e-10	6.19346e-06	2.41166e-34	1.86392e-33
1	60281077	cg21577889	HOOK1	Shore	Body		0.197933	0.188451	0.11161	0.134853		0.691709	0.594895	0.722293	0.592191	0.450351	0.71217	0.538495	0.778946	0.616373	0.646521		4.51487e-32	1.62352e-13	5.55043e-11	3.70832e-40	5.00201e-08	3.67625e-43	1.80684e-08	6.19346e-06	8.08467e-32	2.49321e-32
1	60539362	cg24740868	C1orf87;C1orf87	Island	1stExon;5'UTR		0.233674	0.436623	0.386586	0.268143		0.791745	0.733995	0.793032	0.738672	0.668389	0.777282	0.664073	0.867674	0.731463	0.776748		1.03298e-33	3.15078e-14	5.67423e-11	7.37287e-45	2.29283e-11	2.01444e-43	1.49461e-09	6.19346e-06	6.20123e-34	1.3304e-33
1	60539559	cg15628917	C1orf87	Shore	TSS200		0.117616	0.241037	0.214892	0.145842		0.727464	0.562787	0.663126	0.534007	0.459681	0.633167	0.403392	0.614935	0.557635	0.592697		6.30947e-32	9.38112e-14	5.56631e-11	1.19916e-40	5.15793e-11	1.0287e-42	7.07377e-08	1.53551e-05	6.09692e-31	1.41234e-32
1	62270278	cg24442766	INADL	Open sea	Body		0.864034	0.84189	0.833286	0.940664		0.65726	0.577277	0.265487	0.279652	0.57655	0.513482	0.565071	0.287495	0.52811	0.415192		0.00209527	1.2143e-09	9.03066e-10	8.86603e-44	3.1762e-05	2.28758e-35	1.69435e-05	0.000124052	9.44307e-14	8.55076e-24
1	62660191	cg14850026	L1TD1;L1TD1	Shore	TSS1500;TSS1500		0.515628	0.585782	0.581707	0.523115		0.775183	0.77485	0.8177	0.767766	0.771365	0.803449	0.742126	0.820278	0.779937	0.802798		1.79056e-22	1.57451e-13	1.61749e-09	4.06847e-35	7.71776e-09	2.35097e-41	2.69746e-08	2.41606e-05	1.04424e-29	1.6461e-30
1	62660556	cg19594218	L1TD1;L1TD1;L1TD1;L1TD1	Island	1stExon;5'UTR;5'UTR;1stExon		0.182267	0.312705	0.289618	0.231835		0.780875	0.543387	0.686665	0.609555	0.574572	0.725349	0.519971	0.783379	0.665297	0.702602		4.04931e-31	1.4003e-11	9.00883e-11	1.32233e-36	2.5654e-08	9.41271e-43	2.69746e-08	6.66284e-06	3.42037e-30	7.81508e-31
1	62660624	cg23049458	L1TD1;L1TD1	Island	5'UTR;5'UTR		0.0573329	0.158475	0.136452	0.0847528		0.760419	0.634037	0.778497	0.648272	0.511705	0.736885	0.515981	0.785067	0.684416	0.746178		2.50342e-32	3.2458e-14	5.55043e-11	1.0928e-44	1.44578e-11	2.01444e-43	1.04699e-09	6.19346e-06	4.53072e-34	1.18946e-33
1	62660741	cg12640000	L1TD1;L1TD1	Island	5'UTR;5'UTR		0.0421913	0.159972	0.120833	0.0393553		0.59212	0.535786	0.627186	0.554392	0.459082	0.624439	0.50503	0.60434	0.594691	0.600131		2.45284e-32	3.08347e-14	5.55043e-11	1.60892e-45	9.17546e-12	2.01444e-43	6.50446e-10	6.19346e-06	2.41166e-34	1.18946e-33
1	62660861	cg03731268	L1TD1;L1TD1	Island	5'UTR;5'UTR		0.139031	0.339153	0.30164	0.158474		0.816001	0.825732	0.807452	0.799078	0.778645	0.815473	0.833842	0.851064	0.813867	0.82669		2.5595e-32	3.08347e-14	6.0243e-11	1.61499e-45	9.17546e-12	2.02898e-43	6.50446e-10	6.19346e-06	2.41166e-34	1.18946e-33
1	62784269	cg05539515	KANK4	Island	5'UTR		0.101156	0.228254	0.204679	0.124867		0.553973	0.378933	0.721234	0.540466	0.409868	0.634186	0.462249	0.513257	0.571422	0.614421		5.52011e-25	2.96655e-12	5.56631e-11	3.38988e-41	2.30785e-09	8.77701e-43	4.76873e-09	0.000316028	1.54604e-31	3.08353e-31
1	62784332	cg08845123	KANK4	Island	5'UTR		0.050686	0.267724	0.171314	0.0951851		0.575718	0.425614	0.716585	0.562961	0.307559	0.621961	0.473691	0.633767	0.56135	0.598918		1.28369e-27	4.88363e-11	5.55043e-11	2.88955e-41	1.50176e-07	7.98838e-43	4.0907e-09	1.6352e-05	3.0544e-33	3.30774e-31
1	62784762	cg07558455	KANK4	Island	5'UTR		0.012298	0.12033	0.0449702	0.0222141		0.430091	0.501734	0.842635	0.655096	0.30621	0.701692	0.542369	0.560456	0.612109	0.654167		9.6275e-26	1.02622e-13	5.55043e-11	5.17028e-43	3.36418e-10	2.82501e-42	1.09645e-09	9.72677e-06	2.78826e-32	1.44042e-31
1	62784802	cg16028201	KANK4;KANK4	Island	5'UTR;1stExon		0.0120278	0.159915	0.0443585	0.0498822		0.42448	0.450852	0.776107	0.589522	0.244975	0.650063	0.478112	0.472061	0.567375	0.585077		2.99087e-22	4.79784e-13	5.55043e-11	9.23329e-42	1.889e-08	3.67452e-42	7.55941e-09	2.11636e-05	6.38695e-31	2.18808e-29
1	63539729	cg23166865		Open sea			0.0319522	0.14432	0.114948	0.0203901		0.439243	0.4211	0.685695	0.595847	0.403079	0.676201	0.507424	0.699915	0.581372	0.63356		3.12058e-12	1.05835e-13	5.55043e-11	1.79836e-45	3.2072e-11	2.01444e-43	6.64824e-10	6.19346e-06	2.74243e-34	1.45114e-33
1	63540205	cg12806613		Open sea			0.20064	0.360158	0.327079	0.24171		0.701207	0.641171	0.730347	0.641238	0.616072	0.706024	0.650506	0.77191	0.639187	0.723945		1.73178e-29	5.96076e-14	1.29132e-10	5.64557e-43	1.563e-10	3.58141e-43	1.04699e-09	6.19346e-06	5.03493e-33	1.18946e-33
1	63540217	cg15672853		Open sea			0.120591	0.285101	0.240696	0.146191		0.682244	0.60366	0.647957	0.529914	0.517081	0.687801	0.521593	0.663827	0.610706	0.672877		1.96311e-31	4.58631e-14	1.34089e-10	4.51207e-41	3.49606e-11	1.36336e-42	7.32917e-10	6.19346e-06	5.04384e-33	3.23262e-33
1	63784454	cg17941572		Island			0.116741	0.305174	0.306625	0.113474		0.7713	0.531962	0.721005	0.608546	0.513529	0.706971	0.610978	0.776162	0.664816	0.71055		3.87067e-31	1.35621e-11	1.29132e-10	3.22996e-35	6.61402e-09	1.65008e-40	2.61623e-08	8.1048e-05	7.36788e-30	4.03413e-32
1	63785321	cg15617155		Island			0.0524525	0.199698	0.151387	0.0900187		0.61837	0.332331	0.565087	0.455593	0.285404	0.473338	0.288364	0.520212	0.424226	0.481442		1.03619e-30	9.98228e-11	1.46833e-10	1.82782e-37	5.51357e-07	4.76164e-39	7.00486e-07	1.86021e-05	2.83631e-27	2.42875e-27
1	64822896	cg02697373		Open sea			0.390133	0.511035	0.509395	0.412398		0.817581	0.691475	0.750602	0.700139	0.69865	0.665613	0.719883	0.855794	0.725526	0.724473		9.08525e-31	1.12603e-11	2.28972e-10	3.82213e-29	5.09401e-08	4.8868e-26	4.93988e-05	6.19346e-06	3.39284e-27	2.14909e-25
1	65774857	cg21683284	DNAJC6	Shore	Body		0.0931974	0.288714	0.258852	0.212846		0.614415	0.405716	0.60221	0.465129	0.375822	0.573124	0.526491	0.684479	0.549174	0.547257		8.45487e-27	4.243e-11	1.63254e-10	1.20131e-34	1.73659e-07	3.675e-40	5.51665e-09	9.15963e-06	2.47001e-30	2.75434e-27
1	65774867	cg16009734	DNAJC6	Shore	Body		0.148623	0.353547	0.323726	0.32232		0.616174	0.416653	0.622315	0.475437	0.424961	0.556404	0.488609	0.586429	0.562267	0.541521		4.22126e-26	1.40775e-08	2.04758e-10	5.87628e-32	2.19298e-07	5.34551e-40	2.17541e-08	1.31158e-05	9.26724e-31	6.85505e-27
1	65775059	cg06346974	DNAJC6	Island	Body		0.00854716	0.0983966	0.0602455	0.0225933		0.657494	0.614706	0.699835	0.644649	0.503597	0.712733	0.527046	0.726099	0.675524	0.709453		2.50342e-32	3.28044e-14	5.55043e-11	5.1864e-45	9.68708e-12	3.66126e-43	1.31013e-09	6.19346e-06	2.45209e-34	1.1934e-33
1	65775145	cg01920657	DNAJC6	Island	Body		0.0321527	0.165707	0.0803217	0.0473938		0.559908	0.503118	0.642098	0.58749	0.434193	0.65493	0.441577	0.708902	0.580312	0.621206		5.38895e-32	3.17329e-14	5.55043e-11	1.87756e-45	2.29283e-11	2.01444e-43	1.7666e-09	6.19346e-06	2.41166e-34	1.18946e-33
1	65775527	cg18271025	DNAJC6	Island	Body		0.032879	0.0807271	0.0517014	0.0288211		0.533077	0.470928	0.760588	0.617631	0.277173	0.765458	0.402549	0.772434	0.610136	0.655282		1.31564e-26	5.07021e-14	5.55043e-11	1.65602e-45	2.61699e-09	2.01444e-43	9.52611e-09	6.19346e-06	5.29326e-34	1.69814e-33
1	65775570	cg26885220	DNAJC6	Island	Body		0.0141063	0.192458	0.151862	0.0875824		0.540992	0.603468	0.685447	0.688157	0.523102	0.675582	0.581988	0.734718	0.646868	0.676707		3.77759e-28	3.08347e-14	5.55043e-11	1.61867e-45	1.65874e-11	2.01444e-43	2.8784e-09	6.19346e-06	2.41166e-34	1.18946e-33
1	65991176	cg08234308	LEPR;LEPR;LEPR	Island	5'UTR;5'UTR;5'UTR		0.0542078	0.201686	0.10825	0.0895336		0.747801	0.72495	0.827614	0.819518	0.736049	0.835089	0.708577	0.884763	0.803908	0.824279		1.50772e-32	3.91737e-14	5.55043e-11	1.60892e-45	9.22426e-12	2.01444e-43	7.25218e-10	6.19346e-06	5.76889e-34	1.18946e-33
1	65991461	cg00630958	LEPR;LEPR;LEPR	Island	5'UTR;5'UTR;5'UTR		0.0421682	0.229523	0.173156	0.0674153		0.766635	0.614811	0.790066	0.727563	0.590963	0.77567	0.527569	0.875366	0.705235	0.742253		8.73408e-34	3.60087e-14	5.55043e-11	1.60892e-45	9.45227e-12	2.01444e-43	1.04182e-09	6.19346e-06	2.85376e-34	1.18946e-33
1	65991596	cg16987305	LEPR;LEPR;LEPR	Island	5'UTR;5'UTR;5'UTR		0.0119012	0.186962	0.117005	0.0592855		0.838692	0.804455	0.81585	0.835643	0.841306	0.827295	0.815265	0.876365	0.810752	0.833131		8.80998e-34	3.08347e-14	5.55043e-11	1.60892e-45	9.17546e-12	2.01444e-43	6.50446e-10	6.19346e-06	2.41166e-34	1.18946e-33
1	65991765	cg03514351	LEPR;LEPR;LEPR	Island	5'UTR;5'UTR;5'UTR		0.114084	0.284571	0.260787	0.166624		0.698506	0.620425	0.732159	0.662953	0.619554	0.731453	0.563294	0.738626	0.668791	0.722566		1.34521e-33	7.21409e-14	5.55043e-11	2.69129e-45	1.48115e-11	2.01444e-43	1.66884e-09	6.19346e-06	1.55663e-33	1.18946e-33
1	66257822	cg04704294	PDE4B;PDE4B	Shore	TSS1500;TSS1500		0.526104	0.626969	0.611772	0.502018		0.815313	0.806293	0.831002	0.801062	0.803258	0.821578	0.798608	0.842487	0.801327	0.815204		5.83496e-31	1.11633e-12	1.46833e-10	5.3656e-40	4.18469e-11	6.14103e-42	3.80113e-08	6.19346e-06	2.09121e-31	1.19428e-31
1	66258022	cg16294013	PDE4B;PDE4B	Shore	TSS200;TSS1500		0.108608	0.225073	0.207779	0.13783		0.689182	0.490938	0.675949	0.57798	0.507693	0.700542	0.507316	0.75312	0.627097	0.690178		2.301e-31	1.12428e-13	5.60865e-11	4.75095e-44	1.48115e-11	2.12101e-43	3.73602e-09	7.33138e-06	3.25459e-33	1.72814e-33
1	66258035	cg22336004	PDE4B;PDE4B	Shore	TSS200;TSS1500		0.0340542	0.123234	0.109454	0.0565737		0.642791	0.53149	0.68219	0.559483	0.454917	0.696391	0.503255	0.730774	0.613132	0.670889		3.66324e-33	3.10244e-14	5.55043e-11	2.13539e-45	9.39679e-12	2.01444e-43	9.75231e-10	6.37842e-06	2.72686e-34	1.21754e-33
1	66258046	cg22488256	PDE4B;PDE4B	Shore	TSS200;TSS1500		0.0684146	0.273489	0.258789	0.161807		0.798082	0.762512	0.804968	0.794552	0.670137	0.833635	0.714018	0.86929	0.774844	0.808872		9.3691e-34	3.08347e-14	5.67423e-11	1.66648e-45	9.17546e-12	2.01444e-43	8.02465e-10	6.19346e-06	2.66692e-34	1.18946e-33
1	66258441	cg26832142	PDE4B;PDE4B	Island	5'UTR;TSS1500		0.0175444	0.0594193	0.0533937	0.0186227		0.523017	0.374129	0.535077	0.420016	0.298214	0.551857	0.317427	0.718035	0.432725	0.456126		4.02047e-33	3.08347e-14	5.55043e-11	1.60892e-45	9.17546e-12	2.01444e-43	3.73602e-09	6.19346e-06	2.41166e-34	1.37567e-33
1	66258687	cg19754554	PDE4B;PDE4B	Island	5'UTR;TSS200		0.0328794	0.144378	0.115977	0.061962		0.607301	0.560796	0.633976	0.614327	0.563479	0.664093	0.457373	0.759	0.576926	0.60425		3.72845e-33	4.34108e-14	5.55043e-11	1.64652e-45	9.17546e-12	2.01444e-43	2.92785e-09	6.19346e-06	2.41166e-34	4.12737e-33
1	66258760	cg00046625	PDE4B;PDE4B	Island	5'UTR;TSS200		0.00737922	0.0808276	0.0390499	0.0249515		0.53538	0.512217	0.649597	0.587908	0.424071	0.655293	0.399971	0.738874	0.568577	0.588137		2.68449e-32	3.08347e-14	5.55043e-11	1.66648e-45	1.10439e-11	2.01444e-43	4.77399e-09	6.19346e-06	2.41166e-34	2.39036e-33
1	66259084	cg24637364	PDE4B;PDE4B	Shore	5'UTR;5'UTR		0.0306355	0.20138	0.116914	0.0658675		0.601021	0.518914	0.702016	0.531596	0.385415	0.663905	0.419819	0.714352	0.566953	0.586244		2.018e-33	4.17435e-14	5.55043e-11	6.72498e-44	6.57634e-11	2.01444e-43	4.62532e-09	6.19346e-06	5.96853e-34	5.28419e-33
1	70032840	cg13448816		Shore			0.0528148	0.0923279	0.0985593	0.0435651		0.472507	0.382307	0.678416	0.580186	0.273097	0.672373	0.373834	0.738897	0.488129	0.563603		5.16103e-23	1.13312e-13	5.55043e-11	2.44752e-45	0.000796076	2.01444e-43	1.28647e-08	6.31553e-06	1.96519e-26	3.1337e-33
1	70032907	cg22025849		Shore			0.0145365	0.0472534	0.0440344	0.0128391		0.512302	0.404131	0.634249	0.584692	0.230113	0.70097	0.405421	0.689409	0.539335	0.613798		5.87771e-29	3.08347e-14	5.55043e-11	1.60892e-45	3.79647e-09	2.01444e-43	7.63455e-10	6.19346e-06	3.56741e-31	1.18946e-33
1	70034475	cg09167553		Island			0.00642851	0.0437512	0.0300952	0.0288488		0.573278	0.4501	0.767413	0.669733	0.226688	0.75562	0.47388	0.656353	0.591312	0.70118		2.73167e-29	5.6845e-14	5.55043e-11	1.60892e-45	1.27038e-08	2.01444e-43	2.43901e-09	8.95114e-05	9.85234e-32	2.08156e-33
1	70034491	cg14520424		Island			0.010312	0.0584457	0.0500743	0.0415442		0.61195	0.528197	0.799423	0.719974	0.279918	0.793528	0.586856	0.710941	0.647952	0.740144		9.9126e-30	3.37271e-14	5.55043e-11	1.60892e-45	1.77417e-08	2.01444e-43	6.50446e-10	6.16337e-05	7.56207e-32	1.18946e-33
1	70035846	cg17177995		Shore			0.253091	0.322916	0.318423	0.291476		0.652219	0.512779	0.612052	0.471232	0.475286	0.568271	0.515729	0.541892	0.547781	0.598853		5.7173e-27	3.05906e-11	4.35283e-10	5.92378e-18	1.87961e-06	1.09786e-34	5.03792e-07	0.00375532	2.68012e-25	1.60349e-25
1	75590483	cg01077724		Shore			0.133366	0.238413	0.227361	0.213527		0.652248	0.43928	0.555941	0.423032	0.375628	0.586237	0.370295	0.551793	0.486848	0.492033		2.53171e-30	1.73869e-12	7.55083e-10	4.78616e-32	2.30365e-05	2.74995e-40	1.56091e-05	3.86618e-05	1.79589e-26	1.90035e-24
1	75593476	cg00419321	LHX8	Shelf	TSS1500		0.108566	0.238089	0.251043	0.186524		0.760207	0.728155	0.785685	0.693491	0.504194	0.805539	0.584947	0.763453	0.749258	0.754979		3.10647e-30	3.17329e-14	5.73909e-11	2.10483e-44	4.90466e-10	2.01444e-43	1.04069e-08	6.37842e-06	1.00281e-33	3.26604e-33
1	75593596	cg21009965	LHX8	Shelf	TSS1500		0.0552269	0.175225	0.148578	0.0868178		0.663724	0.459842	0.547862	0.450455	0.305693	0.651708	0.440346	0.682698	0.527287	0.579625		1.34422e-31	6.11842e-14	7.36015e-11	7.90177e-35	4.03835e-09	3.91077e-43	1.24613e-08	6.19346e-06	7.70549e-31	3.37978e-30
1	75593865	cg11196437	LHX8	Shore	TSS1500		0.144097	0.321651	0.297883	0.187128		0.782073	0.673565	0.747524	0.646732	0.522573	0.766635	0.530495	0.843818	0.705023	0.742672		1.57006e-31	3.9907e-13	6.53621e-11	1.02977e-39	2.07156e-08	5.3677e-43	1.81243e-06	6.19346e-06	3.3968e-33	1.87014e-31
1	75594053	cg09222749	LHX8	Shore	TSS200		0.0316726	0.0976555	0.097648	0.0490151		0.557877	0.621599	0.73797	0.614415	0.475059	0.771216	0.556557	0.674891	0.659514	0.705417		8.42027e-26	3.08347e-14	5.55043e-11	1.61867e-45	1.05102e-11	2.01444e-43	6.50446e-10	6.19346e-06	2.41166e-34	1.18946e-33
1	75594066	cg26688527	LHX8	Shore	TSS200		0.0816581	0.129761	0.131855	0.0851516		0.553937	0.452686	0.571918	0.479663	0.325462	0.620844	0.404661	0.503434	0.527472	0.562181		5.83001e-20	3.08347e-14	5.55043e-11	2.31483e-43	6.50936e-10	2.01444e-43	9.24485e-09	6.77791e-06	3.32597e-33	4.83732e-31
1	75596336	cg07563793	LHX8	Shore	5'UTR		0.0559555	0.14824	0.15299	0.0563216		0.681998	0.597224	0.757438	0.609826	0.487832	0.738977	0.572846	0.758809	0.669618	0.686639		5.07158e-33	3.08347e-14	5.55043e-11	3.57157e-45	1.35576e-11	2.01444e-43	8.18406e-10	6.19346e-06	2.41166e-34	1.18946e-33
1	75596724	cg13478928	LHX8	Island	Body		0.0913794	0.206357	0.181607	0.147716		0.657156	0.410076	0.63584	0.454248	0.362834	0.626854	0.378015	0.584958	0.522892	0.569798		2.13515e-29	2.03386e-12	8.53416e-11	5.87776e-33	1.30562e-10	3.09481e-42	2.28213e-05	7.58095e-05	1.79567e-28	9.71147e-30
1	75597304	cg03326762	LHX8	Shore	Body		0.114143	0.224886	0.220891	0.155016		0.689391	0.531065	0.671953	0.599409	0.4734	0.72172	0.501686	0.748758	0.610623	0.683682		5.87771e-29	4.07888e-14	5.55043e-11	6.65606e-43	8.90033e-11	2.59343e-43	1.71688e-09	6.41089e-05	1.61891e-31	3.32003e-33
1	75597887	cg23845450	LHX8	Shore	Body		0.196099	0.354702	0.357414	0.28333		0.771541	0.614282	0.815902	0.694061	0.54037	0.800989	0.6125	0.837059	0.716132	0.764502		1.96393e-24	2.67772e-10	6.28287e-11	2.51621e-38	1.19492e-05	7.91854e-43	9.16694e-07	6.19346e-06	4.41834e-30	9.68482e-31
1	75598280	cg10237044	LHX8	Shore	Body		0.0545209	0.139015	0.123998	0.0740756		0.533495	0.394104	0.607286	0.513117	0.363655	0.612132	0.391038	0.601213	0.507668	0.548799		1.8443e-27	2.00699e-13	6.86317e-11	4.04354e-45	5.00757e-11	2.04661e-43	5.07416e-09	1.12389e-05	8.02094e-33	4.67491e-33
1	75599645	cg06615678	LHX8	Shore	Body		0.16367	0.270469	0.27653	0.231914		0.633841	0.440152	0.719551	0.521127	0.452153	0.667638	0.439064	0.742943	0.604251	0.622033		1.42983e-22	2.40235e-09	5.55043e-11	2.84826e-34	6.96213e-08	7.01919e-42	6.2163e-07	2.49888e-05	8.56918e-29	1.21607e-26
1	75599667	cg11842415	LHX8	Shore	Body		0.0611571	0.160353	0.171407	0.104184		0.62964	0.605748	0.791828	0.677147	0.588094	0.787697	0.556685	0.794817	0.715124	0.728396		3.088e-29	3.41222e-14	5.55043e-11	2.47658e-45	1.44578e-11	2.01444e-43	6.83529e-10	6.19346e-06	2.52832e-34	1.4221e-33
1	75600685	cg25368122	LHX8	Island	Body		0.0121354	0.0297009	0.0269254	0.0246065		0.491739	0.365409	0.750249	0.543689	0.268651	0.70335	0.31726	0.657469	0.557455	0.626227		1.53339e-21	1.47633e-13	5.55043e-11	6.2067e-45	1.0621e-09	2.79198e-43	1.16991e-06	0.000105412	4.31978e-32	7.99841e-31
1	75601120	cg23952663	LHX8	Island	Body		0.0584407	0.0877459	0.0833385	0.064726		0.474225	0.479047	0.726601	0.594134	0.345037	0.692435	0.358344	0.673688	0.609715	0.625274		1.61367e-17	1.30791e-13	7.8517e-11	5.25559e-44	2.26001e-10	2.97462e-43	7.51127e-05	6.19346e-06	5.04384e-33	1.38102e-32
1	75601276	cg19764599	LHX8	Island	Body		0.00711284	0.0411789	0.0251859	0.0312517		0.416977	0.346525	0.617089	0.46475	0.247151	0.603332	0.246216	0.471829	0.468009	0.484549		3.33503e-19	2.57592e-13	5.55043e-11	2.77777e-44	3.48293e-11	2.01444e-43	1.14384e-07	2.25242e-05	3.93789e-31	2.99325e-31
1	75602167	cg08272731	LHX8	Island	Body		0.0263234	0.14197	0.126418	0.0269888		0.553184	0.544884	0.773095	0.644182	0.44624	0.728061	0.389059	0.690422	0.623202	0.678783		4.97076e-20	4.26302e-14	5.55043e-11	1.43839e-44	6.57634e-11	2.01444e-43	7.78698e-08	6.19346e-06	1.76829e-32	5.8661e-32
1	75602412	cg08146483	LHX8	Island	Body		0.0301993	0.168573	0.163746	0.0389183		0.657162	0.695085	0.81627	0.747196	0.622524	0.799213	0.470855	0.724971	0.731587	0.763423		1.02365e-29	3.08347e-14	5.55043e-11	6.69379e-45	1.26714e-11	2.01444e-43	3.31102e-09	9.21084e-06	5.76889e-34	1.37567e-33
1	75602451	cg14832406	LHX8	Island	Body		0.0590188	0.152027	0.13628	0.104268		0.519629	0.448314	0.620234	0.497508	0.36177	0.604336	0.407066	0.625212	0.53614	0.562844		9.00467e-26	5.34059e-14	5.55043e-11	5.84149e-44	3.31015e-11	2.16588e-43	2.29605e-09	1.05971e-05	1.17309e-33	2.20723e-33
1	75602846	cg12764034	LHX8	Island	Body		0.0561581	0.189248	0.193066	0.163204		0.507604	0.4845	0.659005	0.537692	0.4349	0.658553	0.419545	0.643711	0.587006	0.619086		1.4655e-12	2.84313e-13	5.55043e-11	6.5171e-42	1.44205e-08	3.24828e-43	7.99444e-09	2.25735e-05	4.31931e-33	1.02517e-31
1	75602857	cg00145253	LHX8	Island	Body		0.130263	0.283336	0.281638	0.204289		0.543554	0.502647	0.674685	0.572144	0.507889	0.678788	0.466141	0.67261	0.6173	0.645161		5.03344e-12	7.4211e-13	5.55043e-11	6.90614e-41	1.48332e-09	2.99263e-43	4.48438e-09	8.65996e-05	1.89242e-32	7.09635e-31
1	78956570	cg24022301	PTGFR;PTGFR	Shore	TSS200;TSS200		0.057207	0.130354	0.117211	0.0594436		0.568893	0.441843	0.636111	0.520291	0.317474	0.609058	0.433095	0.634468	0.554899	0.556487		3.03867e-32	3.08347e-14	5.55043e-11	2.00536e-45	1.75625e-11	2.01444e-43	1.01782e-09	6.31553e-06	3.41191e-34	1.81211e-33
1	78956845	cg03949391	PTGFR;PTGFR;PTGFR;PTGFR	Island	5'UTR;1stExon;1stExon;5'UTR		0.025384	0.201042	0.113108	0.0539303		0.627258	0.61193	0.678417	0.606781	0.491028	0.658018	0.551547	0.721955	0.615245	0.655191		1.873e-33	3.08347e-14	5.55043e-11	3.06724e-45	1.12464e-11	2.01444e-43	6.83529e-10	6.19346e-06	2.41166e-34	1.18946e-33
1	78956847	cg27046936	PTGFR;PTGFR;PTGFR;PTGFR	Island	5'UTR;1stExon;1stExon;5'UTR		0.150766	0.266097	0.205674	0.156698		0.71301	0.719491	0.78549	0.706175	0.573725	0.774088	0.624675	0.831006	0.717562	0.756231		7.70393e-32	3.08347e-14	5.55043e-11	2.43989e-43	6.61402e-09	2.01444e-43	6.48908e-09	6.19346e-06	3.41191e-34	3.01417e-33
1	78956905	cg03495868	PTGFR;PTGFR;PTGFR;PTGFR	Island	5'UTR;1stExon;1stExon;5'UTR		0.0329571	0.0975363	0.0776336	0.031672		0.52772	0.37591	0.479291	0.362049	0.257362	0.449121	0.322525	0.498437	0.386976	0.422519		4.60165e-33	4.94565e-14	5.80958e-11	2.38253e-42	7.43113e-11	8.1939e-43	5.40044e-09	1.53551e-05	2.66124e-32	8.12198e-33
1	78957203	cg24924936	PTGFR;PTGFR	Island	5'UTR;5'UTR		0.0176216	0.146134	0.0743638	0.0241669		0.528802	0.374889	0.514355	0.373834	0.276542	0.521434	0.317313	0.482397	0.425677	0.48061		2.85027e-32	2.20334e-13	7.18376e-11	1.59517e-39	3.15826e-09	1.08465e-42	7.338e-09	1.23176e-05	3.91657e-31	2.37394e-31
1	78957515	cg02859837	PTGFR;PTGFR	Island	5'UTR;5'UTR		0.0746786	0.194296	0.194579	0.0821787		0.631164	0.481755	0.67951	0.579625	0.444708	0.642473	0.463567	0.625988	0.588296	0.620389		7.17811e-31	3.99261e-14	5.55043e-11	5.9218e-45	1.51717e-11	3.07568e-43	1.07052e-09	7.65468e-06	3.76189e-34	2.0272e-33
1	79472343	cg21113740	ELTD1;ELTD1	Island	5'UTR;1stExon		0.222093	0.397999	0.348921	0.235803		0.798254	0.775711	0.781319	0.70457	0.67855	0.735646	0.622632	0.862487	0.715105	0.772045		9.61078e-34	3.08347e-14	5.67423e-11	4.36756e-44	1.24374e-11	5.40151e-43	1.04699e-09	6.19346e-06	2.17217e-33	1.36256e-33
1	81943647	cg09247297		Open sea			0.106255	0.162013	0.22935	0.0473771		0.633811	0.454669	0.601321	0.419177	0.380776	0.444244	0.358447	0.426024	0.439936	0.463007		5.52011e-25	2.49006e-12	5.55043e-11	4.21663e-28	7.87444e-10	1.66731e-34	2.50233e-06	0.00890705	4.82439e-26	4.83691e-23
1	82265945	cg05125795	LPHN2	Shore	TSS200		0.0233122	0.0772747	0.0600324	0.0286283		0.329178	0.454218	0.720912	0.630136	0.370875	0.594221	0.385424	0.725653	0.572899	0.630634		0.000444256	1.05835e-13	5.55043e-11	1.7484e-45	1.67125e-11	3.3708e-38	2.03678e-09	1.48626e-05	2.15181e-30	4.08892e-31
1	82267165	cg07104652	LPHN2	Island	5'UTR		0.0569536	0.116441	0.1281	0.0761592		0.357709	0.500585	0.735456	0.6602	0.433818	0.600902	0.423463	0.671425	0.557954	0.624461		1.76986e-08	1.94734e-13	5.55043e-11	1.60892e-45	7.20924e-11	2.59048e-37	1.04069e-08	7.18255e-06	6.88247e-28	2.35668e-30
1	82267171	cg02996869	LPHN2	Island	5'UTR		0.0222155	0.0567628	0.0575673	0.0296838		0.324417	0.414297	0.723698	0.632296	0.390601	0.574839	0.432887	0.662996	0.52507	0.585786		3.82282e-09	2.09174e-13	5.55043e-11	1.02096e-44	2.4221e-11	2.70774e-36	4.71729e-09	9.9977e-06	3.70436e-29	1.04515e-30
1	82267923	cg19744908	LPHN2	Island	5'UTR		0.0449767	0.136186	0.103257	0.0981512		0.318343	0.34254	0.596035	0.466898	0.268773	0.445926	0.308656	0.535939	0.417004	0.479508		1.35291e-11	6.75864e-13	5.55043e-11	3.24013e-45	1.09054e-10	4.59539e-37	1.80684e-08	8.9753e-06	6.9116e-29	8.15416e-32
1	82267931	cg02243785	LPHN2	Island	5'UTR		0.0267782	0.159328	0.127191	0.0990042		0.374437	0.425164	0.693714	0.628113	0.385755	0.539075	0.42041	0.657959	0.512822	0.598489		4.62889e-13	3.40775e-13	5.55043e-11	2.50442e-45	7.20924e-11	1.40071e-37	4.91252e-09	8.15866e-06	7.54021e-30	7.23868e-32
1	82268007	cg14562832	LPHN2	Island	5'UTR		0.0231902	0.0634396	0.0544368	0.0276869		0.328526	0.358213	0.547161	0.502114	0.285745	0.4816	0.287721	0.577457	0.420668	0.502496		7.39037e-14	1.78172e-13	5.55043e-11	2.33123e-45	4.57303e-11	1.17109e-37	5.51665e-09	8.11305e-05	9.3695e-28	5.45361e-31
1	82268181	cg06940482	LPHN2	Island	5'UTR		0.0140874	0.0787974	0.0605569	0.0153866		0.335781	0.378433	0.588544	0.508844	0.3203	0.463617	0.371522	0.61236	0.422009	0.504254		2.0948e-16	2.87472e-12	5.55043e-11	1.8405e-44	4.23363e-10	9.4012e-37	7.27348e-09	6.19346e-06	1.62472e-27	1.9963e-30
1	82268281	cg20863963	LPHN2	Island	5'UTR		0.00914592	0.0322617	0.0302549	0.00621975		0.303729	0.304297	0.600716	0.504362	0.289581	0.450249	0.315449	0.500729	0.407792	0.470348		2.46894e-13	6.47566e-14	5.55043e-11	1.60892e-45	8.90033e-11	3.30615e-38	1.9242e-09	8.74572e-06	1.65763e-29	1.54612e-32
1	82268588	cg10992267	LPHN2	Island	5'UTR		0.00792174	0.0510645	0.0319609	0.0208823		0.329773	0.501161	0.73363	0.725824	0.483217	0.607874	0.49336	0.79458	0.552896	0.679096		1.14261e-09	1.06263e-11	5.55043e-11	1.61867e-45	6.7799e-11	1.48597e-37	4.40216e-08	6.19346e-06	1.61149e-28	1.63671e-32
1	82268591	cg22518696	LPHN2	Island	5'UTR		0.113461	0.204023	0.172578	0.103749		0.4061	0.525015	0.760413	0.747896	0.536872	0.641227	0.547574	0.811829	0.58712	0.7041		1.38625e-09	4.78489e-10	6.53621e-11	3.0438e-45	6.52314e-10	4.33146e-34	4.08256e-07	6.19346e-06	1.64502e-22	3.80778e-30
1	82269019	cg12130328	LPHN2	Island	5'UTR		0.0199075	0.0765127	0.0627588	0.0226655		0.380926	0.309864	0.656677	0.503982	0.339099	0.516189	0.351384	0.588664	0.467337	0.51333		9.95089e-19	4.38144e-13	5.55043e-11	3.37786e-45	6.57634e-11	5.45339e-39	1.75019e-08	1.58559e-05	4.84973e-32	2.33411e-32
1	84326462	cg14790630		Island			0.0402176	0.059552	0.054998	0.0631759		0.319198	0.2496	0.421352	0.469354	0.272554	0.502694	0.269264	0.624446	0.394131	0.423208		5.80651e-14	8.33897e-14	7.36015e-11	1.60892e-45	1.89884e-11	2.01444e-43	6.69279e-09	6.19346e-06	4.00532e-31	3.76766e-32
1	84326767	cg24955204		Island			0.0369509	0.0454694	0.0522594	0.0399551		0.301895	0.363594	0.545461	0.68829	0.447523	0.657248	0.381508	0.713326	0.539275	0.565623		8.47662e-05	3.54107e-14	5.55043e-11	1.60892e-45	1.05102e-11	2.01444e-43	6.89397e-10	6.19346e-06	2.76634e-31	6.92048e-32
1	84326856	cg02483449		Shore			0.207097	0.308862	0.306786	0.248199		0.596507	0.619786	0.769753	0.76096	0.618782	0.788766	0.662974	0.784033	0.735948	0.738846		1.10092e-13	3.28533e-09	6.15417e-11	1.47065e-44	2.99432e-10	3.34804e-43	2.24017e-08	6.19346e-06	3.64949e-32	5.32377e-29
1	84464224	cg17010394	TTLL7	Island	5'UTR		0.123035	0.26836	0.265542	0.0724646		0.643634	0.727831	0.838024	0.791731	0.70547	0.848735	0.72725	0.882476	0.763049	0.804148		1.17592e-26	3.08347e-14	5.55043e-11	1.60892e-45	9.17546e-12	2.01444e-43	8.54135e-10	6.19346e-06	2.72686e-34	1.18946e-33
1	84464645	cg00773459	TTLL7;TTLL7	Island	1stExon;5'UTR		0.0126588	0.0210485	0.020171	0.0140844		0.27469	0.393594	0.615818	0.548898	0.356575	0.618922	0.282901	0.605245	0.440028	0.511494		8.24485e-15	3.08347e-14	5.55043e-11	1.60892e-45	9.17546e-12	2.01444e-43	1.31013e-09	6.19346e-06	1.31722e-32	7.28883e-33
1	85513789	cg20280350	MCOLN3	Island	5'UTR		0.0446542	0.0562728	0.0642234	0.0496516		0.485284	0.385983	0.738229	0.700547	0.361193	0.758366	0.438415	0.701541	0.592738	0.668657		5.63526e-32	3.08347e-14	5.55043e-11	1.60892e-45	9.17546e-12	2.01444e-43	6.98208e-10	6.19346e-06	2.41166e-34	1.18946e-33
1	85513889	cg05003422	MCOLN3	Island	5'UTR		0.00589313	0.00977892	0.011383	0.0169867		0.421219	0.318078	0.673771	0.664521	0.281389	0.666486	0.382702	0.638635	0.508483	0.591182		4.39154e-30	9.11975e-14	5.55043e-11	1.60892e-45	9.17546e-12	2.06159e-43	1.36646e-09	6.37842e-06	2.80323e-33	3.11128e-33
1	85513892	cg23752923	MCOLN3	Island	5'UTR		0.0166039	0.0151083	0.0141716	0.0416367		0.374383	0.270312	0.591731	0.558845	0.228772	0.569546	0.312447	0.565197	0.416524	0.492876		1.42412e-31	1.45981e-13	5.55043e-11	1.60892e-45	9.17546e-12	2.01444e-43	7.15237e-10	9.21084e-06	1.77745e-33	1.1934e-33
1	85514226	cg01396567	MCOLN3	Island	TSS200		0.0243007	0.0279029	0.0265686	0.0248625		0.354285	0.395367	0.845233	0.822936	0.327632	0.841664	0.450135	0.797036	0.618475	0.721279		3.75323e-06	5.20329e-14	5.55043e-11	1.60892e-45	9.68708e-12	2.01444e-43	2.78334e-08	6.19346e-06	9.08037e-30	1.29567e-30
1	85514554	cg13331559	MCOLN3	Island	TSS1500		0.0907315	0.0926727	0.125988	0.090268		0.444331	0.426575	0.767627	0.687104	0.39267	0.774745	0.425868	0.650156	0.606863	0.676394		5.79129e-13	3.08347e-14	5.55043e-11	1.60892e-45	1.12371e-10	2.01444e-43	1.12394e-09	1.68851e-05	4.24642e-34	2.84275e-33
1	85527597	cg12062099	WDR63	Open sea	TSS1500		0.154809	0.0991076	0.224593	0.104196		0.621398	0.448051	0.658882	0.531653	0.476525	0.680237	0.578748	0.592699	0.574264	0.587994		4.17163e-23	1.19568e-11	5.55043e-11	3.6438e-40	3.15826e-09	2.47344e-43	2.61623e-08	4.73274e-05	1.40399e-28	1.27875e-24
1	85527754	cg02213139	WDR63	Open sea	TSS1500		0.0767007	0.0625657	0.141388	0.0531782		0.663302	0.485557	0.666742	0.480571	0.334914	0.635598	0.433013	0.654066	0.602262	0.593466		2.83663e-30	6.98908e-14	5.55043e-11	2.07917e-42	1.48826e-09	1.2873e-42	6.50446e-10	6.19346e-06	8.42955e-33	4.65138e-31
1	85527943	cg15825692	WDR63	Open sea	TSS200		0.0439524	0.0379352	0.0506947	0.0388093		0.37493	0.249088	0.576448	0.401731	0.274714	0.555341	0.383362	0.507957	0.443071	0.458663		5.32199e-24	1.20143e-13	5.55043e-11	3.25598e-45	4.4423e-11	2.08666e-43	7.41617e-10	6.19346e-06	1.19614e-33	2.49321e-32
1	85528044	cg22488158	WDR63;WDR63	Open sea	1stExon;5'UTR		0.0288136	0.0313002	0.030839	0.0252964		0.292263	0.281025	0.56593	0.398381	0.357084	0.584174	0.339977	0.520618	0.427651	0.453913		5.43853e-21	7.21409e-14	5.55043e-11	2.15606e-45	1.00395e-11	2.01444e-43	6.50446e-10	6.19346e-06	7.84509e-33	1.34266e-31
1	85930476	cg25277534	DDAH1;DDAH1	Island	1stExon;5'UTR		0.00306948	0.00296149	0.0025859	0.00766872		0.261426	0.321852	0.648824	0.429205	0.217847	0.454585	0.217628	0.659819	0.350414	0.453118		9.80917e-15	3.08347e-14	5.55043e-11	2.55854e-44	5.90289e-11	2.94639e-41	3.29147e-07	6.19346e-06	1.98104e-22	5.95095e-29
1	85930809	cg02572729	DDAH1;DDAH1;DDAH1	Island	1stExon;5'UTR;5'UTR		0.0254022	0.0276451	0.0424004	0.0263272		0.338007	0.42641	0.655851	0.471814	0.294283	0.525162	0.303318	0.655226	0.408707	0.497554		1.3821e-13	3.08347e-14	5.55043e-11	2.81334e-45	1.1674e-11	1.10428e-42	6.98208e-10	6.19346e-06	1.09514e-22	1.81306e-30
1	85930813	cg00156072	DDAH1;DDAH1;DDAH1	Island	1stExon;5'UTR;5'UTR		0.0319305	0.0374146	0.0667647	0.0432201		0.336031	0.416285	0.629618	0.468344	0.333512	0.509111	0.290306	0.614434	0.404212	0.489135		5.55638e-15	3.08347e-14	5.55043e-11	1.60892e-45	9.17546e-12	2.01444e-43	6.50446e-10	6.19346e-06	3.20348e-22	2.31783e-31
1	85931072	cg08946575	DDAH1;DDAH1	Island	TSS200;5'UTR		0.0403654	0.0576349	0.0980505	0.0255861		0.40115	0.479547	0.639446	0.510333	0.320201	0.555482	0.38242	0.659862	0.438714	0.529904		5.86087e-23	3.08347e-14	5.55043e-11	2.09114e-45	1.6328e-11	2.01444e-43	6.50446e-10	6.19346e-06	3.65182e-31	2.40993e-33
1	85931083	cg25756066	DDAH1;DDAH1	Island	TSS200;5'UTR		0.0381589	0.0499342	0.0872594	0.0344971		0.452857	0.506125	0.712136	0.576859	0.33635	0.624603	0.392646	0.67468	0.493354	0.588063		6.11695e-27	3.08347e-14	5.55043e-11	1.61867e-45	9.89495e-12	2.01444e-43	6.50446e-10	6.19346e-06	4.84973e-32	2.2838e-33
1	85931116	cg11648968	DDAH1;DDAH1	Island	TSS1500;5'UTR		0.0196903	0.0363043	0.0767219	0.0143482		0.450739	0.50089	0.79264	0.627841	0.389965	0.656645	0.442782	0.818047	0.525671	0.622211		4.12818e-26	3.08347e-14	5.55043e-11	1.60892e-45	1.29499e-11	2.01444e-43	6.64824e-10	6.19346e-06	6.30192e-29	2.6128e-32
1	85931161	cg15396570	DDAH1;DDAH1	Island	TSS1500;5'UTR		0.0309678	0.0486641	0.0792463	0.0278466		0.39581	0.433942	0.66109	0.529991	0.339763	0.581135	0.376642	0.710653	0.450136	0.528568		4.05744e-25	3.08347e-14	5.55043e-11	1.60892e-45	9.17546e-12	2.01444e-43	6.64824e-10	6.19346e-06	1.01974e-28	1.10127e-32
1	85931167	cg05004108	DDAH1;DDAH1	Island	TSS1500;5'UTR		0.0268938	0.0490657	0.0951528	0.0191881		0.422989	0.527015	0.735536	0.619036	0.407033	0.64123	0.464562	0.822683	0.506311	0.60645		1.00461e-26	3.08347e-14	5.55043e-11	1.60892e-45	9.17546e-12	2.01444e-43	6.50446e-10	6.19346e-06	2.46212e-31	1.89398e-33
1	85931226	cg14322224	DDAH1;DDAH1	Shore	TSS1500;5'UTR		0.374221	0.352482	0.491782	0.329899		0.706235	0.679571	0.795064	0.718845	0.580719	0.716028	0.622263	0.749873	0.655043	0.708557		3.09868e-23	9.43653e-09	5.55043e-11	4.62298e-36	8.27185e-05	2.93179e-33	2.82839e-05	0.000139125	8.59814e-17	1.60088e-23
1	86042230	cg11737676	DDAH1	Island	5'UTR		0.0573887	0.0855317	0.156773	0.0500722		0.3663	0.419023	0.62725	0.473538	0.371713	0.584112	0.310798	0.472243	0.439648	0.526542		1.00523e-27	3.08347e-14	5.55043e-11	4.41087e-43	1.35576e-11	2.41145e-43	3.96166e-07	0.000288123	2.72786e-26	1.62713e-33
1	86043795	cg20431191	DDAH1;DDAH1	Shore	1stExon;5'UTR		0.0353426	0.110397	0.11039	0.0707765		0.587161	0.346598	0.637031	0.402151	0.348623	0.594531	0.267031	0.568723	0.431726	0.533632		3.89342e-27	5.53145e-11	6.86317e-11	1.92816e-29	1.45874e-07	2.41172e-41	3.64549e-06	7.83935e-05	7.45213e-21	3.11876e-28
1	86046570	cg06805280	CYR61;CYR61	Island	1stExon;5'UTR		0.00486652	0.0371621	0.0150062	0.00597319		0.357352	0.484782	0.741484	0.607818	0.370721	0.727157	0.297533	0.752249	0.560656	0.625831		2.02858e-10	8.96495e-14	5.55043e-11	5.23291e-41	1.84968e-11	3.17671e-43	1.98409e-06	6.19346e-06	3.41602e-26	1.85373e-32
1	86046661	cg04453065	CYR61;CYR61	Island	1stExon;5'UTR		0.0076323	0.0867775	0.0421713	0.030278		0.370353	0.513673	0.737658	0.557286	0.34181	0.685334	0.290298	0.802151	0.54945	0.622644		1.39501e-15	9.38112e-14	5.55043e-11	2.00001e-41	1.66677e-10	4.70608e-43	1.03976e-06	7.97722e-06	7.37075e-28	5.82112e-31
1	86081894	cg23173688		Island			0.407748	0.534758	0.594178	0.388683		0.815474	0.732006	0.791602	0.734091	0.767721	0.776125	0.80313	0.820393	0.772865	0.788254		1.80757e-33	6.34328e-13	7.01147e-11	9.67224e-39	1.00395e-11	8.63319e-43	6.98208e-10	6.22397e-06	1.6895e-33	9.06618e-33
1	88928168	cg25033393		Shore			0.0200297	0.0275588	0.0505508	0.017587		0.509867	0.480182	0.65955	0.566355	0.339876	0.698981	0.327269	0.524148	0.550454	0.589054		4.25588e-29	3.1988e-14	5.55043e-11	1.60892e-45	9.17546e-12	2.01444e-43	1.36891e-08	6.19346e-06	2.41166e-34	1.76926e-32
1	88928362	cg09152582		Island			0.0512198	0.13602	0.121933	0.0464171		0.486898	0.480119	0.621101	0.566332	0.459639	0.594816	0.374498	0.6719	0.515208	0.540088		5.53354e-28	3.08347e-14	5.55043e-11	1.60892e-45	9.18149e-12	2.01444e-43	7.00486e-07	6.19346e-06	5.29326e-34	1.65345e-32
1	88928467	cg02664812		Island			0.00814778	0.116974	0.0864706	0.0302654		0.654104	0.752565	0.811872	0.826616	0.736597	0.81127	0.600008	0.875461	0.748817	0.759286		5.12385e-29	3.13139e-14	5.55043e-11	1.60892e-45	9.17546e-12	2.01444e-43	4.30738e-08	6.19346e-06	5.63192e-34	4.72077e-33
1	88928678	cg21144928		Island			0.291667	0.485715	0.478615	0.365605		0.836092	0.760737	0.847948	0.808528	0.712396	0.844211	0.736723	0.871038	0.791008	0.816492		1.72144e-33	4.24527e-13	6.53621e-11	1.24219e-44	3.50761e-11	3.31589e-43	5.35414e-07	6.19346e-06	3.4242e-32	4.03413e-32
1	91172288	cg13927566		Island			0.0595287	0.167976	0.132688	0.0742111		0.603636	0.461479	0.715943	0.620293	0.384176	0.721861	0.342518	0.672452	0.605702	0.65371		3.86811e-32	7.4131e-14	5.55043e-11	2.11388e-45	5.15793e-11	2.01444e-43	8.21759e-09	3.38272e-05	3.47143e-33	2.06299e-33
1	91172982	cg19731044		Shore			0.0411969	0.0974688	0.0527839	0.0500258		0.447019	0.426522	0.67015	0.524781	0.266092	0.707382	0.255261	0.718385	0.482118	0.56803		6.68137e-22	1.30595e-12	5.55043e-11	9.05427e-44	4.30364e-08	2.01444e-43	7.1017e-05	8.95114e-05	1.31489e-22	6.29094e-30
1	91182534	cg01921432	BARHL2	Island	1stExon		0.129126	0.282361	0.264698	0.107356		0.781811	0.692213	0.797249	0.728074	0.487123	0.796001	0.519697	0.806665	0.696048	0.759464		1.36883e-33	4.07029e-12	5.80958e-11	1.77634e-43	3.06273e-09	2.53541e-43	3.84299e-07	7.81345e-06	1.65763e-29	1.37567e-33
1	91183051	cg25026529	BARHL2	Shore	TSS1500		0.0147323	0.12031	0.067585	0.0622982		0.634575	0.717504	0.729196	0.67669	0.437449	0.761596	0.433511	0.754014	0.636984	0.698304		4.29272e-31	3.08347e-14	5.55043e-11	3.27632e-45	2.347e-11	2.01444e-43	2.50079e-09	6.19346e-06	8.81866e-34	2.93183e-33
1	91192657	cg24347994		Island			0.116984	0.259616	0.27038	0.129982		0.608186	0.45995	0.57406	0.46002	0.390561	0.561827	0.36685	0.625278	0.48949	0.549169		2.98981e-28	2.87228e-11	9.00883e-11	1.69557e-33	1.83153e-08	8.02558e-41	0.000121106	0.000109073	9.03108e-28	3.15707e-31
1	91195159	cg12071888		Shelf			0.0521048	0.18292	0.179871	0.0873665		0.608648	0.53215	0.597487	0.457355	0.356098	0.578517	0.428007	0.587769	0.531062	0.544262		8.42294e-32	9.50684e-14	6.53621e-11	1.06995e-39	2.92796e-10	5.29928e-42	7.62938e-09	1.36358e-05	1.62548e-31	1.77075e-28
1	91300288	cg20387429		Shore			0.0977333	0.218419	0.188645	0.0895881		0.630813	0.445508	0.71379	0.55332	0.397211	0.66496	0.345669	0.74371	0.555502	0.622964		1.05088e-26	4.20245e-12	5.55043e-11	9.68461e-41	3.68061e-09	4.50159e-43	2.97794e-06	1.44017e-05	3.05099e-30	3.46567e-31
1	91301461	cg00644823		Island			0.0556375	0.182377	0.160382	0.093002		0.660663	0.496355	0.67006	0.561709	0.373736	0.614912	0.37732	0.629672	0.548208	0.575381		1.47558e-32	5.4902e-14	5.55043e-11	6.37165e-44	2.54106e-10	2.01444e-43	1.34988e-06	6.19346e-06	2.42883e-32	1.17827e-32
1	91301484	cg06849504		Island			0.0687047	0.250182	0.219545	0.0986362		0.726096	0.775284	0.820792	0.797359	0.565492	0.816305	0.598004	0.801918	0.753199	0.783287		7.49172e-33	3.08347e-14	5.55043e-11	1.60892e-45	2.70931e-11	2.01444e-43	9.75231e-10	6.19346e-06	3.22243e-34	1.18946e-33
1	91301651	cg00503383		Island			0.0294279	0.184033	0.135446	0.0491134		0.699811	0.66843	0.767993	0.690842	0.39708	0.757465	0.435396	0.789203	0.651945	0.707359		1.10947e-33	3.08347e-14	5.55043e-11	6.20194e-45	6.82913e-10	2.01444e-43	1.07033e-08	6.45452e-06	9.24798e-33	4.45706e-33
1	91301962	cg17799946		Shore			0.0668136	0.14082	0.15117	0.0726916		0.605549	0.423819	0.624402	0.508263	0.319009	0.643547	0.318129	0.513839	0.501671	0.559343		3.17316e-32	4.58631e-14	5.55043e-11	1.04092e-44	4.30364e-08	2.01444e-43	5.69112e-08	1.1947e-05	1.88915e-28	9.26695e-33
1	95582751	cg09890536	TMEM56	Island	TSS200		0.0343318	0.0652427	0.0892264	0.0457583		0.333538	0.426683	0.471919	0.286856	0.242324	0.384765	0.254821	0.267402	0.35232	0.423305		3.33168e-21	3.08347e-14	5.67423e-11	1.03577e-35	3.36418e-10	3.57106e-43	4.0907e-09	0.00036916	2.62721e-33	1.69079e-32
1	98510182	cg02658730		Shore			0.278239	0.44909	0.4682	0.288406		0.884562	0.687491	0.82938	0.757506	0.68691	0.821009	0.696877	0.77254	0.75906	0.774757		8.72287e-34	8.70544e-12	7.70598e-11	2.66077e-44	5.55914e-10	2.15081e-43	1.24103e-09	6.19346e-06	3.4242e-32	1.85066e-32
1	98510328	cg25372296		Shore			0.123951	0.240113	0.237087	0.142		0.861074	0.574933	0.698755	0.692714	0.55655	0.76801	0.592903	0.800054	0.694042	0.696018		8.72287e-34	3.06071e-12	5.55043e-11	1.58455e-44	6.19888e-11	2.01444e-43	9.1092e-08	6.19346e-06	3.78683e-33	1.54612e-32
1	98519101	cg09896412		Island			0.0264768	0.183552	0.145641	0.055517		0.461866	0.443811	0.627476	0.573791	0.447257	0.631307	0.335401	0.634054	0.540873	0.57426		5.87771e-29	1.26506e-12	5.55043e-11	5.54706e-43	6.57634e-11	7.51126e-43	9.44278e-07	4.73274e-05	5.45073e-32	3.68265e-32
1	99126913	cg14859204	SNX7;SNX7	Island	TSS1500;TSS1500		0.0581699	0.179983	0.150149	0.0712261		0.693401	0.631228	0.777938	0.739289	0.64812	0.786484	0.477649	0.700275	0.652901	0.711842		3.86923e-33	3.76882e-14	5.55043e-11	1.61499e-45	9.17546e-12	2.01444e-43	1.20619e-07	6.19346e-06	1.01664e-30	2.07748e-32
1	99127056	cg04703241	SNX7;SNX7	Island	TSS200;TSS200		0.00909471	0.0477905	0.0268408	0.0162931		0.511176	0.420462	0.706949	0.582285	0.414259	0.704957	0.311199	0.563388	0.53669	0.592851		1.40483e-31	3.91737e-14	5.55043e-11	1.60892e-45	1.0689e-11	2.01444e-43	2.10659e-07	2.04798e-05	1.06634e-31	2.20605e-31
1	99127069	cg02331772	SNX7;SNX7	Island	TSS200;TSS200		0.0264292	0.0764415	0.058781	0.0288249		0.526174	0.359871	0.617449	0.491064	0.372815	0.640046	0.26131	0.503787	0.471684	0.511656		7.26276e-31	8.33897e-14	5.55043e-11	2.00165e-45	1.15777e-11	2.02087e-43	1.16347e-06	1.91602e-05	1.90743e-30	5.58689e-31
1	99127242	cg07183372	SNX7;SNX7;SNX7;SNX7	Island	1stExon;5'UTR;5'UTR;1stExon		0.0609784	0.168796	0.0904058	0.148492		0.530273	0.602838	0.797074	0.729689	0.541313	0.800568	0.440043	0.569374	0.641799	0.695147		1.54495e-24	3.08347e-14	5.55043e-11	1.61584e-45	1.38485e-11	2.18521e-43	1.40835e-07	5.06421e-05	5.88263e-29	1.56959e-30
1	99127250	cg16116512	SNX7;SNX7;SNX7;SNX7	Island	1stExon;5'UTR;5'UTR;1stExon		0.023246	0.150322	0.0712203	0.134467		0.521736	0.597834	0.790954	0.729174	0.542331	0.785339	0.44367	0.544002	0.631863	0.678418		1.87834e-27	3.08347e-14	5.55043e-11	2.56282e-45	1.11588e-11	2.54877e-43	6.48864e-08	6.85406e-05	5.33998e-30	2.09597e-31
1	99469819	cg26527487	LPPR5;LPPR5	Shore	Body;Body		0.0716749	0.139764	0.111128	0.0424552		0.495559	0.599036	0.791233	0.665979	0.524867	0.783186	0.566695	0.719548	0.691569	0.712193		4.44928e-16	3.13139e-14	5.55043e-11	2.14815e-45	1.26714e-11	2.01444e-43	6.98208e-10	6.19346e-06	2.41166e-34	1.1934e-33
1	99470129	cg14991984	LPPR5;LPPR5	Island	1stExon;1stExon		0.0126796	0.127125	0.051619	0.0475557		0.38162	0.762532	0.741121	0.76784	0.761413	0.751469	0.724977	0.742269	0.736414	0.754304		5.75095e-15	3.08347e-14	5.55043e-11	1.60892e-45	9.17546e-12	2.01444e-43	6.50446e-10	1.1947e-05	2.41166e-34	1.18946e-33
1	99470550	cg03120289	LPPR5;LPPR5	Island	TSS200;TSS200		0.02068	0.174669	0.0512772	0.100429		0.348163	0.579892	0.66901	0.616653	0.523729	0.659991	0.524925	0.693359	0.609215	0.638614		1.6711e-17	3.08347e-14	5.55043e-11	1.60892e-45	9.27449e-12	2.01444e-43	6.50446e-10	6.19346e-06	2.41166e-34	1.18946e-33
1	99470560	cg10159215	LPPR5;LPPR5	Island	TSS200;TSS200		0.0185024	0.130049	0.0449091	0.0624468		0.329207	0.447088	0.703191	0.545189	0.374684	0.677381	0.43278	0.634889	0.560691	0.603734		6.94809e-15	3.9728e-14	5.55043e-11	1.61867e-45	1.03713e-11	2.01444e-43	6.60436e-10	6.22397e-06	2.47829e-34	1.25909e-33
1	99470618	cg19365673	LPPR5;LPPR5	Island	TSS200;TSS200		0.0223714	0.0773259	0.0435757	0.0395201		0.351791	0.414258	0.695016	0.477289	0.34089	0.65215	0.371289	0.698812	0.537843	0.570844		1.69914e-12	3.08347e-14	5.55043e-11	2.72126e-45	9.39679e-12	2.01444e-43	6.60436e-10	7.02168e-06	2.41166e-34	1.36423e-33
1	99470801	cg26266842	LPPR5;LPPR5	Island	TSS1500;TSS1500		0.0300436	0.0892868	0.0659071	0.0375328		0.466296	0.384092	0.606366	0.432596	0.310813	0.582151	0.293496	0.575829	0.474241	0.517188		1.79254e-25	3.08347e-14	5.55043e-11	2.00162e-44	1.21825e-11	2.03218e-43	1.02152e-09	8.55137e-06	5.98027e-34	1.81211e-33
1	99729757	cg05596294	LPPR4;LPPR4	Shore	TSS200;TSS200		0.111955	0.180781	0.165944	0.116934		0.588027	0.387876	0.646851	0.450768	0.345935	0.579327	0.404487	0.632836	0.505638	0.541395		4.81459e-21	1.11019e-09	5.55043e-11	5.01036e-33	1.63931e-07	2.39625e-41	4.0885e-06	3.86618e-05	1.15707e-27	9.02505e-27
1	99729769	cg18947801	LPPR4;LPPR4	Shore	TSS200;TSS200		0.0597226	0.175349	0.146323	0.0700823		0.698821	0.476902	0.733787	0.563601	0.456328	0.690576	0.456364	0.777053	0.638436	0.650546		2.02405e-32	1.34896e-13	5.55043e-11	9.83713e-44	4.4423e-11	5.02327e-43	2.29605e-09	7.04355e-06	8.37644e-34	2.84275e-33
1	99729780	cg26164310	LPPR4;LPPR4	Shore	TSS200;TSS200		0.0259518	0.123279	0.0935524	0.0439436		0.610152	0.375507	0.653261	0.484121	0.375807	0.591754	0.367493	0.708345	0.51654	0.551711		1.63752e-32	1.62352e-13	5.55043e-11	2.61882e-43	4.581e-11	3.97272e-43	3.73602e-09	6.37842e-06	9.4385e-34	2.95246e-33
1	99729790	cg06060191	LPPR4;LPPR4	Shore	TSS200;TSS200		0.0652442	0.183541	0.159075	0.065725		0.673445	0.524564	0.758379	0.621645	0.445629	0.705471	0.469212	0.774096	0.643467	0.674688		5.63526e-32	4.94565e-14	5.55043e-11	8.22417e-45	3.2072e-11	2.71965e-43	1.7666e-09	6.19346e-06	3.22243e-34	1.18946e-33
1	99729804	cg03580297	LPPR4;LPPR4	Shore	TSS200;TSS200		0.0562466	0.173237	0.141281	0.0839683		0.656477	0.617667	0.788644	0.701022	0.510416	0.761845	0.606356	0.812303	0.704133	0.740858		1.25034e-31	3.08347e-14	5.55043e-11	2.73847e-45	1.41664e-11	2.01444e-43	6.77922e-10	6.19346e-06	2.45209e-34	1.4221e-33
1	99729807	cg03646889	LPPR4;LPPR4	Shore	TSS200;TSS200		0.0347392	0.178862	0.130603	0.0695407		0.649469	0.60538	0.765572	0.69315	0.526342	0.747446	0.620477	0.82139	0.708048	0.725378		5.26715e-32	3.13139e-14	5.55043e-11	2.70305e-45	1.41664e-11	2.01444e-43	6.50446e-10	6.19346e-06	2.41166e-34	1.19815e-33
1	99730221	cg11956761	LPPR4;LPPR4	Island	1stExon;1stExon		0.00952036	0.0577073	0.0408342	0.0095719		0.404772	0.272899	0.574404	0.385682	0.252655	0.428816	0.293038	0.453091	0.398153	0.42997		1.63717e-27	6.47566e-14	5.55043e-11	1.22235e-44	3.93851e-11	2.56652e-43	9.99683e-10	6.25905e-06	1.87851e-33	1.5788e-33
1	101004472	cg14855972	GPR88	Island	5'UTR		0.109667	0.199222	0.156545	0.124849		0.433938	0.442895	0.679513	0.398784	0.40898	0.768882	0.435262	0.544495	0.605346	0.632718		1.68242e-08	1.05803e-08	7.70598e-11	5.88743e-17	1.46802e-06	2.01444e-43	8.71908e-05	0.00345705	4.00532e-31	5.67567e-29
1	102462043	cg03104428	OLFM3	Open sea	Body		0.212852	0.309153	0.294512	0.235792		0.651263	0.574465	0.623237	0.602398	0.476026	0.626645	0.486632	0.663818	0.617012	0.634424		7.60096e-18	9.38112e-14	1.29816e-10	6.08792e-40	9.01773e-06	4.2042e-40	9.94137e-06	3.49807e-05	1.59556e-32	3.49361e-30
1	102462656	cg02861071	OLFM3;OLFM3	Open sea	5'UTR;1stExon		0.0381452	0.163467	0.11877	0.0512189		0.354053	0.347214	0.592498	0.529692	0.286605	0.541152	0.364003	0.577417	0.523801	0.564603		0.00560427	1.11633e-12	6.86317e-11	1.26237e-44	5.21776e-10	1.16463e-42	3.96636e-09	9.9977e-06	9.83702e-34	4.3911e-33
1	103574523	cg03520644	COL11A1;COL11A1;COL11A1;COL11A1	Open sea	TSS1500;TSS1500;TSS1500;TSS1500		0.247542	0.388302	0.360837	0.320232		0.72021	0.551003	0.681274	0.579119	0.524449	0.646376	0.589647	0.640755	0.62358	0.66574		9.03557e-31	5.91273e-10	4.65136e-09	3.25218e-26	1.27898e-06	2.07872e-38	2.10659e-07	0.00375532	4.58367e-25	1.426e-27
1	103574532	cg00172849	COL11A1;COL11A1;COL11A1;COL11A1	Open sea	TSS1500;TSS1500;TSS1500;TSS1500		0.284488	0.456144	0.445618	0.333413		0.761324	0.692262	0.769466	0.677283	0.637665	0.743495	0.673158	0.691634	0.719735	0.733342		1.57006e-31	1.62352e-13	4.66312e-10	5.48638e-35	3.16268e-10	4.12781e-41	6.69279e-09	0.00014717	2.41646e-30	2.87154e-31
1	106623429	cg11522610		Island			0.52191	0.639005	0.637018	0.514169		0.857443	0.85345	0.841867	0.827053	0.806321	0.803431	0.844361	0.841822	0.807411	0.824544		9.81687e-34	3.08347e-14	1.46833e-10	3.37004e-44	1.51705e-10	2.65523e-39	7.25218e-10	1.68851e-05	5.08504e-30	4.97844e-32
1	106623781	cg10779492		Island			0.164571	0.26097	0.254957	0.179924		0.640201	0.543581	0.635752	0.458154	0.606646	0.592622	0.405077	0.631987	0.570952	0.573721		4.67702e-24	2.16798e-12	9.27203e-11	7.61875e-25	9.50713e-12	2.05707e-37	1.36052e-05	3.38272e-05	2.77986e-30	2.58718e-29
1	110754436	cg13902210	KCNC4;KCNC4;KCNC4	Island	1stExon;1stExon;1stExon		0.0414741	0.100226	0.123122	0.0578021		0.591979	0.523894	0.624498	0.487133	0.454334	0.609885	0.508316	0.662514	0.575953	0.622105		1.03298e-33	3.08347e-14	5.55043e-11	3.04657e-44	9.17546e-12	2.01444e-43	6.50446e-10	6.19346e-06	2.41166e-34	1.18946e-33
1	111813690	cg07197785		Island			0.0847156	0.201162	0.216055	0.0802521		0.844427	0.538758	0.721214	0.576579	0.471032	0.771078	0.518218	0.703627	0.660999	0.67445		8.72287e-34	4.37031e-14	5.55043e-11	3.14789e-44	1.08586e-11	2.01444e-43	1.15226e-09	8.15866e-06	2.7075e-34	3.39266e-33
1	111813745	cg10989634		Island			0.130205	0.238277	0.282716	0.122666		0.784712	0.524063	0.684039	0.577785	0.558156	0.680691	0.55078	0.756554	0.652606	0.662499		8.72287e-34	3.28044e-14	5.55043e-11	2.87181e-45	9.17546e-12	2.01444e-43	7.63455e-10	6.19346e-06	2.41166e-34	1.18946e-33
1	112533260	cg16701939	KCND3;KCND3	Island	TSS1500;TSS1500		0.0916521	0.190324	0.196201	0.10674		0.570976	0.571452	0.632602	0.593997	0.360809	0.648785	0.398757	0.495412	0.549938	0.594364		1.98544e-33	3.08347e-14	5.55043e-11	2.20239e-45	1.26497e-09	2.01444e-43	1.15226e-09	1.44017e-05	4.24642e-34	2.24482e-33
1	113286397	cg11685510		Island			0.175511	0.347592	0.307033	0.236972		0.800902	0.50616	0.708181	0.568301	0.417154	0.676854	0.473432	0.715253	0.642658	0.667484		1.36883e-33	1.45164e-09	8.76675e-11	1.3576e-31	1.74872e-05	1.82042e-40	5.59318e-06	7.65468e-06	8.82931e-28	1.56677e-29
1	113286610	cg13060157		Island			0.101981	0.192704	0.173328	0.107071		0.723302	0.362159	0.6732	0.469411	0.333418	0.59761	0.322739	0.644736	0.544128	0.57414		1.67072e-32	1.84855e-06	8.76675e-11	4.05155e-29	8.87225e-05	2.5733e-38	0.00108575	6.25905e-06	4.78393e-25	2.72749e-27
1	113286757	cg22865470		Island			0.103181	0.273209	0.237852	0.182548		0.802733	0.475623	0.752831	0.591632	0.46544	0.702065	0.457174	0.772275	0.650026	0.697587		2.35054e-33	5.53145e-11	8.29757e-11	1.07091e-35	4.43599e-08	1.59194e-40	3.91893e-08	6.19346e-06	1.81823e-29	9.71147e-30
1	114576186	cg18222544		Open sea			0.332465	0.361937	0.516332	0.316475		0.845783	0.654374	0.656839	0.712979	0.619744	0.766461	0.670168	0.696794	0.671835	0.647947		8.72287e-34	2.20334e-13	8.53416e-11	1.78782e-41	4.16358e-09	2.99848e-43	1.97918e-09	6.19346e-06	4.36107e-29	3.35786e-24
1	114696350	cg19304150	SYT6;SYT6	Island	5'UTR;1stExon		0.0279806	0.116574	0.070071	0.0472052		0.515397	0.424638	0.670051	0.507549	0.367738	0.72084	0.366509	0.532618	0.493369	0.598901		4.50991e-28	1.94734e-13	5.9086e-11	1.83365e-40	1.44578e-11	2.01444e-43	1.24439e-07	2.85601e-05	2.96528e-31	1.50083e-32
1	114697032	cg19901801	SYT6	Island	TSS1500		0.0434518	0.246423	0.148524	0.0750695		0.577875	0.516956	0.753132	0.645009	0.472795	0.809041	0.556231	0.715255	0.667481	0.716435		2.45306e-22	2.73696e-13	5.55043e-11	2.4263e-42	2.39074e-10	2.01444e-43	4.78772e-09	0.000105524	5.08344e-33	4.77004e-33
1	114697707	cg26426632	SYT6	Shore	TSS1500		0.269928	0.425255	0.395147	0.292785		0.725071	0.658488	0.76184	0.705384	0.605378	0.763529	0.692569	0.783044	0.722361	0.758591		1.57246e-32	5.4902e-14	8.29757e-11	2.27322e-43	1.59029e-11	2.41051e-43	8.93381e-10	6.19346e-06	2.77559e-34	1.24321e-33
1	115397597	cg18087477	SYCP1;SYCP1	Island	1stExon;5'UTR		0.392155	0.516951	0.489305	0.439092		0.775286	0.806591	0.896499	0.844682	0.78131	0.859517	0.823063	0.869661	0.847558	0.864242		1.42305e-21	3.56847e-14	1.04086e-10	1.09099e-43	1.26621e-10	1.95512e-42	1.85018e-09	6.19346e-06	3.5606e-34	1.386e-33
1	115397857	cg10440578	SYCP1	Island	5'UTR		0.0668383	0.176137	0.141514	0.0826126		0.58635	0.710042	0.771647	0.660404	0.547952	0.775	0.622215	0.777475	0.727006	0.765664		4.88429e-17	3.08347e-14	6.53621e-11	2.48515e-44	8.90033e-11	2.07764e-43	1.45911e-09	9.72677e-06	2.41166e-34	1.18946e-33
1	115398073	cg18396987	SYCP1	Shore	5'UTR		0.11341	0.238195	0.197621	0.107518		0.544872	0.529542	0.683851	0.596385	0.497138	0.682717	0.543749	0.768486	0.691816	0.673961		9.57005e-09	3.15814e-12	2.26414e-10	2.12754e-37	5.14615e-09	4.25107e-41	1.92266e-08	6.19346e-06	6.41743e-33	3.94455e-32
1	115880381	cg27635069	NGF	Island	5'UTR		0.213433	0.294361	0.244093	0.209062		0.438795	0.639768	0.79025	0.752981	0.452194	0.787487	0.669747	0.825448	0.712024	0.755428		3.87439e-12	9.80115e-14	5.55043e-11	2.45215e-45	9.67329e-05	2.59899e-43	6.89397e-10	6.19346e-06	6.54797e-32	6.2728e-33
1	115880646	cg22572159	NGF	Island	5'UTR		0.0322402	0.164777	0.100835	0.0629425		0.421208	0.78321	0.868355	0.865518	0.438862	0.882094	0.830041	0.914216	0.806921	0.840253		4.21506e-07	3.08347e-14	5.55043e-11	1.60892e-45	1.18719e-09	2.01444e-43	6.50446e-10	6.19346e-06	3.56939e-34	1.30397e-33
1	115880865	cg09008705	NGF	Island	TSS200		0.0322234	0.148589	0.0848565	0.049627		0.349634	0.716411	0.854565	0.835886	0.343285	0.869271	0.784214	0.865435	0.759929	0.823835		0.00159177	3.08347e-14	5.55043e-11	1.60892e-45	6.21553e-09	2.01444e-43	6.50446e-10	6.19346e-06	3.01847e-34	1.18946e-33
1	115881259	cg25067242	NGF	Island	TSS1500		0.0816215	0.233988	0.140929	0.133335		0.709566	0.513059	0.779808	0.618509	0.397235	0.769341	0.56638	0.750581	0.640279	0.686609		2.85168e-33	3.94432e-12	5.55043e-11	9.66822e-44	2.0089e-08	2.01444e-43	7.08185e-10	7.49034e-06	2.86572e-33	7.61262e-33
1	116107015	cg19675142		Open sea			0.434842	0.51983	0.528929	0.439346		0.804188	0.833022	0.831067	0.741379	0.815623	0.802724	0.687193	0.863998	0.770933	0.799157		1.97262e-27	3.08347e-14	5.55043e-11	1.95195e-36	1.22904e-10	5.64288e-43	6.9069e-09	6.19346e-06	3.47143e-33	2.79629e-33
1	116371083	cg24660670		Island			0.0760293	0.245102	0.224425	0.0984148		0.399748	0.624325	0.779638	0.756768	0.341051	0.781122	0.636062	0.619241	0.622013	0.684809		1.67462e-06	3.84472e-14	5.60865e-11	1.67459e-45	0.00111413	2.05484e-43	6.50446e-10	6.66284e-06	1.04424e-29	3.12988e-32
1	116381082	cg18438853	NHLH2;NHLH2	Island	5'UTR;5'UTR		0.0496926	0.205123	0.150921	0.0808885		0.579164	0.663582	0.799716	0.801743	0.326101	0.835665	0.638408	0.777866	0.678643	0.755303		2.9498e-29	3.1988e-14	5.56631e-11	1.60892e-45	2.70066e-09	2.01444e-43	9.75231e-10	7.18255e-06	1.76829e-32	1.7805e-33
1	116381304	cg00065905	NHLH2;NHLH2	Island	5'UTR;5'UTR		0.0524152	0.210453	0.145487	0.0849539		0.460707	0.508829	0.690274	0.636945	0.313707	0.703355	0.41851	0.620416	0.553503	0.609727		1.68837e-28	5.07021e-14	5.55043e-11	1.60892e-45	6.82066e-09	2.01444e-43	1.7666e-09	8.15866e-06	3.27314e-32	5.17682e-33
1	116519532	cg21286402	SLC22A15	Island	Body		0.0702717	0.0813817	0.152188	0.0481147		0.609127	0.494792	0.596732	0.559826	0.297246	0.718357	0.390192	0.614436	0.589046	0.599503		3.41428e-33	3.08347e-14	5.55043e-11	1.60892e-45	1.12371e-10	2.01444e-43	6.89397e-10	7.97722e-06	2.41166e-34	1.18946e-33
1	117882838	cg04848349		Open sea			0.258477	0.408831	0.383298	0.40441		0.586605	0.69252	0.709061	0.669499	0.630631	0.735708	0.631226	0.706644	0.70494	0.716493		4.45539e-17	1.89007e-13	9.83556e-11	4.20513e-35	2.13653e-08	2.71085e-42	2.50233e-06	7.58095e-05	2.40443e-31	5.20313e-28
1	118727908	cg01105494	SPAG17	Island	TSS200		0.017075	0.131747	0.0944009	0.0128716		0.648227	0.281629	0.740008	0.572792	0.489784	0.731148	0.463835	0.80737	0.644649	0.673318		4.51487e-32	1.68657e-07	5.55043e-11	5.35996e-44	2.29283e-11	2.01444e-43	1.24103e-09	6.19346e-06	4.03881e-33	2.79629e-33
1	118727977	cg03850057	SPAG17	Island	TSS200		0.054219	0.110986	0.0927056	0.0378469		0.549011	0.295073	0.555337	0.378655	0.38424	0.595012	0.269444	0.573684	0.501173	0.546498		9.48645e-32	4.71757e-09	5.55043e-11	1.19283e-42	1.18982e-11	2.05484e-43	9.52611e-09	6.31553e-06	6.95874e-34	6.53331e-33
1	118727994	cg26100099	SPAG17	Island	TSS200		0.0249822	0.0887513	0.0783309	0.0307714		0.605716	0.266161	0.663169	0.425205	0.341467	0.59523	0.310059	0.652575	0.516994	0.536552		1.63179e-32	3.72522e-07	5.55043e-11	2.35744e-44	9.22426e-12	2.10116e-43	9.54115e-10	6.19346e-06	3.87328e-34	7.61262e-33
1	119521928	cg11391335	TBX15	Shore	5'UTR		0.260763	0.413656	0.410972	0.288176		0.766894	0.586455	0.77901	0.674815	0.54825	0.78246	0.574553	0.802562	0.686186	0.734745		2.23686e-24	7.32059e-11	7.88518e-11	7.78653e-36	1.24401e-06	1.42456e-42	3.5949e-05	0.000139125	3.87479e-26	2.64215e-28
1	119522188	cg22378919	TBX15	Shore	5'UTR		0.070191	0.131988	0.141477	0.0845893		0.679214	0.560015	0.719092	0.581233	0.497988	0.765474	0.496677	0.758131	0.666493	0.676561		7.04076e-32	1.62352e-13	5.55043e-11	5.40732e-45	1.76161e-10	2.01444e-43	9.75231e-10	8.34294e-06	4.04598e-34	2.36811e-33
1	119522637	cg06158650	TBX15	Island	5'UTR		0.0352652	0.139212	0.143807	0.0427227		0.677399	0.472933	0.681386	0.580876	0.383675	0.726418	0.399654	0.694718	0.601622	0.646028		9.02586e-34	5.96076e-14	5.55043e-11	1.60892e-45	2.17239e-11	2.01444e-43	1.38209e-09	6.66284e-06	2.41166e-34	1.20232e-33
1	119522855	cg18944010	TBX15	Shore	5'UTR		0.0834516	0.220056	0.203633	0.110792		0.737656	0.554626	0.716964	0.619902	0.46676	0.762889	0.536796	0.691972	0.669449	0.693829		1.92744e-33	1.62352e-13	7.36015e-11	1.41297e-44	1.12371e-10	2.01444e-43	1.7666e-09	7.33138e-06	6.83178e-34	1.2919e-33
1	119526060	cg16990168	TBX15	Shore	5'UTR		0.142577	0.349667	0.350199	0.18351		0.843686	0.686487	0.825473	0.76497	0.535317	0.869516	0.691815	0.847784	0.772006	0.778117		5.50372e-33	2.41758e-13	6.86317e-11	2.80119e-44	5.01073e-09	2.01444e-43	1.7666e-09	1.3954e-05	6.68606e-34	6.00271e-33
1	119526783	cg05172122	TBX15	Island	5'UTR		0.19447	0.333861	0.373601	0.15701		0.751004	0.597459	0.733833	0.616991	0.488286	0.725527	0.510151	0.777224	0.632877	0.671176		1.57246e-32	7.52608e-10	1.21241e-10	1.82782e-37	9.73426e-05	4.88828e-43	0.000271401	9.21084e-06	4.33771e-27	9.47667e-30
1	119527008	cg02829688	TBX15	Island	5'UTR		0.0559511	0.187685	0.185051	0.0680606		0.622427	0.375258	0.612492	0.548126	0.288949	0.683025	0.336398	0.686369	0.492529	0.532133		1.00488e-31	1.6834e-12	7.36015e-11	1.75348e-44	3.2547e-09	2.01444e-43	7.62427e-06	1.27158e-05	2.88449e-29	6.92652e-31
1	119529219	cg05363616	TBX15	Shore	5'UTR		0.105816	0.281236	0.246632	0.110817		0.682051	0.474617	0.706661	0.642384	0.444667	0.761501	0.506445	0.64795	0.646091	0.61848		3.44126e-30	3.8655e-10	1.9773e-10	5.47976e-43	5.98907e-08	2.53433e-43	8.54857e-08	2.11636e-05	9.2906e-32	1.12062e-29
1	119529360	cg03989260	TBX15	Shore	5'UTR		0.126079	0.302285	0.281948	0.180018		0.658838	0.533705	0.698234	0.638864	0.485742	0.738552	0.4795	0.793119	0.632024	0.643402		1.60976e-27	9.52936e-13	1.78961e-10	9.01945e-44	3.4614e-09	3.22618e-43	7.43643e-07	6.19346e-06	2.14063e-31	7.62858e-31
1	119530048	cg23588217	TBX15	Island	5'UTR		0.0394977	0.15992	0.129506	0.0681812		0.625411	0.34443	0.58201	0.556667	0.276051	0.684781	0.324538	0.61823	0.50092	0.518602		4.41091e-32	8.48003e-12	2.18928e-10	9.2769e-45	4.85868e-09	2.01444e-43	4.08256e-07	8.34294e-06	2.19028e-31	3.46567e-31
1	119532056	cg24884142	TBX15;TBX15	Island	1stExon;5'UTR		0.0940797	0.214267	0.198121	0.119999		0.703382	0.430161	0.660382	0.668353	0.425687	0.723915	0.479752	0.698059	0.596777	0.647496		1.60422e-32	1.62993e-12	8.53416e-11	1.60892e-45	1.22904e-10	2.01444e-43	1.40835e-07	6.19346e-06	4.29785e-31	4.48356e-33
1	119532093	cg07892597	TBX15;TBX15	Island	1stExon;5'UTR		0.124365	0.293602	0.292086	0.184379		0.714483	0.478888	0.670411	0.661918	0.489225	0.734168	0.512507	0.67231	0.647015	0.665313		1.87802e-31	6.87763e-11	1.04371e-10	3.48673e-44	8.94009e-10	2.13922e-43	2.04224e-07	8.15866e-06	2.00697e-30	1.66096e-31
1	119535619	cg07961512		Shore			0.0859779	0.218375	0.203424	0.0967982		0.652671	0.378357	0.660061	0.55948	0.446104	0.729876	0.352948	0.757848	0.600859	0.623836		1.65356e-23	9.58517e-08	2.3997e-09	3.04851e-36	1.27421e-05	2.67847e-38	8.67524e-05	5.14669e-05	2.31886e-28	5.30791e-27
1	119535986	cg24041917		Island			0.0397318	0.118678	0.106774	0.0364623		0.557561	0.382459	0.633134	0.582811	0.321598	0.715227	0.362747	0.647442	0.580739	0.578485		9.42512e-32	3.15078e-14	5.55043e-11	1.60892e-45	2.54106e-10	2.01444e-43	6.50446e-10	9.4682e-06	2.4736e-34	6.13063e-33
1	119536288	cg17436134		Shore			0.132016	0.245871	0.255227	0.14301		0.708183	0.499608	0.79312	0.652675	0.436558	0.821524	0.559822	0.638145	0.661205	0.654695		1.61466e-23	2.04077e-09	5.55043e-11	6.30023e-40	6.82142e-05	6.54031e-43	7.74032e-06	8.11305e-05	1.86318e-29	7.85581e-25
1	119543295	cg02063759		Island			0.0819267	0.226059	0.180459	0.130107		0.566635	0.39986	0.699423	0.738587	0.325654	0.834505	0.545818	0.750064	0.638982	0.691535		6.1986e-17	1.87663e-07	6.36944e-10	1.66648e-45	0.00374912	2.22257e-43	1.10523e-08	3.73795e-05	1.50471e-26	6.59624e-28
1	119544329	cg20247486		Island			0.123817	0.331515	0.308271	0.137621		0.695308	0.513005	0.81445	0.860853	0.479142	0.877421	0.683291	0.834076	0.744327	0.768102		9.12475e-29	1.23142e-10	5.60865e-11	1.87283e-45	3.56909e-06	4.11313e-43	8.18406e-10	6.54642e-06	7.59808e-31	1.81997e-31
1	119548825	cg01959730		Shore			0.0650455	0.213182	0.185119	0.10247		0.735404	0.499589	0.76164	0.726568	0.420968	0.799826	0.569802	0.755198	0.690015	0.731271		3.30168e-33	9.09175e-11	5.55043e-11	1.91055e-45	6.25754e-06	2.01444e-43	2.51596e-09	6.19346e-06	7.07742e-34	1.86392e-33
1	119548852	cg09232478		Shore			0.124912	0.259512	0.229462	0.159975		0.690577	0.401307	0.690719	0.586648	0.391651	0.735005	0.476354	0.741319	0.578737	0.653667		3.98369e-25	4.38338e-05	9.83556e-11	7.82571e-41	0.0023257	4.50159e-43	0.000179691	6.19346e-06	5.15142e-26	2.70468e-26
1	119549145	cg10572355		Island			0.106569	0.247751	0.228122	0.129339		0.682315	0.534337	0.777428	0.776455	0.444359	0.824925	0.557671	0.834593	0.695149	0.739036		1.17538e-29	3.36767e-12	5.55043e-11	1.61867e-45	1.11839e-08	2.01444e-43	1.9242e-09	7.81345e-06	1.14954e-33	3.20322e-32
1	119551303	cg09628195		Island			0.0300046	0.0752818	0.0766636	0.0380911		0.522557	0.243777	0.504824	0.618696	0.252965	0.739135	0.250609	0.4944	0.495013	0.456724		1.1575e-23	7.13975e-10	1.33374e-10	1.60892e-45	4.05019e-08	2.01444e-43	2.10659e-07	5.4223e-05	3.75624e-30	7.0321e-29
1	120190378	cg19768329	ZNF697;ZNF697	Island	1stExon;5'UTR		0.0661909	0.188423	0.156136	0.0817055		0.436582	0.527708	0.707543	0.36925	0.306838	0.540264	0.371587	0.369706	0.455213	0.534771		2.74392e-27	3.2458e-14	5.55043e-11	2.56558e-29	3.56925e-09	1.45852e-40	7.55941e-09	0.00149975	1.75953e-26	7.81508e-31
1	147718157	cg03965496		Island			0.511042	0.532463	0.544043	0.552979		0.8724	0.840338	0.840765	0.802984	0.733058	0.863706	0.764985	0.857758	0.824994	0.819339		1.30798e-33	3.08347e-14	5.55043e-11	1.02977e-39	3.56925e-09	3.32527e-42	2.16135e-09	7.97722e-06	8.97706e-33	7.61262e-33
1	147718914	cg21639031		Island			0.453181	0.546146	0.591159	0.473418		0.80816	0.729011	0.78311	0.72219	0.715312	0.760262	0.737176	0.786851	0.754864	0.759548		1.97885e-32	2.00699e-13	8.29757e-11	5.77804e-38	5.3184e-11	8.848e-41	7.32917e-10	6.19346e-06	6.23927e-31	2.35668e-30
1	147737302	cg11649641		Island			0.583222	0.565959	0.556983	0.745684		0.91103	0.860494	0.871767	0.83104	0.863634	0.88295	0.794338	0.911234	0.862996	0.873358		1.05313e-33	5.4902e-14	6.59407e-10	1.21149e-38	9.45227e-12	2.21503e-42	1.97918e-09	6.19346e-06	1.06634e-31	5.8661e-32
1	147801103	cg03951833		Open sea			0.475889	0.537124	0.548953	0.70909		0.883834	0.824807	0.840116	0.723178	0.816543	0.826995	0.752885	0.873202	0.815625	0.843697		3.72845e-33	3.10234e-13	1.91211e-10	1.00491e-22	1.26621e-10	4.5721e-40	7.66388e-07	6.19346e-06	9.26724e-31	1.81518e-30
1	148902455	cg05650810		Island			0.184288	0.255189	0.244692	0.180495		0.586544	0.503584	0.641361	0.548276	0.471106	0.571426	0.465341	0.69635	0.566193	0.61387		2.70111e-33	3.08347e-14	5.55043e-11	1.60892e-45	9.17546e-12	2.01444e-43	6.50446e-10	6.19346e-06	2.72686e-34	1.18946e-33
1	149137747	cg14222229		Island			0.146571	0.30543	0.232222	0.163562		0.650524	0.628986	0.675527	0.610962	0.5626	0.675739	0.643928	0.714152	0.618211	0.662869		3.19318e-31	8.43771e-14	5.55043e-11	5.1493e-42	1.59029e-11	3.21714e-43	8.93381e-10	1.17339e-05	8.83924e-31	5.87498e-33
1	149137869	cg01105140		Island			0.0983973	0.293043	0.244451	0.115532		0.51926	0.506054	0.552484	0.518239	0.526107	0.555956	0.488507	0.505204	0.521924	0.528377		4.22606e-32	1.63821e-11	5.55043e-11	4.93399e-43	9.17546e-12	2.01444e-43	1.04069e-08	0.000136076	2.0719e-32	1.89552e-29
1	149138268	cg24503056		Island			0.0466273	0.126487	0.0892479	0.0605794		0.567175	0.41575	0.566671	0.418995	0.389203	0.610476	0.40567	0.493347	0.468566	0.545694		1.30406e-32	1.1099e-13	5.55043e-11	5.04828e-42	1.8355e-11	2.45638e-43	1.49461e-09	2.05878e-05	3.45594e-32	1.99507e-32
1	149146472	cg00822399		Island			0.159502	0.246622	0.216073	0.195402		0.630728	0.520002	0.620624	0.533738	0.470088	0.67065	0.483913	0.704497	0.583443	0.601048		2.01693e-32	8.71463e-14	5.55043e-11	5.26791e-42	1.1934e-10	2.50346e-43	1.99099e-08	2.49888e-05	1.54791e-32	2.53994e-31
1	149146618	cg08933615		Island			0.0730534	0.191037	0.168856	0.11056		0.747659	0.574689	0.741674	0.601941	0.537119	0.768728	0.530908	0.711439	0.672563	0.690188		1.86799e-33	1.09867e-13	5.55043e-11	2.57077e-44	9.17546e-12	2.01444e-43	9.99683e-10	9.21084e-06	7.90079e-34	4.30071e-33
1	149148312	cg27587661		Island			0.386732	0.487774	0.458195	0.424299		0.771324	0.752761	0.794433	0.733491	0.69283	0.774474	0.724373	0.800853	0.735884	0.768506		9.22615e-32	4.34108e-14	5.73909e-11	3.0787e-40	8.12855e-10	4.36138e-43	1.1741e-08	7.49034e-06	9.36431e-32	6.7476e-32
1	149149314	cg00121030		Island			0.506086	0.556112	0.545328	0.513758		0.812138	0.754809	0.790538	0.729724	0.746902	0.783982	0.753041	0.789681	0.764131	0.770479		3.86923e-33	9.65811e-14	7.88518e-11	2.84805e-39	1.84968e-11	1.00905e-41	1.41927e-09	1.6352e-05	9.2906e-32	7.07739e-32
1	149155775	cg23034922		Shore			0.0981708	0.22139	0.184914	0.103216		0.63361	0.449438	0.596919	0.472264	0.412031	0.59734	0.397556	0.736933	0.514545	0.58058		1.61583e-27	1.123e-10	8.539e-11	5.87096e-27	3.82473e-07	2.77261e-40	1.67971e-06	5.56955e-05	9.05084e-25	6.73482e-28
1	149155792	cg27554973		Shore			0.149965	0.298638	0.273426	0.134356		0.721207	0.661239	0.774378	0.614768	0.492851	0.742453	0.611369	0.784081	0.647877	0.699583		6.24732e-28	2.29227e-13	5.60865e-11	2.03547e-35	3.17184e-08	2.69376e-42	1.17381e-08	9.21084e-06	2.93502e-30	9.26498e-31
1	149155849	cg22481162		Shore			0.131444	0.221875	0.23485	0.14397		0.515257	0.479003	0.472729	0.43007	0.441408	0.47818	0.4021	0.473007	0.46145	0.473912		9.3691e-34	3.08347e-14	7.36015e-11	5.19792e-43	2.11125e-11	2.26046e-43	7.41617e-10	6.19346e-06	1.12415e-32	1.0335e-32
1	149156294	cg19908485		Island			0.171276	0.299129	0.27879	0.189636		0.663761	0.534924	0.629243	0.543854	0.542921	0.643087	0.436688	0.725985	0.575127	0.630375		1.97885e-32	1.15827e-13	6.86317e-11	2.35741e-42	9.22426e-12	2.59343e-43	7.40186e-09	8.96954e-06	2.80529e-33	8.32161e-33
1	149156606	cg26355755		Island			0.117969	0.236583	0.219778	0.145893		0.710834	0.612086	0.707927	0.59115	0.474881	0.755342	0.45773	0.630534	0.644816	0.676888		3.56413e-30	3.55117e-12	5.55043e-11	1.21149e-38	7.66784e-11	2.01444e-43	1.61084e-06	0.000535763	1.01741e-30	2.50448e-31
1	149170064	cg13787167		Open sea			0.177822	0.282268	0.276251	0.183919		0.631042	0.404307	0.516043	0.478401	0.41546	0.517027	0.403336	0.590407	0.504313	0.520409		3.00055e-24	3.6919e-06	7.49131e-09	2.11662e-25	2.65468e-06	5.0703e-35	0.000149365	0.000896332	7.64011e-21	8.29863e-23
1	149192846	cg03539016		Open sea			0.0112346	0.0385039	0.0390445	0.00103268		0.656851	0.492403	0.72108	0.536542	0.415258	0.726778	0.388879	0.682731	0.606679	0.629672		2.53488e-33	1.19907e-13	5.55043e-11	8.00588e-44	9.17546e-12	1.21513e-42	7.86752e-10	8.34294e-06	1.0675e-33	4.68774e-33
1	149193965	cg00780971		Open sea			0.0726482	0.238767	0.231456	0.0442944		0.77604	0.596644	0.750418	0.650146	0.616331	0.766832	0.570368	0.783649	0.696062	0.719144		1.53786e-33	6.59781e-13	5.55043e-11	2.57077e-44	1.03713e-11	3.52328e-43	1.37561e-09	8.72409e-06	3.9371e-34	5.87498e-33
1	149223500	cg13471424		Shore			0.0830089	0.133043	0.103578	0.0907919		0.551085	0.453407	0.539926	0.469833	0.359098	0.478825	0.380243	0.508218	0.461461	0.471297		2.65188e-33	3.08347e-14	5.55043e-11	2.11388e-45	9.17546e-12	2.01444e-43	6.50446e-10	6.19346e-06	2.41166e-34	1.65338e-33
1	149224613	cg10443187		Island			0.0424679	0.0669663	0.0666403	0.0365382		0.52775	0.453123	0.515617	0.475173	0.335164	0.411908	0.365902	0.45905	0.442875	0.436054		1.56218e-33	3.08347e-14	5.55043e-11	1.60892e-45	9.17546e-12	2.01444e-43	6.50446e-10	6.19346e-06	2.41166e-34	1.18946e-33
1	149224641	cg03593833		Island			0.0461585	0.0617077	0.0686905	0.0454461		0.547739	0.376525	0.507781	0.422211	0.254693	0.420037	0.283164	0.401361	0.424003	0.414306		1.98544e-33	3.08347e-14	5.55043e-11	1.60892e-45	9.17546e-12	2.01444e-43	1.57752e-09	6.19346e-06	2.67508e-34	1.18946e-33
1	149231302	cg04776597		Shore			0.0601822	0.150909	0.120752	0.0495661		0.592503	0.528045	0.607059	0.475564	0.323769	0.676671	0.410528	0.476323	0.533135	0.567846		2.5744e-33	3.13139e-14	6.53621e-11	1.46526e-43	7.89969e-11	2.68534e-43	1.99745e-09	7.81345e-06	3.78683e-33	6.38878e-33
1	149784212	cg04888113	HIST2H2BF;HIST2H2BF	Shore	TSS1500;TSS1500		0.26878	0.249674	0.257049	0.18992		0.623106	0.465119	0.575646	0.525082	0.53392	0.583847	0.50946	0.577003	0.550185	0.542741		8.72287e-34	8.48111e-10	1.10705e-10	1.80122e-40	9.17546e-12	4.88635e-42	1.04069e-08	1.6352e-05	1.40974e-32	1.91584e-31
1	150266645	cg15934674	MRPS21;MRPS21;MRPS21	Island	5'UTR;1stExon;5'UTR		0.0190647	0.0272596	0.0250222	0.0133532		0.234542	0.536528	0.567763	0.511666	0.268778	0.586536	0.237431	0.607095	0.440208	0.397606		1.44705e-24	3.08347e-14	5.55043e-11	1.61499e-45	9.17546e-12	2.01444e-43	6.50446e-10	6.19346e-06	3.81618e-34	1.18946e-33
1	150948030	cg05630111	LASS2;LASS2	Shore	TSS1500;TSS1500		0.524074	0.519975	0.583974	0.571587		0.828946	0.889447	0.880094	0.761706	0.833386	0.778003	0.853201	0.881945	0.816525	0.83491		5.76783e-25	2.45917e-12	1.03713e-09	1.12738e-22	4.85508e-08	1.8966e-27	4.72531e-08	6.19346e-06	5.26187e-24	8.93451e-28
1	150953943	cg07337598	ANXA9	Open sea	TSS1500		0.848519	0.799079	0.90712	0.925908		0.511489	0.56299	0.204942	0.219422	0.221416	0.177468	0.320955	0.137298	0.244233	0.208455		5.16009e-21	1.81757e-08	5.55043e-11	1.61867e-45	9.17546e-12	2.01444e-43	1.28647e-08	6.19346e-06	4.31978e-32	1.18946e-33
1	151881785	cg03940966	THEM4	Island	Body		0.0245258	0.0355249	0.0267558	0.029959		0.476263	0.455517	0.696437	0.568581	0.294493	0.71915	0.400105	0.577256	0.591096	0.617884		2.46219e-31	3.08347e-14	5.55043e-11	1.60892e-45	2.86344e-11	2.01444e-43	6.50446e-10	6.19346e-06	2.41166e-34	1.18946e-33
1	151881974	cg13395410	THEM4;THEM4	Island	5'UTR;1stExon		0.00506369	0.00215365	0.00246083	0.00194818		0.46125	0.492768	0.705776	0.642085	0.402214	0.687577	0.432626	0.68896	0.5775	0.634286		6.67333e-27	3.08347e-14	5.55043e-11	1.60892e-45	4.31169e-11	2.01444e-43	6.50446e-10	6.19346e-06	2.47054e-34	1.18946e-33
1	151882143	cg23231729	THEM4	Island	TSS200		0.00772984	0.00846991	0.00937723	0.0112051		0.476263	0.359219	0.628748	0.470128	0.214035	0.686044	0.297606	0.615989	0.506304	0.56804		6.49665e-30	2.60216e-13	5.55043e-11	1.94525e-45	7.62341e-10	2.59899e-43	7.63455e-10	6.19346e-06	5.39333e-33	1.69236e-33
1	151882157	cg07017477	THEM4	Island	TSS200		0.0250295	0.0313015	0.0290194	0.0261238		0.51063	0.518191	0.724598	0.643674	0.364889	0.745197	0.457562	0.652412	0.595329	0.66579		7.96095e-30	3.1988e-14	5.55043e-11	1.60892e-45	9.17546e-12	2.01444e-43	6.50446e-10	6.19346e-06	2.45209e-34	1.18946e-33
1	151882284	cg03147210	THEM4	Island	TSS200		0.0169134	0.0183568	0.016813	0.0153519		0.589235	0.528525	0.773581	0.682633	0.376202	0.771593	0.49947	0.64596	0.659055	0.720533		1.13132e-32	3.10244e-14	5.55043e-11	1.60892e-45	3.2072e-11	2.01444e-43	6.50446e-10	6.19346e-06	2.41166e-34	1.1934e-33
1	151882287	cg24540521	THEM4	Island	TSS200		0.0523501	0.0541251	0.0490164	0.0536381		0.642297	0.620657	0.805828	0.76142	0.524763	0.825675	0.610407	0.747014	0.726312	0.776969		6.41063e-33	3.08347e-14	5.55043e-11	1.60892e-45	1.14496e-11	2.01444e-43	6.50446e-10	6.19346e-06	2.41166e-34	1.18946e-33
1	151882406	cg05927068	THEM4	Island	TSS1500		0.0488968	0.0592568	0.224936	0.0226176		0.708604	0.559032	0.756846	0.692241	0.405515	0.785928	0.520157	0.591372	0.647267	0.716707		1.25263e-32	7.64207e-14	5.55043e-11	1.60892e-45	4.60642e-10	2.01444e-43	6.50446e-10	6.19346e-06	4.12383e-33	1.45114e-33
1	151966892	cg13249591	S100A10	Island	TSS200		0.0604229	0.0539182	0.0203846	0.0764841		0.409523	0.298772	0.517291	0.384127	0.356664	0.59543	0.393447	0.535351	0.451124	0.519443		2.06125e-18	6.46236e-11	5.55043e-11	1.2044e-35	3.35681e-09	2.01444e-43	2.38253e-08	0.000239112	1.19763e-31	5.41546e-29
1	152081002	cg05523911	TCHH	Island	Body		0.161384	0.276869	0.260699	0.170328		0.812193	0.648923	0.749338	0.583526	0.496624	0.75793	0.517853	0.799231	0.703243	0.731115		1.21169e-33	4.47366e-14	2.34441e-10	1.83193e-31	1.38781e-08	2.62023e-43	2.68581e-07	6.19346e-06	7.03097e-33	2.69399e-33
1	152081317	cg04986781	TCHH	Island	Body		0.28508	0.43501	0.428433	0.342738		0.807905	0.630362	0.775923	0.594099	0.538709	0.750776	0.568387	0.839942	0.703247	0.723449		1.57246e-32	2.10282e-11	8.76675e-11	9.12041e-24	7.51775e-06	3.27123e-41	2.42968e-06	6.19346e-06	7.70678e-28	8.10705e-29
1	152487844	cg15700437	CRCT1	Shore	5'UTR		0.0330113	0.155627	0.124257	0.0338479		0.52897	0.393807	0.756046	0.652576	0.435233	0.720641	0.435573	0.630189	0.610484	0.671429		2.18467e-29	1.48091e-13	5.55043e-11	2.39215e-45	1.18982e-11	2.01444e-43	7.08185e-10	8.55137e-06	4.11271e-34	1.25909e-33
1	152487856	cg03606772	CRCT1	Shore	5'UTR		0.0982147	0.212814	0.208337	0.0912592		0.585114	0.424157	0.758674	0.609771	0.457234	0.695601	0.442756	0.64909	0.601414	0.667692		7.34212e-25	1.05337e-11	5.55043e-11	8.8402e-45	1.80236e-11	2.01444e-43	8.73195e-10	2.49888e-05	1.49186e-33	2.84275e-33
1	152488000	cg23726537	CRCT1	Island	Body		0.0537834	0.181047	0.123462	0.0650793		0.423876	0.360408	0.648476	0.556659	0.342751	0.604912	0.303134	0.581843	0.52241	0.563386		6.11403e-23	1.53052e-12	5.55043e-11	6.20194e-45	1.87203e-10	2.71965e-43	7.55941e-09	9.21084e-06	4.60807e-33	2.2838e-33
1	152488093	cg09873164	CRCT1	Island	Body		0.0135362	0.147412	0.0487222	0.039026		0.399855	0.296419	0.709833	0.585907	0.346473	0.68234	0.340114	0.630822	0.537245	0.623665		1.42815e-20	6.46236e-11	5.55043e-11	1.30347e-43	5.21776e-10	2.71965e-43	2.58935e-09	7.97722e-06	5.29995e-31	1.19042e-32
1	152488262	cg03352287	CRCT1	Island	3'UTR		0.078372	0.194631	0.0913354	0.139496		0.379916	0.360319	0.704354	0.574525	0.427572	0.636151	0.405887	0.610585	0.552842	0.592453		8.15835e-06	1.16626e-09	5.80958e-11	1.21661e-40	2.13388e-09	3.07749e-42	1.1991e-07	2.30794e-05	1.81533e-29	5.30526e-32
1	154301510	cg10246448	ATP8B2;ATP8B2	Island	Body;Body		0.81415	0.634236	0.645793	0.794032		0.531464	0.533155	0.330899	0.283305	0.292607	0.306296	0.343329	0.256025	0.326968	0.307044		3.07581e-18	1.9135e-11	1.85072e-10	6.25813e-45	9.36633e-12	1.04646e-42	2.38253e-08	6.19346e-06	5.68641e-31	3.67898e-32
1	154600682	cg25012577	ADAR	Shore	TSS1500		0.0641711	0.0839795	0.0244613	0.111637		0.272534	0.404553	0.598682	0.50879	0.379967	0.423539	0.448497	0.494155	0.415398	0.50377		3.54784e-15	6.67147e-10	1.62061e-10	2.8559e-37	4.85868e-09	1.28717e-34	5.06576e-05	0.00014717	1.4655e-21	2.99433e-21
1	154943676	cg16254756	SHC1;SHC1;SHC1;SHC1	Shelf	5'UTR;5'UTR;TSS1500;TSS1500		0.642528	0.736854	0.704968	0.559532		0.937885	0.943705	0.899925	0.866982	0.88517	0.893713	0.881949	0.938675	0.879972	0.866465		8.73408e-34	3.08347e-14	1.98426e-09	1.21593e-28	6.41184e-09	5.92108e-35	1.03233e-07	6.19346e-06	1.65158e-24	9.44736e-22
1	155265026	cg11736940	PKLR;PKLR	Island	Body;Body		0.28251	0.389688	0.393663	0.241014		0.787008	0.625666	0.729681	0.710711	0.630014	0.733742	0.640661	0.780736	0.714345	0.74045		8.72287e-34	2.73696e-13	1.21241e-10	1.0928e-44	1.563e-10	4.16081e-43	9.54115e-10	4.27572e-05	5.5797e-34	1.55849e-33
1	156338793	cg07702888	RHBG;RHBG	Island	TSS1500;TSS1500		0.557828	0.66409	0.720561	0.550029		0.874039	0.859588	0.902002	0.871813	0.848964	0.869904	0.884054	0.907167	0.859116	0.868189		1.57246e-32	5.78252e-13	5.55043e-11	1.69411e-44	1.89884e-11	4.22638e-43	7.15237e-10	6.19346e-06	1.24485e-33	1.68013e-32
1	156611963	cg20270188	BCAN;BCAN;BCAN;BCAN	Island	1stExon;5'UTR;1stExon;5'UTR		0.0647877	0.181336	0.170881	0.0707099		0.449876	0.475683	0.635035	0.33346	0.312527	0.529794	0.382223	0.391781	0.463819	0.483543		1.64685e-22	3.70505e-14	6.41133e-11	8.89302e-31	3.79647e-09	9.18526e-42	5.23273e-09	0.000848689	5.30231e-31	5.08521e-27
1	156616560	cg00502190	BCAN;BCAN	Island	Body;Body		0.0776908	0.198837	0.167354	0.111198		0.561393	0.388671	0.461798	0.387603	0.35206	0.432067	0.3139	0.631913	0.419229	0.470866		3.48529e-30	7.42404e-12	1.84168e-08	3.07087e-27	3.79647e-09	1.98694e-36	0.00190608	9.21084e-06	4.22996e-26	5.974e-27
1	156814901	cg11793699	NTRK1;INSRR	Island	Body;Body		0.170091	0.326775	0.371618	0.163519		0.778982	0.58047	0.758327	0.631294	0.450792	0.775551	0.536438	0.748637	0.676768	0.705783		1.43741e-28	2.70238e-09	7.70598e-11	3.88893e-32	0.00726154	1.69546e-41	8.03578e-08	8.65996e-05	5.4204e-27	8.03838e-25
1	156893792	cg24638326	C1orf92	Island	Body		0.00860987	0.105415	0.0493121	0.0144623		0.583698	0.557836	0.551122	0.420823	0.331526	0.610878	0.323717	0.447081	0.534345	0.556872		1.49112e-31	3.08347e-14	5.55043e-11	3.88262e-39	2.45563e-10	5.35751e-43	1.36597e-08	6.6286e-05	5.45881e-33	1.75838e-32
1	159141440	cg03951219	CADM3;CADM3;CADM3;CADM3	Island	5'UTR;1stExon;1stExon;5'UTR		0.0110927	0.0740594	0.0302362	0.034173		0.558098	0.254962	0.597156	0.530546	0.315813	0.673306	0.354469	0.634241	0.481761	0.563633		6.20789e-32	1.99762e-12	8.53416e-11	2.86802e-43	2.07127e-11	2.20424e-43	2.36936e-09	0.000118307	7.45915e-32	1.28862e-31
1	159141717	cg03789420	CADM3;CADM3	Island	Body;Body		0.0439939	0.117822	0.0926287	0.0589985		0.420638	0.277103	0.493642	0.505908	0.31198	0.554651	0.324021	0.471297	0.448054	0.455343		2.58617e-30	8.55128e-13	5.55043e-11	1.12392e-44	2.69536e-11	5.72638e-43	1.83162e-09	8.92094e-06	1.06048e-32	1.17827e-32
1	159158444	cg13899017	CADM3;CADM3	Island	Body;Body		0.0345467	0.0558273	0.0864467	0.0304964		0.46366	0.258362	0.475096	0.483503	0.352005	0.26768	0.242927	0.4571	0.399665	0.432759		9.44537e-27	3.60087e-14	7.88518e-11	4.09347e-45	1.84968e-11	1.01181e-28	1.41927e-09	4.73274e-05	1.99698e-31	3.3537e-31
1	159751352	cg11566172	DUSP23	Island	Body		0.0869648	0.275949	0.203943	0.0749562		0.556222	0.348582	0.511298	0.333725	0.38102	0.585924	0.335959	0.4128	0.412926	0.429605		7.17811e-31	5.15913e-08	3.19353e-09	2.75719e-22	4.56741e-09	1.97511e-41	5.50518e-06	0.00149754	3.77687e-23	6.25663e-22
1	161591488	cg11674865		Open sea			0.0441228	0.0490878	0.0412358	0.0387964		0.420074	0.400852	0.583625	0.40906	0.24618	0.589431	0.368024	0.482766	0.42724	0.501393		7.26276e-31	3.08347e-14	5.55043e-11	7.97709e-45	1.25553e-07	2.30375e-43	6.50446e-10	0.000363765	2.43861e-32	1.18092e-32
1	164290179	cg09871685		Shore			0.215796	0.364939	0.331026	0.21726		0.76769	0.726925	0.786114	0.706769	0.675831	0.78443	0.588427	0.805023	0.737676	0.758971		1.50549e-28	4.17435e-14	8.0858e-11	3.59128e-42	9.8235e-10	6.33949e-43	3.31102e-09	0.000132046	1.22566e-31	2.28007e-32
1	164290275	cg19827223		Shore			0.0428635	0.124814	0.111027	0.049255		0.666323	0.510683	0.624234	0.544313	0.378241	0.631379	0.434827	0.655847	0.563561	0.601655		1.00424e-32	3.43395e-14	5.67423e-11	1.99795e-44	9.42828e-11	8.29953e-43	2.35301e-09	8.9753e-06	5.77932e-33	1.38035e-32
1	164290545	cg24862510		Island			0.00518281	0.101151	0.041074	0.00231039		0.677349	0.735081	0.80996	0.671871	0.468979	0.758764	0.537461	0.769267	0.691645	0.733665		4.49184e-31	3.70505e-14	7.70598e-11	1.53983e-43	3.8013e-11	4.32186e-42	8.18406e-10	6.19346e-06	4.66409e-32	2.27544e-32
1	164290751	cg07789132		Island			0.0759314	0.267753	0.213852	0.10913		0.698197	0.622189	0.733497	0.607064	0.52704	0.695941	0.53052	0.772573	0.631215	0.688994		1.24326e-33	3.2458e-14	5.55043e-11	1.23727e-43	1.89884e-11	2.10116e-43	1.12394e-09	6.19346e-06	8.37644e-34	1.4013e-33
1	164290766	cg15905435		Island			0.0420696	0.16789	0.136878	0.0477002		0.666173	0.51545	0.691608	0.516663	0.458804	0.644907	0.416886	0.781691	0.535535	0.621515		4.69119e-33	7.4131e-14	5.56631e-11	2.06716e-42	4.85946e-11	2.22257e-43	1.21385e-09	6.19346e-06	2.4135e-33	1.54612e-32
1	164290833	cg12739454		Shore			0.0382951	0.118246	0.101832	0.0379076		0.505559	0.333019	0.553786	0.344346	0.290569	0.446042	0.263851	0.477414	0.407015	0.43698		2.24973e-31	4.94565e-14	5.56631e-11	6.66458e-41	8.90033e-11	1.34753e-42	5.73771e-09	2.49888e-05	1.47647e-31	6.13833e-32
1	165204512	cg09317884	LMX1A	Island	Body		0.0933509	0.232532	0.230695	0.114988		0.709295	0.510688	0.701229	0.594379	0.403374	0.694332	0.48735	0.78205	0.620057	0.656787		7.01623e-31	4.07029e-12	1.29132e-10	7.01754e-43	1.97126e-09	4.29648e-43	6.9069e-09	8.74572e-06	9.39283e-33	2.17846e-32
1	165204745	cg23049291	LMX1A	Island	Body		0.0869707	0.260177	0.264042	0.125502		0.682476	0.673166	0.764183	0.77829	0.539184	0.77308	0.717309	0.852767	0.728943	0.776205		1.124e-31	5.20329e-14	6.68689e-11	1.60892e-45	1.24374e-11	2.01444e-43	6.50446e-10	6.19346e-06	2.41166e-34	1.18946e-33
1	165204791	cg00174428	LMX1A	Island	Body		0.0768788	0.25891	0.220844	0.0999158		0.652855	0.634604	0.755123	0.745007	0.569191	0.758995	0.676561	0.784824	0.707148	0.759918		2.74017e-31	3.54107e-14	5.9086e-11	1.60892e-45	9.27449e-12	2.01444e-43	6.50446e-10	6.19346e-06	2.47829e-34	1.18946e-33
1	165204796	cg09118258	LMX1A	Island	Body		0.0400639	0.166304	0.104355	0.0626024		0.589713	0.535531	0.743866	0.643903	0.39703	0.747495	0.502981	0.83205	0.647177	0.728475		9.24807e-31	5.20329e-14	5.55043e-11	1.85514e-45	8.63832e-11	2.01444e-43	6.60436e-10	6.19346e-06	2.81551e-34	1.18946e-33
1	165204799	cg17716664	LMX1A	Island	Body		0.00993888	0.130252	0.0491372	0.0126663		0.515456	0.461013	0.678875	0.581672	0.362335	0.651371	0.466984	0.719039	0.571389	0.639664		1.94662e-29	8.56981e-14	5.55043e-11	7.40035e-45	1.563e-10	2.04919e-43	9.12824e-10	6.19346e-06	1.2341e-33	1.78223e-33
1	165205199	cg27590049	LMX1A	Island	Body		0.0257289	0.0819175	0.0601086	0.0279339		0.587042	0.345669	0.73424	0.605904	0.244876	0.749351	0.388239	0.821546	0.595581	0.66359		1.76533e-30	1.43736e-12	5.55043e-11	1.65602e-45	3.818e-10	2.01444e-43	7.15237e-10	6.19346e-06	5.38608e-34	1.24321e-33
1	165205201	cg06872705	LMX1A	Island	Body		0.0287443	0.0985034	0.0619653	0.0541302		0.528301	0.344696	0.704543	0.579362	0.259615	0.727761	0.372089	0.798508	0.586165	0.643863		2.82074e-26	4.88363e-11	5.55043e-11	2.30948e-45	8.85372e-08	2.01444e-43	3.73602e-09	6.19346e-06	1.65645e-33	1.86392e-33
1	165205453	cg16967640	LMX1A	Island	Body		0.0310211	0.100915	0.0908962	0.0306243		0.602834	0.441275	0.702097	0.630264	0.338195	0.703512	0.517623	0.786777	0.575184	0.656198		3.64592e-30	3.08347e-14	7.93923e-11	1.61867e-45	7.15219e-11	2.01444e-43	6.50446e-10	6.19346e-06	4.18481e-34	1.18946e-33
1	165414611	cg08623787	RXRG;RXRG	Open sea	TSS200;TSS200		0.0925765	0.201173	0.225922	0.144122		0.60657	0.37441	0.488676	0.382026	0.340571	0.538678	0.381359	0.562432	0.44333	0.460842		1.6409e-25	7.99063e-10	2.87769e-10	4.94033e-25	4.43659e-06	5.60065e-41	1.56091e-05	0.000552575	9.30911e-23	1.03912e-23
1	166853789	cg10508760		Island			0.0870241	0.160939	0.231685	0.074028		0.649542	0.396762	0.514578	0.45602	0.411104	0.573273	0.310276	0.429368	0.538369	0.505635		5.41027e-28	5.36079e-11	7.18376e-11	1.03736e-37	8.46737e-09	1.37136e-41	2.42968e-06	0.00514138	1.51368e-30	1.39561e-26
1	166890293	cg25147376	ILDR2	Island	Body		0.0169267	0.0596572	0.107003	0.0197121		0.500378	0.395825	0.523468	0.539107	0.240569	0.506837	0.429923	0.572094	0.477966	0.51261		9.5634e-34	3.08347e-14	5.55043e-11	2.95259e-45	3.37543e-08	2.01444e-43	7.74531e-10	4.13531e-05	3.09162e-34	1.18946e-33
1	166890380	cg21609640	ILDR2	Island	Body		0.0696753	0.228357	0.250541	0.148903		0.655388	0.539451	0.655765	0.650647	0.462406	0.640925	0.578953	0.679884	0.617306	0.640072		8.72287e-34	3.08347e-14	5.55043e-11	1.61499e-45	3.71624e-11	2.01444e-43	6.83529e-10	1.53551e-05	2.4736e-34	1.18946e-33
1	166890429	cg26875805	ILDR2	Island	Body		0.075081	0.21803	0.265141	0.127653		0.606167	0.498407	0.592443	0.594528	0.394401	0.577479	0.527691	0.629219	0.550367	0.589735		8.72287e-34	4.07888e-14	5.55043e-11	1.82961e-45	2.62206e-10	2.01444e-43	9.91002e-10	1.3954e-05	2.66692e-34	1.18946e-33
1	166890436	cg00998438	ILDR2	Island	Body		0.099678	0.243202	0.305854	0.13994		0.649441	0.456684	0.63116	0.574377	0.368184	0.586082	0.47106	0.626528	0.551439	0.591316		8.72287e-34	4.52265e-13	5.55043e-11	1.34174e-44	2.32519e-07	2.01444e-43	3.00383e-09	4.13531e-05	2.75827e-33	1.2283e-33
1	170629555	cg22795586		Shore			0.102058	0.262887	0.215063	0.165745		0.699026	0.69396	0.80828	0.772852	0.677832	0.824332	0.653164	0.830188	0.757575	0.792599		7.10079e-30	3.28044e-14	5.55043e-11	1.77996e-45	1.12464e-11	2.01444e-43	1.49461e-09	7.33138e-06	2.47829e-34	1.18946e-33
1	170630070	cg22797031		Shore			0.0268716	0.205511	0.147765	0.0279045		0.846286	0.827126	0.854662	0.862533	0.841992	0.877227	0.775928	0.837202	0.85388	0.868808		8.72287e-34	3.08347e-14	5.55043e-11	1.60892e-45	9.17546e-12	2.01444e-43	6.50446e-10	7.49034e-06	2.41166e-34	1.18946e-33
1	170630457	cg15711902		Island			0.0237193	0.0909766	0.0617379	0.0275302		0.567484	0.542361	0.792648	0.726473	0.572999	0.81564	0.424945	0.69679	0.683589	0.709595		9.34244e-30	3.08347e-14	5.55043e-11	1.60892e-45	9.45227e-12	2.01444e-43	1.66884e-09	6.19346e-06	2.41166e-34	1.18946e-33
1	170630558	cg23089825		Island			0.0405273	0.12414	0.102172	0.0529196		0.655807	0.603921	0.77302	0.677681	0.596756	0.778657	0.524755	0.763485	0.705828	0.732074		7.06658e-31	4.37031e-14	5.55043e-11	5.28724e-45	1.18982e-11	4.39779e-43	1.40782e-09	9.67115e-06	2.74243e-34	2.6682e-33
1	170631331	cg09408098		Shore			0.0919401	0.220578	0.210829	0.103364		0.648984	0.527114	0.733372	0.698085	0.52629	0.742743	0.510936	0.757708	0.650529	0.678948		4.25588e-29	6.11842e-14	7.88518e-11	2.00536e-45	9.8013e-12	2.01444e-43	1.7508e-07	1.92179e-05	4.87149e-34	1.62713e-33
1	170633559	cg10730174	PRRX1;PRRX1	Island	1stExon;1stExon		0.0105204	0.0632935	0.0285227	0.0424431		0.516687	0.338407	0.69126	0.481723	0.297989	0.634071	0.255294	0.679579	0.500795	0.546435		2.97214e-33	5.96076e-14	5.55043e-11	2.84683e-45	1.38485e-11	2.01444e-43	6.69279e-09	6.19346e-06	7.83614e-34	2.2838e-33
1	170633873	cg26308330	PRRX1;PRRX1	Island	Body;Body		0.208779	0.347357	0.249084	0.224972		0.528363	0.493286	0.674037	0.586015	0.474297	0.651588	0.451836	0.695077	0.57916	0.595526		6.96698e-26	3.63404e-12	5.55043e-11	5.54409e-42	9.58943e-10	7.34018e-43	3.29858e-06	8.34294e-06	1.99158e-32	1.25224e-31
1	170634330	cg16101739	PRRX1;PRRX1	Shore	Body;Body		0.0711986	0.200083	0.183281	0.0605453		0.60082	0.634383	0.790193	0.728813	0.612879	0.808867	0.498342	0.775726	0.715229	0.73174		9.89957e-31	3.08347e-14	5.55043e-11	1.60892e-45	9.8013e-12	2.01444e-43	1.36891e-08	6.19346e-06	2.41166e-34	1.18946e-33
1	170634859	cg24376434	PRRX1;PRRX1	Shore	Body;Body		0.167062	0.348773	0.370943	0.231639		0.702565	0.593156	0.739034	0.697322	0.580217	0.773718	0.581612	0.746333	0.707708	0.737364		1.22951e-31	1.34896e-13	8.29757e-11	7.2564e-45	1.59029e-11	2.01444e-43	4.91252e-09	6.19346e-06	1.52401e-33	1.18946e-33
1	170635960	cg21914290	PRRX1;PRRX1	Shore	Body;Body		0.107546	0.182859	0.157151	0.169365		0.611104	0.402367	0.651289	0.43865	0.429683	0.664006	0.453276	0.689556	0.509933	0.590431		1.39163e-19	4.04272e-06	7.70598e-11	2.78551e-27	1.12371e-10	1.23058e-42	0.000490511	0.00025443	4.594e-25	2.02983e-27
1	170637600	cg26669793	PRRX1;PRRX1	Shelf	Body;Body		0.0264347	0.0751197	0.0802241	0.0370279		0.283243	0.338581	0.635671	0.565856	0.392084	0.685443	0.24651	0.72486	0.543475	0.571959		9.20801e-08	3.36295e-14	5.55043e-11	1.60892e-45	9.31446e-12	2.01444e-43	2.24017e-08	6.19346e-06	7.76269e-34	1.21754e-33
1	170637796	cg22371492	PRRX1;PRRX1	Shelf	Body;Body		0.163769	0.275222	0.267755	0.188931		0.577202	0.504467	0.686765	0.552827	0.497128	0.712881	0.409314	0.677046	0.60291	0.642775		8.39806e-23	6.15304e-13	9.27203e-11	3.57634e-41	1.97126e-09	6.0303e-43	4.10287e-05	0.00014717	3.25239e-31	4.86171e-32
1	170638807	cg09010107	PRRX1;PRRX1	Open sea	Body;Body		0.103857	0.234038	0.219689	0.10987		0.691399	0.484881	0.65673	0.55156	0.571622	0.630464	0.412537	0.671204	0.549514	0.60114		2.20893e-27	5.19565e-11	4.50576e-10	9.57741e-37	9.8235e-10	7.72548e-42	0.00116011	5.23973e-05	2.71904e-28	1.60064e-26
1	170638917	cg07957294	PRRX1;PRRX1	Open sea	Body;Body		0.195736	0.323341	0.305179	0.252512		0.700945	0.563046	0.673317	0.611646	0.606023	0.70567	0.591789	0.792567	0.614942	0.615509		1.22761e-22	8.73871e-10	1.10705e-10	6.37451e-29	3.03625e-11	5.55843e-40	0.000133818	6.19346e-06	1.0048e-23	3.38571e-21
1	171220575	cg11199869	FMO1	Open sea	5'UTR		0.031807	0.0541868	0.0687919	0.0204903		0.436928	0.287185	0.497753	0.505471	0.253146	0.543722	0.287168	0.537545	0.468265	0.464772		8.49851e-21	3.08347e-14	5.55043e-11	1.60892e-45	1.1674e-11	2.01444e-43	9.12824e-10	7.58095e-05	2.41166e-34	1.1934e-33
1	172674159	cg00045114		Open sea			0.485092	0.363305	0.427872	0.452288		0.0693453	0.208616	0.138464	0.0680268	0.225238	0.0784111	0.227612	0.0446745	0.172185	0.119237		9.04548e-34	1.19568e-11	3.66635e-10	3.46911e-45	2.03328e-05	9.58109e-43	0.000208029	6.19346e-06	1.45586e-22	7.55143e-29
1	177225530	cg08269653	FAM5B	Open sea	Body		0.156489	0.249755	0.29591	0.206625		0.547678	0.498371	0.49762	0.630502	0.405869	0.474504	0.410487	0.559399	0.54433	0.562942		1.68198e-22	1.79857e-11	1.45651e-07	6.80397e-45	5.66546e-09	3.77695e-33	6.08939e-06	2.49888e-05	5.20338e-30	1.39584e-28
1	178006890	cg24645778		Island			0.387177	0.455291	0.471186	0.308565		0.778039	0.630128	0.778787	0.763161	0.728451	0.780787	0.710074	0.819062	0.753681	0.786727		3.48737e-33	1.18913e-12	3.08734e-10	2.72631e-45	1.00395e-11	2.08666e-43	1.81546e-09	6.19346e-06	3.49644e-34	1.18946e-33
1	178006917	cg20707323		Island			0.0718019	0.25051	0.248005	0.107742		0.705363	0.510162	0.747026	0.684598	0.572459	0.764126	0.605837	0.823849	0.7145	0.739406		3.54282e-33	3.40775e-13	5.55043e-11	2.07375e-45	1.00395e-11	2.01444e-43	8.02465e-10	6.19346e-06	2.41166e-34	1.18946e-33
1	178007283	cg15166311		Island			0.0609895	0.203754	0.262228	0.063869		0.781504	0.552367	0.781332	0.735525	0.64717	0.789269	0.680575	0.852148	0.741875	0.75272		8.73408e-34	6.81178e-14	5.55043e-11	1.60892e-45	9.39679e-12	2.01444e-43	6.50446e-10	6.19346e-06	2.41166e-34	1.18946e-33
1	179544721	cg08186924	NPHS2	Island	Body		0.124078	0.264355	0.231123	0.165468		0.699901	0.509625	0.695501	0.602208	0.416637	0.705305	0.43042	0.745608	0.623609	0.67369		1.27862e-32	2.20334e-13	1.14624e-10	1.96039e-42	7.15955e-10	3.73288e-43	7.78698e-08	6.19346e-06	2.21695e-32	4.48356e-33
1	179544765	cg08229358	NPHS2	Island	1stExon		0.28565	0.418327	0.377595	0.300321		0.800685	0.686997	0.81924	0.759048	0.606714	0.83248	0.671028	0.897361	0.760287	0.784624		1.17627e-33	9.11975e-14	5.55043e-11	7.37287e-45	8.13022e-11	2.01444e-43	1.09645e-09	6.19346e-06	1.49186e-33	2.40993e-33
1	179545073	cg10980436	NPHS2;NPHS2	Island	1stExon;5'UTR		0.029656	0.174388	0.140738	0.0350034		0.581524	0.541855	0.658383	0.685776	0.497562	0.659262	0.568504	0.737108	0.576729	0.637616		7.80523e-33	5.34059e-14	5.55043e-11	1.60892e-45	9.59327e-12	2.01444e-43	6.50446e-10	6.19346e-06	4.81234e-33	3.07282e-33
1	179545091	cg06515144	NPHS2	Island	TSS200		0.0188075	0.117193	0.0671186	0.0228924		0.584306	0.469894	0.744265	0.691509	0.38461	0.734447	0.52115	0.816128	0.591611	0.65477		5.20562e-31	2.82299e-13	5.55043e-11	1.60892e-45	3.40868e-11	2.01444e-43	6.57212e-10	6.19346e-06	1.37753e-31	6.68125e-33
1	179545134	cg20701486	NPHS2	Island	TSS200		0.0103049	0.0608238	0.0302531	0.0257386		0.510189	0.289883	0.651537	0.519072	0.252244	0.662159	0.269136	0.660003	0.469252	0.519633		2.18056e-28	1.77659e-12	5.55043e-11	2.2271e-45	8.58086e-11	2.01444e-43	1.15183e-09	6.19346e-06	1.71059e-29	5.14571e-31
1	179545216	cg13931925	NPHS2	Island	TSS200		0.0509298	0.134256	0.118274	0.0675345		0.535983	0.388204	0.651739	0.580519	0.390658	0.658485	0.407597	0.716976	0.518002	0.58195		1.96393e-24	4.61814e-12	5.55043e-11	1.12841e-44	1.84968e-11	2.01444e-43	2.29605e-09	6.19346e-06	1.34589e-31	1.70069e-31
1	179545294	cg19016332	NPHS2	Island	TSS1500		0.085378	0.195037	0.172619	0.0925861		0.593153	0.480673	0.681704	0.609577	0.4629	0.703411	0.488104	0.679723	0.571867	0.582536		1.31564e-26	1.18913e-12	5.55043e-11	2.41768e-45	2.63506e-11	2.01444e-43	1.07052e-09	6.19346e-06	3.70855e-30	2.67399e-31
1	179545425	cg01938018	NPHS2	Shore	TSS1500		0.10505	0.18993	0.174531	0.0998576		0.638882	0.406141	0.670634	0.574545	0.414265	0.666379	0.51117	0.689031	0.544137	0.605651		9.09797e-29	1.25094e-09	6.41133e-11	8.29547e-42	4.64487e-07	2.38732e-42	1.24103e-09	5.4223e-05	1.09273e-28	8.1934e-31
1	179555635	cg00988148		Island			0.0213674	0.0871504	0.0660467	0.0200857		0.576401	0.416249	0.63702	0.491811	0.354263	0.619962	0.301176	0.596359	0.521567	0.545839		1.10947e-33	4.58631e-14	5.55043e-11	1.81109e-44	2.93195e-11	2.04315e-43	1.86395e-08	1.0841e-05	7.3134e-34	5.16308e-33
1	179555658	cg17138852		Island			0.0737143	0.203027	0.144539	0.100379		0.64909	0.413474	0.652856	0.495381	0.411843	0.619472	0.377268	0.64008	0.557924	0.593338		4.02047e-33	7.42404e-12	7.18376e-11	1.3866e-39	4.19532e-10	1.04646e-42	3.15362e-08	6.19346e-06	2.48752e-32	3.72184e-31
1	179555662	cg09100654		Island			0.080139	0.224036	0.174213	0.0943991		0.629028	0.424079	0.613373	0.482349	0.391618	0.619822	0.390427	0.557329	0.540111	0.578902		1.48853e-33	7.4211e-13	7.01147e-11	1.85288e-41	7.66784e-11	5.02327e-43	6.10217e-09	7.18255e-06	1.07561e-32	4.97844e-32
1	179560752	cg07901138	TDRD5	Island	TSS1500		0.176225	0.281907	0.25709	0.212932		0.737426	0.572074	0.707003	0.613079	0.521646	0.723122	0.501922	0.704049	0.655174	0.657385		8.06058e-32	3.9907e-13	6.86317e-11	1.34477e-38	2.48904e-08	3.58141e-43	1.56417e-06	8.9753e-06	2.70359e-31	4.19466e-30
1	179560754	cg07171496	TDRD5	Island	TSS1500		0.206383	0.339475	0.312745	0.31925		0.722507	0.665081	0.739659	0.650002	0.574041	0.752612	0.577466	0.730893	0.676455	0.708271		3.86811e-32	5.20329e-14	5.73909e-11	1.59037e-40	3.15826e-09	2.47344e-43	3.91893e-08	6.19346e-06	1.9809e-32	2.92867e-32
1	179560870	cg12277666	TDRD5	Island	TSS200		0.0939696	0.284942	0.217479	0.0982084		0.733871	0.590743	0.762503	0.707809	0.58318	0.798735	0.591871	0.775803	0.703075	0.740798		3.86923e-33	5.79889e-14	5.55043e-11	2.28747e-45	1.35576e-11	2.01444e-43	6.98208e-10	8.55137e-06	2.64925e-34	3.72983e-33
1	179561111	cg15545772	TDRD5;TDRD5	Island	5'UTR;1stExon		0.0354773	0.161782	0.113432	0.0356849		0.693601	0.635165	0.755161	0.649173	0.601344	0.750274	0.524444	0.738126	0.698339	0.730665		3.72845e-33	3.08347e-14	5.55043e-11	2.66077e-44	2.05619e-11	2.01444e-43	1.6224e-09	6.5472e-06	2.61023e-34	1.65338e-33
1	179561347	cg11853788	TDRD5	Island	5'UTR		0.442349	0.614772	0.589451	0.434275		0.880008	0.767381	0.851384	0.795157	0.813674	0.854435	0.801658	0.926577	0.817701	0.8565		2.50342e-32	1.19568e-11	1.12985e-10	8.90955e-36	2.09949e-09	2.85784e-41	3.30756e-07	6.19346e-06	1.17043e-30	3.38564e-31
1	179712022	cg12720643	FAM163A	Island	TSS1500		0.0695553	0.140968	0.126261	0.0605486		0.47855	0.404843	0.647442	0.503196	0.290376	0.627996	0.355579	0.535014	0.490569	0.547151		6.02042e-22	3.40775e-13	5.55043e-11	2.25089e-44	1.01975e-08	2.35649e-43	8.03578e-08	1.74334e-05	2.95449e-29	3.15707e-31
1	179712091	cg00008036	FAM163A	Island	TSS1500		0.0558537	0.141246	0.132411	0.0751005		0.532701	0.418396	0.718395	0.535078	0.328202	0.655065	0.420615	0.643872	0.555251	0.560519		1.54036e-28	8.33897e-14	5.55043e-11	8.74275e-45	2.18058e-10	2.01444e-43	6.48908e-09	8.34294e-06	1.29494e-33	4.48356e-33
1	179712158	cg27297088	FAM163A	Island	TSS200		0.0696286	0.167239	0.149987	0.0690831		0.501074	0.428084	0.606047	0.47234	0.368216	0.562181	0.399563	0.543715	0.473414	0.517986		6.69522e-31	3.91737e-14	5.55043e-11	5.9218e-45	5.00757e-11	2.01444e-43	1.6224e-09	9.9977e-06	9.23822e-34	1.2919e-33
1	179712191	cg09683824	FAM163A	Island	TSS200		0.0327834	0.122657	0.0722453	0.0310486		0.515722	0.451419	0.716854	0.520295	0.272572	0.674606	0.335252	0.64784	0.519006	0.572023		5.86087e-23	1.15223e-12	5.55043e-11	1.29768e-43	3.47842e-08	2.71965e-43	4.60306e-07	1.05971e-05	1.25412e-31	1.01769e-30
1	179712298	cg13449778	FAM163A;FAM163A	Island	1stExon;5'UTR		0.0362307	0.136559	0.12152	0.0289815		0.543364	0.52746	0.659662	0.603253	0.354323	0.643174	0.47815	0.67437	0.560699	0.603514		4.42965e-31	3.2458e-14	5.55043e-11	1.98638e-45	3.94363e-11	2.01444e-43	6.64824e-10	6.19346e-06	2.44259e-34	1.65338e-33
1	179712361	cg19804605	FAM163A;FAM163A	Island	1stExon;5'UTR		0.0435978	0.244634	0.178243	0.09921		0.633823	0.642074	0.725001	0.721861	0.540972	0.714211	0.578976	0.784913	0.642838	0.694043		1.02796e-31	3.28044e-14	5.55043e-11	1.60892e-45	1.29499e-11	2.01444e-43	9.12824e-10	6.19346e-06	6.83178e-34	1.53651e-33
1	179712740	cg03340466	FAM163A	Island	5'UTR		0.0355464	0.207024	0.132719	0.102159		0.614445	0.59277	0.8042	0.724256	0.390527	0.780264	0.524943	0.771232	0.673506	0.701431		5.14264e-30	4.70615e-14	5.55043e-11	1.77996e-45	1.81608e-10	2.01444e-43	5.73771e-09	7.04355e-06	1.31851e-33	3.79609e-33
1	180202530	cg09671258	LHX4	Island	Body		0.0201017	0.221216	0.0985714	0.0633416		0.668504	0.351448	0.634154	0.342642	0.34569	0.527107	0.2992	0.724867	0.533779	0.535521		1.4666e-31	3.12122e-10	4.99635e-10	9.60227e-22	1.43143e-08	3.43926e-36	8.94458e-05	2.11636e-05	6.0594e-27	4.07782e-26
1	181286640	cg18593081		Shore			0.0781999	0.167359	0.138456	0.137795		0.472396	0.298939	0.692306	0.533934	0.406348	0.653739	0.453029	0.539922	0.545931	0.564381		1.36883e-07	6.92227e-07	5.67423e-11	2.38785e-38	4.46609e-05	6.33949e-43	1.19878e-06	2.18837e-05	1.69703e-29	4.13572e-27
1	181286843	cg11824956		Shore			0.036269	0.129439	0.084319	0.0621104		0.468254	0.402379	0.736598	0.606792	0.279744	0.713318	0.506191	0.756756	0.600682	0.639055		1.99512e-21	3.3021e-13	5.55043e-11	3.42712e-45	6.93649e-10	2.02898e-43	1.21385e-09	6.19346e-06	3.47143e-33	2.59408e-33
1	181287301	cg02763800		Island			0.073779	0.144792	0.131082	0.0615328		0.476163	0.398156	0.61919	0.501642	0.315571	0.596791	0.3508	0.642793	0.478401	0.504219		3.93494e-24	3.10234e-13	5.55043e-11	1.43839e-44	8.12855e-10	2.01444e-43	8.69862e-09	4.42229e-05	2.26816e-32	1.05586e-32
1	181287329	cg22533517		Island			0.0550813	0.185504	0.137593	0.0581617		0.548949	0.489022	0.708412	0.655724	0.469647	0.710057	0.509138	0.721968	0.602478	0.638174		5.66147e-28	6.29182e-14	5.55043e-11	1.61867e-45	1.38485e-11	2.01444e-43	1.09645e-09	8.34294e-06	2.12651e-33	1.72814e-33
1	181287684	cg12059112		Island			0.0565056	0.201498	0.129934	0.0650279		0.482473	0.354292	0.637646	0.542855	0.35504	0.620861	0.380544	0.690103	0.50005	0.537563		2.15983e-27	1.18913e-12	5.55043e-11	8.47368e-45	2.54106e-10	2.15081e-43	1.07234e-08	6.37842e-06	3.05292e-32	1.69079e-32
1	181287803	cg11423323		Island			0.00490102	0.0336392	0.0155564	0		0.426467	0.264641	0.642375	0.478421	0.211623	0.624907	0.28763	0.690549	0.445938	0.515297		3.50152e-23	1.73955e-11	5.55043e-11	5.00054e-45	1.42802e-10	2.01444e-43	9.68107e-09	2.6614e-05	2.31256e-31	5.11157e-32
1	181451906	cg13948585	CACNA1E	Island	TSS1500		0.0327349	0.0677585	0.0691646	0.0482218		0.461194	0.364205	0.495664	0.519793	0.253084	0.575366	0.252926	0.557537	0.489853	0.513868		1.56261e-23	3.08347e-14	5.55043e-11	2.47658e-45	1.1674e-11	2.01444e-43	6.50446e-10	6.37842e-06	5.87424e-34	3.35276e-32
1	181452339	cg23241456	CACNA1E	Shore	TSS1500		0.0574346	0.0858514	0.0907477	0.0549081		0.457519	0.377357	0.616117	0.640404	0.287245	0.637757	0.348384	0.469509	0.505523	0.520916		5.71058e-21	9.38112e-14	5.55043e-11	8.10765e-45	6.41184e-09	2.01802e-43	9.19884e-08	6.19346e-06	9.24798e-33	1.76407e-29
1	181452707	cg04902729	CACNA1E	Island	TSS200		0.0473331	0.140061	0.117805	0.0702163		0.566683	0.323932	0.530555	0.526718	0.278862	0.537727	0.344116	0.679757	0.478765	0.496744		2.68886e-29	6.13175e-12	1.21241e-10	5.87615e-43	6.41184e-09	1.74299e-42	8.69862e-09	6.45452e-06	4.12137e-32	2.99513e-30
1	181455006	cg25465938	CACNA1E	Island	Body		0.0418071	0.0578713	0.0736288	0.0458661		0.426593	0.349444	0.557103	0.525573	0.325678	0.600738	0.342524	0.639511	0.539734	0.543415		6.04845e-12	3.08347e-14	5.55043e-11	1.61867e-45	9.17546e-12	2.01444e-43	6.50446e-10	5.4223e-05	2.41166e-34	1.18946e-33
1	182026044	cg19866866	ZNF648	Island	Body		0.0949269	0.247687	0.229336	0.159324		0.759328	0.557097	0.643936	0.63059	0.479421	0.64709	0.399279	0.723868	0.607217	0.631999		8.72287e-34	3.3021e-13	1.56697e-10	5.50531e-42	1.91063e-09	1.45328e-41	2.17198e-07	6.25905e-06	4.29785e-31	7.40916e-32
1	182026435	cg16306900	ZNF648	Island	Body		0.247264	0.379425	0.361399	0.342164		0.745331	0.547397	0.659069	0.706365	0.551107	0.727949	0.573327	0.741421	0.667036	0.699001		2.45284e-32	3.96036e-09	9.03066e-10	9.83713e-44	1.46802e-06	6.75652e-42	2.03888e-06	6.19346e-06	8.82931e-28	3.15707e-31
1	182669315	cg03982831		Open sea			0.15985	0.226037	0.208625	0.148201		0.672256	0.390629	0.548028	0.43115	0.398561	0.511211	0.430187	0.653252	0.49919	0.496397		9.67813e-31	3.10157e-07	1.02889e-07	9.50864e-21	3.58874e-05	1.76459e-30	3.69123e-05	1.35301e-05	4.89327e-21	1.116e-21
1	183386054	cg15987885	NMNAT2	Island	Body		0.0736324	0.159053	0.104701	0.106158		0.442483	0.555634	0.707243	0.553378	0.381633	0.735244	0.400041	0.699963	0.61522	0.652163		5.20188e-10	3.41222e-14	5.56631e-11	7.58198e-44	3.27963e-11	2.01444e-43	9.80538e-09	1.48626e-05	5.20723e-34	4.48356e-33
1	183387128	cg22513924	NMNAT2	Island	Body		0.036438	0.0699682	0.0545912	0.0424001		0.547274	0.336549	0.618476	0.394199	0.246849	0.601906	0.276825	0.573138	0.479843	0.483382		2.5595e-32	1.05835e-13	5.55043e-11	4.59732e-43	1.09844e-08	2.01444e-43	2.17198e-07	8.55137e-06	3.34872e-32	1.67475e-33
1	183387420	cg26916166	NMNAT2;NMNAT2	Island	5'UTR;1stExon		0.0318622	0.129982	0.0884099	0.0480249		0.628734	0.528744	0.798115	0.643486	0.456443	0.844615	0.370018	0.714728	0.713684	0.713504		1.57006e-31	3.41222e-14	5.55043e-11	2.83713e-45	1.75625e-11	2.01444e-43	2.10971e-08	6.19346e-06	2.4736e-34	1.89398e-33
1	183387422	cg00767642	NMNAT2;NMNAT2	Island	5'UTR;1stExon		0.00709805	0.0520152	0.0218146	0.0166421		0.561458	0.37962	0.756533	0.553836	0.353383	0.808235	0.273351	0.582899	0.624457	0.636716		6.70603e-29	5.26717e-13	5.55043e-11	6.37316e-44	3.60989e-11	2.34529e-43	2.17198e-07	6.19346e-06	1.01015e-33	2.34692e-32
1	184633572	cg18807011		Island			0.0932305	0.167577	0.177329	0.0815932		0.586907	0.376871	0.454632	0.335326	0.383019	0.432943	0.371697	0.599388	0.375576	0.381315		3.30168e-33	4.91636e-12	6.97871e-09	3.46204e-28	3.91474e-09	7.11621e-39	1.64642e-08	6.19346e-06	3.47382e-26	1.98471e-24
1	185703688	cg15842216	HMCN1;HMCN1	Shore	1stExon;5'UTR		0.0555479	0.149595	0.164502	0.0502448		0.647165	0.669782	0.758851	0.383533	0.582846	0.657854	0.320466	0.505738	0.617767	0.614508		3.24631e-32	3.08347e-14	5.55043e-11	1.2815e-23	9.17546e-12	6.44201e-43	2.89257e-06	7.83935e-05	2.41646e-30	2.74428e-33
1	186649330	cg13986130	PTGS2	Island	Body		0.0166673	0.0656988	0.0534131	0.0187095		0.608314	0.254433	0.815974	0.789274	0.707598	0.837168	0.632136	0.835599	0.760795	0.808348		2.50342e-32	0.00331921	5.55043e-11	1.60892e-45	9.17546e-12	2.01444e-43	8.93381e-10	6.19346e-06	2.41166e-34	1.18946e-33
1	186650441	cg25147026	PTGS2	Shore	TSS1500		0.395635	0.455563	0.512358	0.305528		0.823421	0.662005	0.875441	0.744636	0.699015	0.815224	0.764767	0.803195	0.763445	0.764715		1.13626e-30	2.25251e-06	5.55043e-11	6.80588e-35	8.94009e-10	2.09231e-40	3.30756e-07	6.19346e-06	4.79354e-28	3.13249e-27
1	190444776	cg12124386	FAM5C	Open sea	5'UTR		0.0527482	0.203959	0.166722	0.0525083		0.728558	0.578903	0.702182	0.554439	0.481526	0.687808	0.504914	0.664081	0.57261	0.659973		4.25659e-33	3.84472e-14	9.00883e-11	2.84837e-42	5.00757e-11	4.43327e-43	3.31102e-09	1.05971e-05	1.89242e-32	4.86656e-33
1	190447232	cg10951619	FAM5C	Open sea	TSS1500		0.0619963	0.11454	0.121315	0.0894215		0.57544	0.369888	0.446274	0.387585	0.280491	0.437567	0.277724	0.432377	0.32775	0.396158		3.80474e-22	6.74889e-12	2.56081e-07	3.70995e-31	2.6731e-05	5.66807e-39	0.00175105	0.00336257	3.57042e-21	4.25808e-17
1	190447290	cg23010538	FAM5C	Open sea	TSS1500		0.0113051	0.133049	0.104372	0.0386406		0.771794	0.530406	0.591501	0.636652	0.420664	0.745755	0.471703	0.589812	0.608554	0.630796		3.17158e-33	3.65144e-13	5.51266e-10	2.19332e-42	3.6461e-10	4.22638e-43	4.91252e-09	1.90863e-05	7.53976e-31	1.73319e-30
1	192776859	cg18150280	RGS2	Shore	TSS1500		0.26757	0.16583	0.291872	0.175091		0.563519	0.561393	0.57319	0.665414	0.587059	0.649709	0.570512	0.680751	0.62978	0.631353		3.02414e-22	1.0973e-07	6.37691e-08	4.03567e-39	3.6958e-08	2.89026e-38	4.44205e-05	6.31553e-06	7.04089e-28	1.81848e-24
1	201368613	cg02838178	LAD1;LAD1	Island	1stExon;5'UTR		0.0846669	0.235602	0.180958	0.112855		0.565259	0.426143	0.632945	0.586729	0.381485	0.599342	0.421295	0.679309	0.529905	0.568263		1.00488e-31	1.05835e-13	5.55043e-11	7.02519e-45	3.60989e-11	2.24289e-43	1.49461e-09	6.19346e-06	3.94667e-33	2.59408e-33
1	201368791	cg21964551	LAD1	Island	TSS200		0.0312291	0.132621	0.0891659	0.0344518		0.527718	0.302683	0.555043	0.538021	0.286109	0.577104	0.333181	0.533417	0.468757	0.512817		6.53282e-33	1.53052e-12	5.55043e-11	3.61993e-45	1.47074e-10	2.01802e-43	1.97918e-09	8.15866e-06	1.17309e-33	1.38657e-33
1	201368914	cg23291161	LAD1	Island	TSS1500		0.110224	0.306782	0.244467	0.127321		0.631443	0.435558	0.589135	0.535983	0.419822	0.592965	0.413393	0.614682	0.512872	0.576136		7.87951e-31	5.4523e-09	5.56631e-11	2.76109e-37	2.5654e-08	6.12508e-39	1.36891e-08	1.31158e-05	3.40872e-28	1.15592e-28
1	201857945	cg01765403	SHISA4;SHISA4;SHISA4	Open sea	5'UTR;Body;1stExon		0.0298008	0.0929489	0.0628648	0.0250705		0.550157	0.347551	0.607193	0.449662	0.283545	0.687129	0.391807	0.303633	0.498057	0.516033		5.0871e-31	5.34059e-14	5.55043e-11	2.0824e-43	6.50936e-10	2.16588e-43	7.89144e-10	6.6286e-05	8.7073e-34	2.28007e-32
1	204135585	cg21537214	REN	Open sea	TSS200		0.180224	0.323138	0.378641	0.0763548		0.801057	0.427122	0.749877	0.622019	0.666795	0.78127	0.597715	0.714439	0.741122	0.746993		8.72287e-34	0.00536494	7.36015e-11	1.80461e-39	2.4221e-11	2.01444e-43	9.1092e-08	0.000151472	7.34495e-33	2.20723e-33
1	207669922	cg10021878	CR1;CR1	Island	Body;Body		0.0809554	0.127207	0.133861	0.164656		0.511859	0.334876	0.429269	0.414281	0.35645	0.497897	0.297356	0.563354	0.422473	0.447226		1.40772e-26	3.92357e-11	3.54412e-10	6.37966e-34	2.03407e-09	1.41527e-40	3.02103e-07	1.74334e-05	4.1456e-27	1.45987e-30
1	207818395	cg09557387	CR1L	Island	TSS200		0.00840959	0.0480734	0.0589272	0.00582567		0.621147	0.696279	0.629593	0.466753	0.439404	0.635501	0.340762	0.703806	0.572504	0.676518		1.53587e-25	3.08347e-14	6.41133e-11	4.12535e-36	9.36633e-12	2.7344e-42	9.68107e-09	6.19346e-06	1.39954e-27	2.85042e-31
1	207818423	cg11752769	CR1L	Island	TSS200		0.02163	0.0605751	0.0836643	0.0160217		0.592404	0.677791	0.649139	0.496587	0.467976	0.628522	0.382328	0.694388	0.561459	0.666861		1.97262e-27	3.08347e-14	5.55043e-11	2.59837e-41	9.17546e-12	4.31604e-43	1.18422e-09	6.19346e-06	7.88001e-31	4.86171e-32
1	207818449	cg26750487	CR1L	Island	TSS200		0.0234693	0.0604796	0.0726335	0.0186051		0.526688	0.57217	0.554236	0.401064	0.376373	0.529035	0.314244	0.593656	0.484785	0.543423		3.43086e-28	3.08347e-14	5.55043e-11	3.17897e-43	9.17546e-12	4.57183e-43	7.63455e-10	6.19346e-06	2.6022e-32	9.26695e-33
1	207818696	cg20685897	CR1L	Island	Body		0.0312371	0.0823967	0.0867924	0.027489		0.52495	0.536594	0.52086	0.3589	0.346182	0.500474	0.259887	0.578344	0.471584	0.533136		2.27462e-28	3.08347e-14	7.36015e-11	1.65526e-35	9.50713e-12	1.17613e-41	2.61623e-08	7.18255e-06	3.55036e-29	8.8074e-31
1	207843084	cg21106486	CR1L	Island	Body		0.115209	0.207563	0.216861	0.181012		0.619569	0.527384	0.636726	0.576898	0.537583	0.63084	0.505944	0.673779	0.584341	0.626354		7.2671e-30	9.4063e-14	1.29132e-10	9.30611e-43	9.17546e-12	2.95627e-43	9.3228e-10	6.19346e-06	2.22044e-33	1.30397e-33
1	209979283	cg25192855	IRF6	Shore	5'UTR		0.135231	0.23165	0.31203	0.165121		0.844817	0.703764	0.766193	0.71539	0.627703	0.801692	0.685492	0.844771	0.769639	0.757723		1.25507e-33	1.6255e-13	6.28287e-11	4.20073e-44	1.28493e-11	2.08666e-43	6.98208e-10	6.19346e-06	3.18003e-34	3.63024e-33
1	209979345	cg00989853	IRF6;IRF6	Island	5'UTR;1stExon		0.0291945	0.142882	0.154917	0.0360363		0.829698	0.717123	0.763522	0.693792	0.635495	0.77579	0.707501	0.802417	0.762924	0.757906		8.72287e-34	3.15078e-14	5.60865e-11	5.56916e-45	9.17546e-12	2.08666e-43	6.98208e-10	6.19346e-06	2.69534e-34	1.73692e-33
1	209979377	cg10074409	IRF6;IRF6	Island	5'UTR;1stExon		0.0267937	0.0939622	0.10922	0.0369586		0.812136	0.567979	0.686185	0.553936	0.450709	0.727091	0.48747	0.728748	0.647045	0.658052		8.72287e-34	3.10244e-14	6.41133e-11	2.62514e-45	9.17546e-12	5.82922e-43	6.50446e-10	6.19346e-06	2.41166e-34	1.23724e-33
1	209979470	cg22442454	IRF6;IRF6	Island	5'UTR;1stExon		0.00733746	0.0198306	0.0601682	0.00801644		0.774476	0.275348	0.532616	0.369523	0.298778	0.645272	0.324961	0.526474	0.528335	0.497188		8.72287e-34	2.80056e-12	1.23425e-10	6.80263e-41	1.17599e-10	2.01444e-43	6.64824e-10	6.19346e-06	1.06403e-33	7.36722e-32
1	209979487	cg12034118	IRF6	Island	TSS200		0.0227058	0.0458226	0.102819	0.016966		0.813227	0.506995	0.634707	0.527752	0.437675	0.760521	0.51153	0.665365	0.660598	0.626312		8.72287e-34	5.6428e-14	8.53416e-11	4.83419e-44	2.17239e-11	2.01444e-43	6.50446e-10	6.19346e-06	3.32673e-34	2.79629e-33
1	209979624	cg09509183	IRF6	Island	TSS200		0.0394498	0.0571496	0.125384	0.0325584		0.671343	0.286403	0.421221	0.324197	0.254663	0.562684	0.244573	0.390789	0.408491	0.397237		8.72287e-34	4.64109e-10	3.27896e-07	3.70018e-29	2.98943e-08	5.58186e-42	3.46349e-08	3.49807e-05	3.05099e-30	1.21607e-26
1	210111403	cg04932544	SYT14;SYT14;SYT14;SYT14;SYT14;SYT14	Island	TSS200;TSS200;TSS200;TSS200;TSS200;TSS200		0.0042485	0.0128337	0.00798755	0.00693643		0.455908	0.300748	0.466983	0.394419	0.28736	0.470616	0.209922	0.520434	0.380999	0.430533		2.19095e-28	3.08347e-14	5.55043e-11	1.60892e-45	9.17546e-12	2.01444e-43	6.89397e-10	6.19346e-06	3.97551e-34	1.18982e-33
1	210111561	cg19922137	SYT14;SYT14;SYT14;SYT14;SYT14;SYT14;SYT14;SYT14;SYT14;SYT14	Island	1stExon;5'UTR;1stExon;Body;Body;5'UTR;5'UTR;1stExon;5'UTR;1stExon		0.0382132	0.256771	0.167432	0.141238		0.657426	0.703736	0.745755	0.733028	0.64189	0.73823	0.629286	0.801534	0.71521	0.737245		5.96723e-31	3.08347e-14	5.55043e-11	1.60892e-45	9.17546e-12	2.01444e-43	6.50446e-10	6.19346e-06	2.41166e-34	1.18946e-33
1	210111672	cg15149095	SYT14;SYT14;SYT14;SYT14;SYT14;SYT14	Island	Body;Body;Body;Body;Body;Body		0.057552	0.17277	0.141994	0.0788307		0.574007	0.388676	0.562702	0.481854	0.326874	0.634864	0.376221	0.661745	0.540298	0.555857		3.25582e-25	1.79483e-12	5.55043e-11	1.27482e-43	4.06398e-11	2.01444e-43	1.24613e-08	7.18255e-06	1.00281e-33	4.30071e-33
1	210112031	cg13167753	SYT14;SYT14;SYT14;SYT14;SYT14;SYT14	Island	Body;Body;Body;Body;Body;Body		0.0716496	0.153617	0.143683	0.095056		0.518995	0.397718	0.545585	0.487786	0.340617	0.601852	0.305169	0.626682	0.527138	0.55486		1.28011e-25	8.09688e-14	6.86317e-11	1.29229e-44	3.119e-11	2.32928e-43	1.97918e-09	1.1947e-05	2.70813e-34	2.74428e-33
1	211556508	cg00567190	C1orf97	Shore	Body		0.118725	0.167267	0.193208	0.225608		0.806893	0.440438	0.566495	0.53379	0.473892	0.513355	0.409368	0.512204	0.585968	0.565067		3.41428e-33	1.63477e-09	6.05087e-07	1.2355e-36	1.12077e-07	1.24922e-33	1.0044e-05	0.00125502	8.49093e-29	2.25816e-23
1	214153472	cg24244374		Island			0.0729297	0.221556	0.220328	0.0666373		0.723671	0.622156	0.699994	0.683158	0.510748	0.789684	0.512535	0.808412	0.681729	0.719715		3.13277e-33	3.08347e-14	1.27633e-09	2.33994e-45	1.10439e-11	2.01444e-43	8.93381e-10	7.97722e-06	2.69534e-34	1.0335e-32
1	214153645	cg15198235		Island			0.0916846	0.0669404	0.0742465	0.0933516		0.518968	0.358026	0.518407	0.46331	0.304282	0.606439	0.304824	0.578479	0.457521	0.471744		1.9821e-19	8.45652e-11	2.98516e-09	6.47468e-36	4.78637e-07	7.33074e-40	7.9021e-08	0.000506743	2.38307e-26	1.35235e-23
1	214156203	cg10722226		Island			0.0559835	0.156843	0.157666	0.0644578		0.576391	0.402261	0.667532	0.56343	0.351591	0.672544	0.372553	0.702759	0.543221	0.592605		2.91014e-32	3.99261e-14	5.55043e-11	1.61867e-45	2.94626e-11	2.01444e-43	4.22035e-09	6.19346e-06	3.86168e-33	1.49428e-33
1	214156255	cg17087479		Island			0.0618009	0.151257	0.115584	0.0744008		0.557622	0.408639	0.680128	0.535102	0.34404	0.684853	0.368438	0.707957	0.531404	0.566041		3.48529e-30	1.05835e-13	5.55043e-11	2.44752e-45	2.96976e-10	2.01444e-43	3.96636e-09	6.19346e-06	9.50502e-32	8.47338e-33
1	214156842	cg05052969		Island			0.0719037	0.157188	0.142127	0.0853289		0.626311	0.51743	0.716976	0.665654	0.311548	0.771441	0.490703	0.738586	0.627944	0.663535		7.52846e-32	3.76882e-14	5.55043e-11	1.60892e-45	2.54106e-10	2.01444e-43	1.6224e-09	6.19346e-06	3.0544e-33	2.67201e-32
1	214157026	cg00795024		Shore			0.0801138	0.19188	0.213085	0.104841		0.678215	0.580362	0.723886	0.698474	0.446583	0.806156	0.556803	0.768601	0.665627	0.721377		4.62088e-32	1.26888e-13	5.55043e-11	1.7484e-45	1.22904e-10	2.01444e-43	7.74531e-10	8.34294e-06	2.3211e-32	6.82671e-33
1	214157306	cg00949753		Shore			0.0981751	0.244606	0.224258	0.152107		0.614622	0.370336	0.550429	0.415294	0.43569	0.499123	0.436857	0.712441	0.483058	0.508192		4.60165e-33	8.16582e-12	9.00883e-11	1.27835e-36	6.0077e-11	1.97673e-41	3.62387e-09	6.19346e-06	1.02001e-29	1.49342e-29
1	214160848	cg23992410	PROX1	Island	TSS1500		0.0208163	0.040958	0.0636891	0.0194205		0.596386	0.636464	0.667468	0.782412	0.382872	0.829394	0.3751	0.732917	0.635592	0.665155		2.66858e-23	4.47366e-14	3.19535e-10	3.61993e-45	9.31446e-12	2.01444e-43	4.76873e-09	2.11636e-05	7.88001e-31	4.69908e-29
1	214160860	cg17954152	PROX1	Island	TSS1500		0.041154	0.134375	0.186306	0.0265954		0.596213	0.690718	0.659932	0.774247	0.476039	0.792631	0.492439	0.729274	0.656738	0.671603		2.23686e-24	3.08347e-14	1.51156e-09	2.39215e-45	9.27449e-12	2.01444e-43	9.99683e-10	6.77791e-06	1.1494e-32	4.07565e-29
1	214161306	cg14019317	PROX1	Island	TSS1500		0.0444353	0.076362	0.0790917	0.0339366		0.531492	0.659282	0.671731	0.789129	0.357608	0.86864	0.475544	0.770477	0.668722	0.714172		1.37485e-14	3.08347e-14	4.20328e-10	4.27829e-45	4.85946e-11	4.38172e-43	1.59729e-08	6.19346e-06	9.93576e-31	1.20885e-27
1	214161368	cg10827893	PROX1	Island	TSS1500		0.0557133	0.0854808	0.0929197	0.0547664		0.498253	0.474613	0.513429	0.570501	0.269263	0.734715	0.337038	0.670464	0.530501	0.565981		4.9517e-16	3.08347e-14	7.8463e-10	8.88639e-45	4.19532e-10	5.19241e-43	5.07416e-09	6.19346e-06	7.53551e-28	3.19036e-28
1	214161371	cg23260547	PROX1	Island	TSS1500		0.022984	0.0623836	0.0675214	0.0204641		0.480772	0.47229	0.52379	0.561891	0.26025	0.717968	0.316146	0.708312	0.516564	0.546202		3.34193e-16	3.08347e-14	5.73786e-10	5.32737e-45	5.0598e-10	4.71252e-43	9.80538e-09	6.19346e-06	1.09294e-29	2.58718e-29
1	214162039	cg22176895	PROX1;PROX1	Shore	5'UTR;1stExon		0.0551601	0.134801	0.11845	0.0565514		0.583395	0.51333	0.592788	0.565968	0.317754	0.754404	0.379505	0.697329	0.548497	0.607021		3.85082e-24	3.08347e-14	1.3668e-09	1.93582e-44	1.09054e-10	5.82922e-43	7.07377e-08	1.27158e-05	1.22612e-30	3.04653e-28
1	214162545	cg04976324	PROX1	Island	5'UTR		0.0128975	0.0692778	0.0701285	0.0124832		0.622146	0.503352	0.537249	0.679054	0.299238	0.787877	0.324029	0.651829	0.558334	0.602992		3.92987e-28	7.00511e-14	1.78168e-08	3.80405e-44	9.51963e-10	4.71252e-43	8.74593e-06	3.38272e-05	9.02251e-30	5.83636e-27
1	214162604	cg24083324	PROX1	Island	5'UTR		0.0166026	0.0386862	0.0327222	0.0275247		0.554763	0.378772	0.499664	0.516327	0.235358	0.70465	0.34661	0.631693	0.508485	0.517282		1.00488e-31	7.21409e-14	3.19535e-10	4.86976e-45	1.15036e-09	2.01802e-43	4.0907e-09	2.33765e-05	2.86572e-33	8.8074e-31
1	214162659	cg26293546	PROX1	Island	5'UTR		0.0575145	0.170405	0.147133	0.0715569		0.634695	0.50965	0.644221	0.694802	0.395809	0.822131	0.520906	0.641583	0.653988	0.667996		7.70566e-26	1.6834e-12	6.52321e-09	1.68406e-45	2.72738e-08	5.64288e-43	4.76873e-09	0.000231753	1.82603e-30	3.26613e-28
1	215255161	cg05129325	KCNK2;KCNK2;KCNK2	Shore	TSS1500;TSS1500;Body		0.0362276	0.147998	0.113327	0.0360222		0.620897	0.483482	0.744796	0.600298	0.477398	0.744637	0.354361	0.641526	0.593507	0.668297		1.14988e-31	6.11842e-14	5.55043e-11	4.59144e-45	1.59029e-11	2.01444e-43	5.40044e-09	9.9977e-06	1.08746e-33	3.87426e-33
1	215256254	cg09441363	KCNK2;KCNK2;KCNK2	Island	TSS1500;TSS1500;Body		0.0285595	0.131608	0.0851071	0.07672		0.551848	0.51411	0.759441	0.719241	0.535044	0.756145	0.459293	0.71814	0.641893	0.678654		8.53065e-28	3.70505e-14	5.55043e-11	1.60892e-45	9.18149e-12	2.01444e-43	1.41259e-08	6.90862e-06	4.60935e-34	4.04222e-33
1	215256262	cg18794839	KCNK2;KCNK2;KCNK2	Island	TSS1500;TSS1500;Body		0.0230631	0.215254	0.113382	0.0917176		0.620913	0.624851	0.812505	0.804162	0.652003	0.811338	0.553275	0.771299	0.723672	0.751513		1.57379e-27	3.99261e-14	5.55043e-11	1.60892e-45	1.1674e-11	2.01444e-43	2.45831e-08	7.97722e-06	6.45072e-34	1.2319e-32
1	215256448	cg17130063	KCNK2;KCNK2;KCNK2	Island	TSS200;TSS200;Body		0.0268798	0.0916417	0.0559144	0.0263324		0.533096	0.490954	0.688309	0.673236	0.531476	0.687627	0.460999	0.722302	0.609017	0.632868		7.60788e-31	3.31314e-14	5.55043e-11	1.60892e-45	9.17546e-12	2.01444e-43	4.43055e-09	6.19346e-06	4.37679e-34	5.26259e-33
1	215256451	cg10592245	KCNK2;KCNK2;KCNK2	Island	TSS200;TSS200;Body		0.00961324	0.0686587	0.0526248	0.0148295		0.516616	0.436717	0.716822	0.647332	0.424072	0.700344	0.397057	0.646903	0.585616	0.619286		5.29671e-29	3.60087e-14	5.55043e-11	1.60892e-45	9.31446e-12	2.01444e-43	3.36399e-08	6.19346e-06	2.4736e-34	3.05179e-32
1	215256635	cg11398511	KCNK2;KCNK2;KCNK2;KCNK2;KCNK2	Island	5'UTR;1stExon;Body;5'UTR;1stExon		0.0142783	0.0683767	0.0443455	0.0124727		0.522299	0.369704	0.740617	0.627683	0.374904	0.75063	0.408645	0.603915	0.583118	0.62271		3.23121e-29	8.09688e-14	5.55043e-11	1.60892e-45	1.59029e-11	2.01444e-43	4.62532e-09	6.19346e-06	4.69581e-34	2.17846e-32
1	215256870	cg26547924	KCNK2;KCNK2;KCNK2	Shore	Body;Body;Body		0.0159587	0.0871674	0.0551446	0.023881		0.531597	0.341186	0.712101	0.550021	0.381488	0.680539	0.309941	0.631015	0.531564	0.579113		2.02769e-28	2.78873e-12	7.70598e-11	6.04557e-44	1.21825e-11	2.01444e-43	1.18621e-05	0.000186813	5.19748e-32	7.23868e-32
1	216774208	cg00909926	ESRRG;ESRRG;ESRRG;ESRRG;ESRRG	Shore	Body;Body;Body;Body;Body		0.0373662	0.106632	0.13177	0.0327622		0.61057	0.541656	0.709436	0.536706	0.375058	0.697363	0.428286	0.599115	0.58398	0.60044		1.31085e-28	3.08347e-14	5.55043e-11	8.22417e-45	9.17546e-12	2.01444e-43	9.3228e-10	7.97722e-06	2.67508e-34	1.18946e-33
1	216774226	cg23637314	ESRRG;ESRRG;ESRRG;ESRRG;ESRRG	Shore	Body;Body;Body;Body;Body		0.0176085	0.0447545	0.0526129	0.027178		0.483647	0.342084	0.507386	0.368477	0.240516	0.547311	0.276221	0.457135	0.393686	0.467264		5.46269e-27	3.08347e-14	5.55043e-11	6.48413e-43	9.31446e-12	2.01444e-43	3.25494e-08	6.41089e-05	4.18481e-34	1.72814e-33
1	216774397	cg20464246	ESRRG;ESRRG;ESRRG;ESRRG;ESRRG	Island	Body;Body;Body;Body;Body		0.0813456	0.158804	0.155025	0.0973363		0.494978	0.443512	0.585582	0.442923	0.349703	0.570482	0.351744	0.500354	0.473184	0.518814		2.89993e-27	3.08347e-14	5.55043e-11	1.87261e-43	1.00395e-11	2.01444e-43	6.10217e-09	3.26954e-05	1.6895e-33	6.53331e-33
1	216774588	cg06960784	ESRRG;ESRRG;ESRRG;ESRRG;ESRRG	Island	Body;Body;Body;Body;Body		0.0141499	0.0970597	0.0864627	0.0255083		0.581584	0.61992	0.73213	0.639421	0.477926	0.742379	0.494845	0.701824	0.635201	0.674348		5.00083e-29	3.08347e-14	5.55043e-11	1.39055e-44	9.17546e-12	2.01444e-43	2.16135e-09	8.74572e-06	8.55448e-34	3.32003e-33
1	216774598	cg01371155	ESRRG;ESRRG;ESRRG;ESRRG;ESRRG	Island	Body;Body;Body;Body;Body		0.0286646	0.0753534	0.0670019	0.0402213		0.523322	0.461266	0.681438	0.499306	0.32507	0.700643	0.352983	0.670197	0.549227	0.556959		1.16318e-27	3.13139e-14	5.55043e-11	1.20246e-42	9.3027e-12	2.20424e-43	1.09915e-09	1.47907e-05	1.71152e-33	7.76386e-33
1	216774677	cg20869501	ESRRG;ESRRG;ESRRG;ESRRG;ESRRG	Island	Body;Body;Body;Body;Body		0.0152728	0.0480098	0.0435904	0.0284805		0.413156	0.467395	0.567142	0.502542	0.322452	0.578732	0.304119	0.546646	0.458195	0.496729		1.03756e-22	3.08347e-14	5.55043e-11	1.18859e-43	9.17546e-12	2.01444e-43	1.18422e-09	4.73274e-05	3.92825e-34	3.44686e-33
1	216896852	cg22007666	ESRRG;ESRRG;ESRRG;ESRRG;ESRRG	Open sea	5'UTR;5'UTR;TSS200;5'UTR;TSS200		0.0461131	0.154109	0.135932	0.0414889		0.650436	0.57725	0.705471	0.60892	0.508932	0.659195	0.501479	0.721864	0.605949	0.640834		4.7982e-30	3.10244e-14	5.55043e-11	3.9304e-45	9.17546e-12	3.57106e-43	1.12394e-09	8.9753e-06	3.87328e-34	4.3911e-33
1	216896861	cg24700959	ESRRG;ESRRG;ESRRG;ESRRG;ESRRG	Open sea	5'UTR;5'UTR;TSS200;5'UTR;TSS200		0.0258234	0.12972	0.118798	0.0329241		0.624028	0.634208	0.76636	0.630345	0.529707	0.685611	0.414396	0.713497	0.617439	0.627833		1.83943e-30	3.08347e-14	5.55043e-11	2.09114e-45	1.14496e-11	2.24289e-43	2.03678e-09	9.21084e-06	4.53072e-34	3.01417e-33
1	216896863	cg10108237	ESRRG;ESRRG;ESRRG;ESRRG;ESRRG	Open sea	5'UTR;5'UTR;TSS200;5'UTR;TSS200		0.0351095	0.123534	0.122311	0.0380502		0.610658	0.602697	0.743719	0.626888	0.528	0.669713	0.418967	0.71606	0.608926	0.614438		7.78119e-30	3.08347e-14	5.55043e-11	1.60892e-45	9.31446e-12	2.04661e-43	1.81546e-09	8.55137e-06	3.0615e-34	1.53651e-33
1	217308156	cg18181196	ESRRG	Island	5'UTR		0.0222537	0.0847243	0.0772969	0.0314975		0.5826	0.319497	0.571408	0.524768	0.373091	0.619088	0.317763	0.524118	0.514908	0.545033		2.16117e-33	1.34896e-13	5.55043e-11	1.60892e-45	1.0689e-11	2.01444e-43	9.52611e-09	6.66284e-06	2.41166e-34	1.18946e-33
1	217308276	cg03224209	ESRRG	Island	5'UTR		0.0379347	0.101712	0.07554	0.0502643		0.533768	0.347445	0.548671	0.446021	0.280873	0.603703	0.308064	0.546493	0.446521	0.495032		7.51694e-31	2.49419e-13	5.55043e-11	1.48549e-44	2.63506e-11	2.02898e-43	2.53491e-08	7.49034e-06	1.17309e-33	5.63419e-33
1	217309160	cg05388492	ESRRG	Island	5'UTR		0.057838	0.106842	0.0967998	0.0310247		0.618126	0.410415	0.607772	0.565161	0.441707	0.694823	0.365902	0.549404	0.561436	0.592273		5.03734e-32	3.10234e-13	5.55043e-11	1.55633e-44	3.83094e-11	2.63104e-43	8.27417e-06	2.33765e-05	2.27651e-33	3.95626e-33
1	217309178	cg01926051	ESRRG	Island	5'UTR		0.0239216	0.0465039	0.0420322	0.0284683		0.652243	0.425346	0.700364	0.582729	0.426073	0.799865	0.338654	0.528468	0.614051	0.646874		1.27862e-32	4.17435e-14	5.55043e-11	4.46009e-45	9.36633e-12	2.01444e-43	1.65855e-06	8.15866e-06	4.04598e-34	1.25909e-33
1	217309568	cg09106903	ESRRG	Shore	5'UTR		0.0601889	0.0977182	0.0969265	0.0544803		0.649843	0.425103	0.615425	0.474432	0.432967	0.699614	0.278282	0.609801	0.537976	0.599207		2.67012e-32	1.02622e-13	5.55043e-11	5.269e-41	1.12464e-11	2.01444e-43	5.79678e-06	6.19346e-06	3.50522e-32	5.7598e-33
1	217309794	cg25851789	ESRRG	Shore	5'UTR		0.0437448	0.105411	0.0835358	0.0561943		0.604424	0.387981	0.641973	0.461058	0.436247	0.693374	0.306974	0.581283	0.531276	0.549864		4.00007e-30	4.26302e-14	5.55043e-11	9.01608e-41	3.94363e-11	2.01444e-43	4.87301e-08	6.45452e-06	2.78826e-32	1.06757e-30
1	217309906	cg10977770	ESRRG	Shore	5'UTR		0.0861546	0.151955	0.137358	0.0792387		0.610334	0.422614	0.596996	0.500736	0.499333	0.654358	0.474169	0.601788	0.525647	0.565369		7.80523e-33	3.13139e-14	5.73909e-11	1.34538e-44	9.18149e-12	2.01444e-43	6.98208e-10	7.65468e-06	2.74243e-34	2.69399e-33
1	217309970	cg12636169	ESRRG	Shore	5'UTR		0.0394004	0.137404	0.125239	0.0638398		0.691892	0.487215	0.72461	0.550429	0.599682	0.747183	0.455257	0.601628	0.631688	0.66317		2.12538e-33	4.26302e-14	6.28287e-11	7.2564e-45	9.6219e-12	2.01444e-43	9.12824e-10	8.15866e-06	2.74243e-34	1.24321e-33
1	217310383	cg03219968	ESRRG	Shore	5'UTR		0.0505314	0.157591	0.134241	0.0774488		0.669266	0.538328	0.722316	0.581606	0.491134	0.742601	0.461736	0.707362	0.638995	0.650748		9.09269e-33	5.34059e-14	5.55043e-11	3.09575e-44	9.17546e-12	2.01444e-43	1.20868e-08	6.19346e-06	2.56293e-34	1.51548e-33
1	217310572	cg04236178	ESRRG	Shore	5'UTR		0.112177	0.244778	0.25	0.13507		0.80669	0.706154	0.786654	0.728656	0.754598	0.817754	0.643958	0.760702	0.762478	0.771095		9.51082e-34	3.08347e-14	1.33374e-10	1.61867e-45	9.17546e-12	2.01444e-43	1.07052e-09	6.19346e-06	2.41166e-34	1.18946e-33
1	217310887	cg00255368	ESRRG	Island	5'UTR		0.0733839	0.179731	0.157989	0.111218		0.601349	0.416401	0.620764	0.533988	0.39693	0.653937	0.39504	0.633449	0.559675	0.625306		1.11214e-33	1.12428e-13	5.56631e-11	5.0971e-45	1.32653e-11	2.01444e-43	2.75468e-09	6.22397e-06	5.66257e-34	1.20642e-33
1	217311014	cg07029873	ESRRG;ESRRG	Island	1stExon;5'UTR		0.0697573	0.222151	0.17806	0.0831137		0.754723	0.577212	0.770813	0.670952	0.569405	0.797549	0.574096	0.858351	0.702331	0.755507		8.72287e-34	3.60087e-14	5.55043e-11	3.46911e-45	9.17546e-12	2.01444e-43	1.07052e-09	6.19346e-06	2.62501e-34	1.1934e-33
1	217311151	cg06634716	ESRRG	Island	TSS200		0.0690927	0.226493	0.172733	0.0996102		0.708353	0.541471	0.75147	0.603224	0.472359	0.766994	0.541319	0.659224	0.693181	0.676595		8.62296e-33	3.36295e-14	5.55043e-11	1.09099e-43	2.05619e-11	2.01444e-43	7.338e-09	8.34294e-06	4.69581e-34	2.0272e-33
1	217311172	cg21784383	ESRRG	Island	TSS200		0.0792254	0.262521	0.226808	0.0855615		0.80591	0.670951	0.797661	0.721537	0.668469	0.827896	0.642435	0.739472	0.765345	0.78254		1.46798e-33	3.08347e-14	5.55043e-11	3.06724e-45	9.17546e-12	2.01444e-43	7.63455e-10	7.04355e-06	2.4736e-34	1.18946e-33
1	217311511	cg00913949	ESRRG	Island	TSS1500		0.0233966	0.106951	0.0860265	0.0330263		0.697233	0.489198	0.641907	0.550537	0.483389	0.743871	0.466339	0.749786	0.618181	0.640105		2.12538e-33	3.28044e-14	5.55043e-11	6.01436e-45	1.21825e-11	2.01444e-43	9.3228e-10	7.18255e-06	2.77559e-34	1.25183e-33
1	217311531	cg25755575	ESRRG	Island	TSS1500		0.0346188	0.11749	0.103426	0.0439905		0.634731	0.374015	0.628795	0.528157	0.442789	0.6497	0.364367	0.574062	0.556808	0.545839		4.42633e-33	6.29182e-14	6.41133e-11	4.59144e-45	1.08586e-11	2.01444e-43	2.43734e-09	7.81345e-06	3.0615e-34	1.62713e-33
1	217311608	cg24630419	ESRRG	Island	TSS1500		0.0908831	0.195377	0.171798	0.0820878		0.621032	0.44779	0.614379	0.495177	0.47741	0.666366	0.408014	0.640155	0.551822	0.603516		1.70621e-32	6.29182e-14	5.55043e-11	3.37786e-45	1.10439e-11	2.01444e-43	9.54115e-10	7.65468e-06	2.85376e-34	1.18946e-33
1	217311993	cg11800620	ESRRG	Shore	TSS1500		0.0423055	0.153404	0.123472	0.042794		0.726886	0.520579	0.664112	0.519781	0.420925	0.768119	0.428887	0.71044	0.622825	0.64583		8.80117e-33	6.29182e-14	5.56631e-11	7.01754e-43	2.70931e-11	2.01444e-43	9.1092e-08	9.21084e-06	3.86168e-33	4.86656e-33
1	217313044	cg00116092		Shore			0.0348138	0.14711	0.129061	0.0670105		0.735633	0.588771	0.716808	0.631552	0.517709	0.768263	0.513483	0.629422	0.685547	0.733189		8.72287e-34	4.82579e-14	5.55043e-11	2.13539e-45	9.17546e-12	2.01444e-43	9.54115e-10	7.18255e-06	2.70813e-34	1.18946e-33
1	218330093	cg17164063		Open sea			0.0381698	0.117838	0.0994106	0.0415473		0.518901	0.307596	0.530475	0.387355	0.370934	0.465242	0.317085	0.623849	0.451899	0.436986		3.77405e-26	1.79483e-12	2.04758e-10	5.85055e-36	9.8235e-10	7.90322e-40	1.59438e-07	0.000105524	1.25412e-31	1.9029e-30
1	220101368	cg26685195	SLC30A10	Island	1stExon		0.0512939	0.0990432	0.141334	0.046335		0.512617	0.543201	0.669429	0.610233	0.412865	0.677613	0.491905	0.56059	0.571998	0.607776		1.14329e-28	3.08347e-14	5.55043e-11	1.76573e-45	9.17546e-12	2.01444e-43	6.50446e-10	7.97722e-06	1.43098e-33	1.21754e-33
1	220101371	cg14848594	SLC30A10	Island	1stExon		0.0493411	0.0858066	0.112547	0.0584877		0.507705	0.504329	0.654983	0.571005	0.338562	0.682904	0.432392	0.545841	0.551472	0.586678		8.01937e-27	3.08347e-14	5.55043e-11	4.04354e-45	9.45227e-12	2.01444e-43	6.50446e-10	8.15866e-06	2.4135e-33	1.69814e-33
1	220101698	cg17721710	SLC30A10	Island	1stExon		0.0238572	0.0680124	0.0834595	0.012691		0.632495	0.637191	0.84607	0.747301	0.474212	0.854929	0.578318	0.727184	0.708186	0.767732		6.83439e-26	3.08347e-14	5.55043e-11	2.17459e-45	1.37515e-11	2.0629e-43	6.57212e-10	1.02227e-05	3.5057e-34	2.04866e-33
1	220101725	cg24396691	SLC30A10	Island	1stExon		0.0127615	0.0435245	0.0567566	0.00923331		0.416252	0.38086	0.538464	0.460795	0.297661	0.538034	0.288743	0.468054	0.426383	0.475019		1.94769e-26	4.17435e-14	5.55043e-11	6.20194e-45	1.2334e-11	2.01444e-43	7.32917e-10	1.15118e-05	4.90806e-34	1.44451e-33
1	220101728	cg24933645	SLC30A10	Island	1stExon		0.0536759	0.121437	0.153679	0.0622264		0.616491	0.63868	0.766142	0.699556	0.526309	0.773916	0.535222	0.683577	0.668929	0.715103		1.47078e-28	3.08347e-14	5.55043e-11	2.56635e-45	9.50713e-12	2.01444e-43	6.50446e-10	1.09095e-05	3.41191e-34	1.18946e-33
1	220101785	cg10325600	SLC30A10;SLC30A10	Island	5'UTR;1stExon		0.0697343	0.101052	0.0985366	0.0544346		0.470428	0.416658	0.62265	0.472642	0.287232	0.627521	0.348593	0.466722	0.476859	0.525053		2.84181e-24	3.08347e-14	5.55043e-11	2.66077e-44	1.84968e-11	2.01444e-43	1.7666e-09	7.97722e-06	3.0544e-33	6.13063e-33
1	220101945	cg23815582	SLC30A10;SLC30A10	Island	5'UTR;1stExon		0.0307367	0.0559621	0.0849267	0.0299827		0.54963	0.447655	0.69896	0.507505	0.294412	0.701085	0.355462	0.605565	0.524145	0.596851		7.10079e-30	3.08347e-14	5.55043e-11	8.71525e-44	9.68708e-12	2.01444e-43	6.70446e-10	6.19346e-06	2.74243e-34	2.84275e-33
1	220101962	cg25317664	SLC30A10;SLC30A10	Island	5'UTR;1stExon		0.022508	0.0480237	0.0716923	0.0247222		0.551633	0.486632	0.710966	0.533833	0.325064	0.712175	0.410714	0.543175	0.545385	0.619597		1.64017e-30	3.08347e-14	5.55043e-11	3.44819e-45	9.39679e-12	2.01444e-43	6.50446e-10	6.19346e-06	2.41166e-34	1.18946e-33
1	220102277	cg27295373	SLC30A10	Shore	TSS1500		0.47016	0.60888	0.584499	0.503015		0.854189	0.781417	0.878309	0.836592	0.777256	0.872845	0.780366	0.849949	0.836803	0.877776		1.6125e-28	2.0373e-11	1.21241e-10	6.0198e-42	4.75281e-10	2.01913e-42	5.86062e-07	7.97722e-06	2.4135e-33	2.09962e-33
1	220102307	cg19313402	SLC30A10	Shore	TSS1500		0.588606	0.74694	0.75939	0.698064		0.877423	0.904219	0.903542	0.896334	0.894994	0.905225	0.882508	0.878997	0.89615	0.907112		8.92781e-30	3.36295e-14	7.70598e-11	1.25736e-42	9.39679e-12	4.22638e-43	8.02071e-09	5.60667e-05	1.72361e-33	1.60334e-33
1	220863347	cg24003560	C1orf115	Shore	TSS1500		0.348909	0.349007	0.408745	0.362553		0.806889	0.571788	0.714495	0.69011	0.568018	0.792983	0.603273	0.717637	0.71035	0.651041		8.48061e-30	1.86566e-06	2.51849e-09	3.23912e-33	7.73684e-07	2.01444e-43	9.65183e-05	8.34294e-06	1.12889e-26	3.0371e-19
1	220863407	cg21852292	C1orf115	Shore	TSS1500		0.0640814	0.0982452	0.129844	0.0573776		0.63763	0.32371	0.435785	0.546215	0.315378	0.66473	0.354276	0.408706	0.520834	0.476561		3.54055e-32	1.69022e-11	3.67353e-08	1.89089e-45	2.48904e-08	2.01444e-43	6.50446e-10	0.000231753	5.42737e-31	7.01305e-26
1	220922123	cg00513220	MOSC2	Island	1stExon		0.0779072	0.165366	0.214516	0.0564836		0.68727	0.416742	0.497016	0.585117	0.346542	0.737851	0.352721	0.411541	0.565034	0.534235		8.73408e-34	1.48091e-13	8.41764e-10	1.55633e-44	4.60642e-10	2.01444e-43	2.84148e-09	1.1947e-05	1.90703e-31	7.17441e-26
1	221065322	cg24658517		Island			0.201318	0.328622	0.349886	0.219975		0.775397	0.586409	0.664221	0.443488	0.557721	0.560641	0.469977	0.495609	0.608912	0.60792		8.72287e-34	1.62993e-12	7.01147e-11	7.1573e-18	7.15955e-10	3.58585e-37	1.0637e-06	0.00327013	2.34481e-29	1.27325e-26
1	221065961	cg22022798		Shore			0.257969	0.434579	0.416789	0.303852		0.816414	0.591225	0.60496	0.534886	0.624251	0.561943	0.574924	0.602528	0.644727	0.65183		3.78305e-31	7.8672e-07	1.12356e-05	3.90456e-13	8.59443e-08	4.83625e-20	0.000101508	0.000181234	1.98985e-20	3.31722e-21
1	223840925	cg15119640	CAPN8	Open sea	Body		0.877647	0.733873	0.858458	0.930988		0.355921	0.468383	0.258472	0.223845	0.138046	0.212782	0.243156	0.154519	0.273951	0.228697		1.15e-26	2.20334e-13	1.33374e-10	1.61499e-45	9.17546e-12	2.10116e-43	6.69279e-09	6.19346e-06	1.87338e-33	2.84275e-33
1	223840974	cg01394349	CAPN8	Open sea	Body		0.936109	0.928016	0.926679	0.966708		0.397146	0.70271	0.330299	0.289696	0.147039	0.22497	0.317596	0.160962	0.342279	0.292868		9.20581e-26	0.000276238	5.55043e-11	1.61867e-45	9.6198e-12	2.01444e-43	8.21759e-09	6.19346e-06	9.71039e-31	3.99775e-30
1	224805852	cg17340519	CNIH3	Island	Body		0.0833372	0.233615	0.191961	0.120857		0.394223	0.404692	0.587595	0.399566	0.447596	0.555844	0.359359	0.386904	0.485503	0.510651		3.48691e-15	3.75074e-13	3.92435e-10	5.50151e-27	3.69881e-10	5.99034e-41	7.07377e-08	0.00092927	2.71164e-27	6.75601e-28
1	225865110	cg16247183		Island			0.171976	0.336243	0.35893	0.189927		0.886762	0.64136	0.747887	0.491607	0.485771	0.556108	0.458354	0.535564	0.623784	0.58321		1.05313e-33	1.05835e-13	8.0858e-11	1.5032e-19	8.78403e-06	3.58387e-27	0.000328724	0.00416916	4.42401e-22	1.07094e-22
1	228248013	cg26841013	WNT3A	Shore	3'UTR		0.128213	0.338458	0.282366	0.126619		0.817909	0.742041	0.834852	0.669558	0.459937	0.808712	0.607972	0.727199	0.771659	0.744055		8.98669e-33	4.26302e-14	5.55043e-11	3.24131e-36	1.15418e-07	8.0555e-43	1.07234e-08	7.33138e-06	1.40974e-32	2.00916e-31
1	228248237	cg11176493	WNT3A	Shore	3'UTR		0.0444684	0.148963	0.120451	0.0913066		0.620786	0.388557	0.502195	0.411642	0.277288	0.504659	0.321686	0.461213	0.445165	0.474707		4.93826e-32	8.43268e-12	5.04778e-10	4.68113e-33	5.57978e-08	8.90516e-39	6.28907e-08	0.000439436	1.17993e-26	1.38603e-28
1	228644958	cg25272655	HIST3H2BB	Shore	TSS1500		0.0816991	0.0837274	0.0876305	0.0545433		0.448414	0.459996	0.594239	0.442385	0.392504	0.61373	0.374523	0.646274	0.53229	0.548732		2.31779e-05	3.08347e-14	5.55043e-11	5.09204e-44	3.83094e-11	2.01444e-43	6.70446e-10	4.57651e-05	2.44259e-34	1.67475e-33
1	228644963	cg17515024	HIST3H2BB	Shore	TSS1500		0.113535	0.0926487	0.124161	0.0518695		0.450506	0.410496	0.493337	0.422328	0.37557	0.575081	0.340266	0.567584	0.501057	0.50355		0.000360833	9.5787e-12	2.60031e-10	2.96754e-32	7.95567e-07	2.52435e-42	0.000130001	0.00012798	7.07222e-29	2.01881e-27
1	228645302	cg26107850	HIST3H2BB;HIST3H2A	Island	TSS1500;1stExon		0.0107109	0.0180982	0.0104473	0.023217		0.313048	0.481279	0.499695	0.425094	0.315555	0.51028	0.295887	0.495185	0.458782	0.468588		1.11654e-18	3.08347e-14	5.55043e-11	1.60892e-45	9.17546e-12	2.01444e-43	6.50446e-10	6.19346e-06	2.41166e-34	1.18946e-33
1	228645306	cg06893138	HIST3H2BB;HIST3H2A	Island	TSS1500;1stExon		0.0378436	0.0471349	0.0420893	0.0432005		0.388002	0.602541	0.65149	0.545597	0.353174	0.628265	0.359827	0.661485	0.571264	0.593346		1.59147e-13	3.08347e-14	5.55043e-11	1.60892e-45	9.17546e-12	2.01444e-43	6.50446e-10	6.19346e-06	2.41166e-34	1.18946e-33
1	228645462	cg00112780	HIST3H2BB;HIST3H2A	Island	TSS1500;1stExon		0.00505957	0.00996693	0.00523097	0.00329556		0.266676	0.448401	0.435607	0.393995	0.337775	0.427357	0.26945	0.502237	0.394605	0.409951		2.1984e-21	3.08347e-14	5.55043e-11	1.60892e-45	9.17546e-12	2.01444e-43	9.3228e-10	6.19346e-06	2.41166e-34	1.18946e-33
1	228645482	cg11672054	HIST3H2BB;HIST3H2A	Island	TSS1500;1stExon		0.00552778	0.0109125	0.00277398	0.019053		0.424383	0.667757	0.721939	0.598059	0.394347	0.703898	0.42651	0.72655	0.652559	0.65565		2.48958e-16	3.08347e-14	7.54877e-11	4.15203e-45	9.17546e-12	2.2427e-43	7.25218e-10	6.19346e-06	2.41166e-34	1.18946e-33
1	228645486	cg15471815	HIST3H2BB;HIST3H2A	Island	TSS1500;1stExon		0.0110966	0.033218	0.0128552	0.0147192		0.520858	0.826423	0.845469	0.736199	0.521487	0.860655	0.585305	0.848131	0.805465	0.795022		1.83394e-14	3.08347e-14	5.55043e-11	1.60892e-45	9.17546e-12	2.01444e-43	6.50446e-10	6.19346e-06	2.41166e-34	1.18946e-33
1	228645512	cg00948275	HIST3H2BB;HIST3H2A	Island	TSS1500;1stExon		0.00807066	0.0275987	0.00849736	0.0141943		0.482004	0.627441	0.72815	0.560199	0.418029	0.73148	0.39582	0.748713	0.65327	0.679632		2.69957e-11	3.08347e-14	5.55043e-11	2.06447e-45	9.17546e-12	2.27903e-43	6.50446e-10	6.19346e-06	2.47054e-34	1.18946e-33
1	228645627	cg21453443	HIST3H2A;HIST3H2BB	Island	TSS200;TSS200		0.021048	0.0378699	0.0193666	0.017392		0.476627	0.779271	0.780916	0.702619	0.531127	0.798297	0.582089	0.728376	0.737392	0.754235		9.78718e-13	3.08347e-14	5.55043e-11	1.60892e-45	9.17546e-12	2.01444e-43	6.50446e-10	6.19346e-06	2.41166e-34	1.18946e-33
1	228645634	cg06034933	HIST3H2A;HIST3H2BB	Island	TSS200;TSS200		0.0267769	0.0724036	0.0263907	0.0230896		0.509324	0.854105	0.826434	0.797077	0.699697	0.843041	0.724419	0.830271	0.814843	0.830659		5.2578e-09	3.08347e-14	5.55043e-11	1.60892e-45	9.17546e-12	2.01444e-43	6.50446e-10	6.19346e-06	2.41166e-34	1.18946e-33
1	228645796	cg14159336	HIST3H2A;HIST3H2BB	Island	TSS1500;TSS200		0.0572381	0.0817018	0.0592923	0.0625582		0.455279	0.598336	0.709474	0.571019	0.425317	0.715128	0.441589	0.708622	0.659335	0.641401		4.68217e-06	3.08347e-14	5.55043e-11	1.60892e-45	9.17546e-12	2.01444e-43	6.50446e-10	6.19346e-06	2.41166e-34	1.18946e-33
1	228646047	cg14024461	HIST3H2A;HIST3H2BB	Island	TSS1500;1stExon		0.0124047	0.0287808	0.00897855	0.0160073		0.363605	0.401399	0.568265	0.369692	0.223308	0.577548	0.220105	0.523063	0.468845	0.492938		2.3006e-16	3.08347e-14	5.55043e-11	5.26924e-44	1.00395e-11	2.01444e-43	6.98208e-10	6.19346e-06	2.6861e-34	1.18946e-33
1	228646224	cg13111733	HIST3H2BB;HIST3H2A;HIST3H2BB	Island	3'UTR;TSS1500;1stExon		0.0126798	0.0179848	0.0136296	0.0105		0.408513	0.476767	0.690096	0.545391	0.277307	0.748666	0.361922	0.618087	0.607795	0.613656		1.40077e-09	3.08347e-14	5.55043e-11	1.60892e-45	9.17546e-12	2.01444e-43	6.50446e-10	6.19346e-06	2.41166e-34	1.18946e-33
1	228646916	cg07225598	HIST3H2A	Shore	TSS1500		0.0580363	0.0809824	0.0473015	0.0753798		0.485116	0.693342	0.783554	0.705077	0.46547	0.818529	0.576205	0.829257	0.740822	0.772106		7.86346e-08	3.08347e-14	5.55043e-11	1.60892e-45	9.17546e-12	2.01444e-43	6.50446e-10	6.19346e-06	2.41166e-34	1.18946e-33
1	228646946	cg14743462	HIST3H2A	Shore	TSS1500		0.0158599	0.0202131	0.0129305	0.0117041		0.388384	0.497025	0.663468	0.500606	0.286636	0.67677	0.381027	0.657556	0.558748	0.587042		1.34615e-07	3.08347e-14	5.55043e-11	1.60892e-45	1.04661e-11	2.01444e-43	6.50446e-10	6.19346e-06	2.41166e-34	1.18946e-33
1	228652478	cg26911220		Island			0.0216016	0.0427038	0.0197519	0.031794		0.418633	0.468629	0.591242	0.492539	0.408157	0.650119	0.361564	0.621205	0.553854	0.587806		2.47201e-07	3.08347e-14	5.55043e-11	1.60892e-45	9.22426e-12	2.01444e-43	6.50446e-10	6.45452e-06	2.41166e-34	1.18946e-33
1	228652528	cg07726139		Island			0.0442777	0.0919948	0.0302526	0.042814		0.440871	0.569466	0.723225	0.615713	0.409824	0.719765	0.492699	0.602558	0.664122	0.645782		0.000403575	3.08347e-14	5.55043e-11	1.60892e-45	9.3027e-12	2.0629e-43	6.50446e-10	6.19346e-06	2.41166e-34	1.18946e-33
1	229566908	cg18343474		Shore			0.0440627	0.154409	0.0827982	0.115092		0.391294	0.360958	0.59128	0.489524	0.358464	0.609689	0.375997	0.492833	0.557567	0.575317		2.11325e-08	1.58018e-12	8.0858e-11	2.15817e-43	3.69881e-10	2.03877e-43	1.49461e-09	1.98382e-05	4.09451e-34	4.3911e-33
1	229567139	cg11589139	ACTA1	Shore	3'UTR		0.0206486	0.035878	0.0253979	NA		0.486377	0.244519	0.562844	0.319791	0.268902	0.590483	0.237969	0.646143	0.454282	0.460497		1.38971e-18	7.66569e-07	1.42293e-09	8.99946e-28	9.42818e-06	1.28025e-39	1.75099e-05	2.80073e-05	4.82562e-27	6.44091e-24
1	229567914	cg05353133	ACTA1	Island	Body		0.181889	0.268796	0.240895	0.218957		0.467382	0.477624	0.481836	0.474101	0.445543	0.508355	0.450841	0.508735	0.488942	0.494165		1.22992e-29	3.54107e-14	7.70598e-11	3.52189e-45	9.59327e-12	2.01444e-43	7.25218e-10	2.04798e-05	1.72361e-33	1.55849e-33
1	229569608	cg13547644	ACTA1	Island	5'UTR		0.075984	0.162074	0.169741	0.0752972		0.604581	0.433838	0.561989	0.495735	0.351528	0.616431	0.320179	0.520561	0.50243	0.531812		2.00628e-30	1.08768e-11	8.29757e-11	1.16472e-39	1.26004e-07	2.75575e-43	9.44278e-07	0.00365351	1.17273e-29	1.00314e-28
1	229569670	cg23597629	ACTA1	Island	5'UTR		0.144023	0.242488	0.243029	0.17343		0.627373	0.402481	0.609994	0.497925	0.466396	0.585528	0.408309	0.628969	0.498721	0.506542		1.34422e-31	6.09368e-10	7.01147e-11	1.39092e-38	3.61973e-10	2.28609e-42	6.48864e-08	9.67115e-06	1.28653e-27	1.01517e-29
1	229570188	cg07777790	ACTA1	Island	TSS1500		0.0747182	0.202819	0.172788	0.101278		0.61833	0.423367	0.56194	0.504924	0.337514	0.684669	0.364933	0.623025	0.56084	0.606106		1.11113e-30	3.25415e-11	8.53416e-11	1.83365e-40	1.83153e-08	2.62023e-43	6.03686e-07	0.000288123	1.95054e-31	2.12809e-32
1	231296640	cg16368763		Island			0.103936	0.267594	0.247384	0.117197		0.672835	0.521276	0.646398	0.580118	0.449165	0.663768	0.50242	0.723416	0.557128	0.623881		3.54282e-33	3.00708e-13	8.53416e-11	1.07217e-43	3.16268e-10	5.3677e-43	3.21096e-09	6.19346e-06	3.91657e-31	2.2838e-33
1	231296818	cg08855395		Island			0.0769967	0.224364	0.199548	0.0854368		0.66321	0.43408	0.669685	0.500832	0.400286	0.631803	0.377345	0.753963	0.530263	0.579517		8.13619e-33	2.10039e-12	5.9086e-11	3.09592e-38	2.31795e-10	8.77701e-43	3.24733e-06	6.19346e-06	4.26279e-29	7.09635e-31
1	231296968	cg11192416		Island			0.0434067	0.152542	0.11057	0.0711141		0.667827	0.612907	0.793476	0.666546	0.456549	0.766409	0.524652	0.779823	0.635614	0.698436		1.95753e-33	3.08347e-14	5.55043e-11	1.82828e-45	2.00108e-11	2.01444e-43	7.25218e-10	6.19346e-06	2.41166e-34	1.18946e-33
1	231298651	cg27504802	TRIM67	Island	TSS200		0.0394834	0.156366	0.134835	0.0382695		0.657623	0.596406	0.769184	0.641315	0.379589	0.778746	0.443448	0.7607	0.644351	0.707219		9.22615e-32	3.08347e-14	5.55043e-11	1.02096e-44	1.71002e-10	2.01444e-43	1.66884e-09	6.19346e-06	1.10786e-33	1.44115e-33
1	231298758	cg17102963	TRIM67	Island	1stExon		0.0795597	0.175404	0.159925	0.102194		0.585425	0.437071	0.66574	0.512752	0.36722	0.672034	0.356235	0.732883	0.570541	0.614866		1.80306e-27	2.65224e-13	5.55043e-11	1.55547e-42	1.08822e-07	2.01444e-43	4.60306e-07	6.19346e-06	1.1494e-32	6.00271e-33
1	231299033	cg03350439	TRIM67	Island	1stExon		0.13649	0.250015	0.228693	0.169292		0.604398	0.506139	0.695851	0.552733	0.398862	0.671616	0.392847	0.74915	0.572494	0.628216		8.42027e-26	9.95717e-14	5.55043e-11	1.13089e-42	2.81135e-08	2.01444e-43	1.45246e-07	6.19346e-06	3.73853e-31	5.28419e-33
1	231299352	cg17137424	TRIM67	Island	1stExon		0.355214	0.532455	0.520231	0.399522		0.82759	0.844435	0.847971	0.835847	0.758495	0.839069	0.78076	0.853157	0.822517	0.833631		3.08095e-33	4.05485e-14	5.56631e-11	3.66544e-45	4.581e-11	2.01444e-43	1.18422e-09	6.19346e-06	2.47054e-34	1.34432e-33
1	231299396	cg07850592	TRIM67	Island	1stExon		0.0406469	0.108734	0.109002	0.0763162		0.560108	0.49942	0.700657	0.518486	0.295711	0.70801	0.394216	0.631894	0.584032	0.651847		2.11182e-27	5.20329e-14	5.55043e-11	1.22235e-44	4.32969e-10	2.01444e-43	6.83529e-10	2.95462e-05	9.23822e-34	1.44115e-33
1	233462765	cg05477024	KIAA1804	Shore	TSS1500		0.0574763	0.120617	0.16499	0.0320834		0.601492	0.445562	0.556147	0.297548	0.366693	0.415415	0.354219	0.356174	0.39906	0.445782		2.10295e-31	1.19393e-13	1.29132e-10	3.94913e-25	2.54106e-10	4.95056e-39	4.04298e-08	0.000587891	2.68367e-24	7.95261e-28
1	233749295	cg05638287	KCNK1	Shore	TSS1500		0.0550226	0.114815	0.101436	0.0488871		0.501625	0.503197	0.648205	0.50804	0.379694	0.671666	0.438881	0.567411	0.545261	0.621311		6.95258e-28	4.37031e-14	5.55043e-11	2.71485e-43	3.03625e-11	2.01444e-43	7.08185e-10	6.77791e-06	1.95485e-33	3.19701e-33
1	233749410	cg11382055	KCNK1	Island	TSS1500		0.117526	0.330566	0.26653	0.151705		0.651573	0.722246	0.793013	0.712384	0.646837	0.786166	0.664661	0.820769	0.729656	0.777639		2.96569e-27	3.08347e-14	5.55043e-11	3.02948e-45	9.17546e-12	2.01444e-43	6.64824e-10	6.19346e-06	2.5787e-34	1.18946e-33
1	233749544	cg15108705	KCNK1	Island	TSS1500		0.0404141	0.107888	0.0546127	0.0574243		0.405532	0.383627	0.710894	0.440121	0.278504	0.663408	0.302776	0.678335	0.52153	0.576758		3.16548e-23	1.22621e-12	5.55043e-11	8.40279e-39	4.29243e-09	2.08666e-43	1.41259e-08	6.19346e-06	2.30839e-30	1.34266e-31
1	233749643	cg20947082	KCNK1	Island	TSS200		0.0821919	0.179406	0.138329	0.0454351		0.432443	0.474047	0.697027	0.53182	0.434641	0.671229	0.411487	0.695393	0.566508	0.625895		2.21119e-16	3.28044e-14	5.55043e-11	1.72553e-41	1.10439e-11	2.01444e-43	9.12824e-10	6.19346e-06	1.19795e-30	1.9242e-33
1	233749943	cg00777689	KCNK1	Island	1stExon		0.0214821	0.109421	0.0888961	0.0836937		0.464886	0.659111	0.810723	0.701409	0.613038	0.782838	0.573635	0.788077	0.667968	0.744275		1.6711e-17	3.08347e-14	5.55043e-11	7.26924e-43	9.17546e-12	2.01444e-43	7.63455e-10	6.19346e-06	7.36315e-32	1.38657e-33
1	233750184	cg11815363	KCNK1	Island	1stExon		0.0246426	0.0582705	0.0466575	0.0388696		0.348608	0.421905	0.671778	0.521414	0.312796	0.670765	0.38432	0.640784	0.510097	0.588551		1.34229e-12	3.08347e-14	5.55043e-11	2.43989e-43	9.17546e-12	2.01444e-43	6.60436e-10	6.19346e-06	5.95829e-31	1.18946e-33
1	233750677	cg23023466	KCNK1	Shore	Body		0.0320244	0.0402745	0.0686595	0.0264143		0.298291	0.386117	0.558398	0.403445	0.290858	0.573938	0.324033	0.517364	0.405123	0.490057		9.74992e-07	3.08347e-14	5.55043e-11	5.50531e-42	9.17546e-12	2.01444e-43	7.25218e-10	6.19346e-06	5.6696e-27	3.51752e-33
1	234040765	cg05051043	SLC35F3;SLC35F3	Island	1stExon;5'UTR		0.0410744	0.136424	0.100974	0.0753355		0.584107	0.623783	0.686874	0.643017	0.509881	0.728331	0.487441	0.75448	0.627612	0.669948		1.2744e-27	3.08347e-14	7.8517e-11	1.61867e-45	1.02994e-11	2.01444e-43	6.50446e-10	6.19346e-06	2.41166e-34	1.18946e-33
1	234040781	cg09424759	SLC35F3;SLC35F3	Island	1stExon;5'UTR		0.0408679	0.187748	0.13383	0.0585649		0.620487	0.589433	0.784903	0.671044	0.515461	0.772028	0.504826	0.800032	0.678385	0.718885		5.98104e-27	3.08347e-14	5.55043e-11	1.60892e-45	1.0689e-11	2.01444e-43	8.18406e-10	6.19346e-06	2.93286e-34	1.18946e-33
1	234040833	cg25437385	SLC35F3	Island	1stExon		0.0118065	0.0649682	0.041512	0.0181746		0.500402	0.452495	0.703075	0.560263	0.324002	0.686028	0.347748	0.671741	0.564196	0.630517		5.48783e-29	3.08347e-14	5.55043e-11	1.60892e-45	9.17546e-12	2.01444e-43	6.60436e-10	6.19346e-06	2.62501e-34	1.18946e-33
1	234041306	cg14009098	SLC35F3	Island	Body		0.0470973	0.198414	0.139145	0.0580478		0.632189	0.601947	0.764764	0.642972	0.426004	0.762107	0.561809	0.769998	0.643207	0.70226		4.38236e-30	3.15078e-14	5.55043e-11	3.46911e-45	3.50761e-11	2.01444e-43	1.24103e-09	6.19346e-06	6.95874e-34	1.21754e-33
1	235814009	cg17816394	GNG4;GNG4;GNG4;GNG4;GNG4	Island	TSS1500;1stExon;5'UTR;1stExon;5'UTR		0.0398474	0.130273	0.116411	0.0949629		0.514472	0.376336	0.65896	0.320997	0.308911	0.644139	0.286269	0.678791	0.493615	0.542321		6.94031e-30	1.34896e-13	5.55043e-11	1.29535e-31	1.61113e-10	2.12101e-43	3.68449e-08	3.38272e-05	3.4242e-32	1.17827e-32
1	236227686	cg07479670	NID1	Island	Body		0.0387773	0.171713	0.121844	0.0722893		0.657769	0.327046	0.732914	0.297807	0.395924	0.727395	0.327352	0.451401	0.544661	0.576359		8.13619e-33	5.36079e-11	5.56631e-11	1.18851e-24	1.15793e-10	4.71252e-43	6.85613e-08	8.1048e-05	1.96047e-30	2.24936e-30
1	236228625	cg00095594	NID1	Island	TSS200		0.02487	0.165863	0.0901688	0.0675056		0.669377	0.390518	0.738419	0.347484	0.47558	0.703657	0.439306	0.630318	0.560582	0.616871		9.61078e-34	3.58596e-12	5.55043e-11	1.73421e-27	2.29283e-11	2.08666e-43	3.41057e-09	3.86618e-05	3.50522e-32	6.13833e-32
1	236228741	cg07157830	NID1	Island	TSS1500		0.0497467	0.195424	0.183554	0.0669683		0.717581	0.409116	0.765701	0.359662	0.432043	0.732217	0.383491	0.689173	0.556467	0.631599		1.95753e-33	1.64849e-10	5.55043e-11	1.54733e-26	1.34503e-10	2.30375e-43	3.57233e-08	5.23973e-05	9.48588e-31	8.1934e-31
1	236228744	cg04837025	NID1	Island	TSS1500		0.0289459	0.182069	0.183152	0.0670149		0.736323	0.388997	0.796003	0.360048	0.438471	0.76123	0.402239	0.703317	0.576451	0.639881		1.74384e-33	3.74806e-10	5.55043e-11	3.99221e-23	8.65638e-10	2.26046e-43	4.30738e-08	3.05686e-05	7.88001e-31	1.3589e-30
1	236228755	cg16549308	NID1	Island	TSS1500		0.0157463	0.0991334	0.0724941	0.0663923		0.64622	0.277529	0.729206	0.258591	0.292014	0.690106	0.285226	0.642295	0.485464	0.554323		1.95753e-33	6.25409e-11	8.0858e-11	3.17836e-19	2.13376e-08	3.79781e-43	3.51102e-07	0.000112665	3.96938e-29	2.29637e-30
1	236767266	cg20464368	HEATR1	Shore	Body		0.093155	0.114458	0.122736	0.104104		0.38787	0.320374	0.495937	0.448598	0.340418	0.61092	0.306714	0.467009	0.426376	0.490849		2.89458e-08	1.91047e-10	1.07515e-10	1.87134e-38	0.00265039	1.32344e-42	0.00556825	0.00253377	2.89602e-22	5.85914e-22
1	236849473	cg10372476	ACTN2	Island	TSS1500		0.20235	0.290403	0.333075	0.306112		0.86305	0.825954	0.878241	0.828881	0.715893	0.893268	0.705342	0.940043	0.820674	0.857989		2.4014e-32	4.07888e-14	5.55043e-11	2.18798e-45	1.48115e-11	2.01444e-43	1.07234e-08	6.19346e-06	7.22871e-34	6.43509e-32
1	236849653	cg14932016	ACTN2	Island	TSS200		0.0298222	0.0499704	0.0422908	0.0346171		0.518603	0.436556	0.631226	0.544612	0.325022	0.679597	0.406132	0.572408	0.535982	0.588627		4.22126e-26	3.08347e-14	5.55043e-11	1.60892e-45	2.70931e-11	3.52328e-43	7.32917e-10	6.19346e-06	1.65645e-33	4.67491e-33
1	236849942	cg11215976	ACTN2;ACTN2	Island	1stExon;5'UTR		0.105001	0.199764	0.194379	0.113871		0.68142	0.705395	0.758986	0.737596	0.499939	0.747203	0.584077	0.763965	0.685883	0.725076		6.30947e-32	3.08347e-14	5.55043e-11	1.60892e-45	7.20924e-11	2.02087e-43	8.18406e-10	6.19346e-06	3.99173e-34	2.69399e-33
1	236849966	cg18770350	ACTN2;ACTN2	Island	1stExon;5'UTR		0.0196898	0.126988	0.12288	0.0636727		0.672554	0.66638	0.735485	0.678936	0.419977	0.737199	0.516908	0.740711	0.653251	0.701661		7.80523e-33	3.08347e-14	5.55043e-11	1.60892e-45	2.94626e-11	2.05484e-43	1.04699e-09	6.19346e-06	3.56939e-34	1.1934e-33
1	236849994	cg20482698	ACTN2	Island	1stExon		0.0513565	0.135295	0.137581	0.0431291		0.560743	0.520368	0.586633	0.517963	0.325549	0.604096	0.387414	0.596491	0.513519	0.55959		1.28539e-31	3.08347e-14	5.55043e-11	1.61867e-45	9.16995e-11	2.01444e-43	1.71688e-09	6.19346e-06	7.34929e-34	1.30397e-33
1	236850232	cg21376883	ACTN2	Island	Body		0.115912	0.209236	0.196162	0.133571		0.558459	0.448575	0.611579	0.475456	0.425151	0.597197	0.434459	0.6609	0.51736	0.547715		2.19058e-20	2.2378e-12	8.72194e-10	8.11737e-39	1.27898e-06	4.20175e-42	8.69862e-09	6.19346e-06	7.54021e-30	6.8714e-29
1	236850308	cg18119735	ACTN2	Island	Body		0.489249	0.629329	0.622394	0.495375		0.848004	0.847424	0.831838	0.835142	0.818593	0.827886	0.843871	0.852587	0.828615	0.833974		9.40195e-34	3.08347e-14	1.04371e-10	9.75581e-45	9.6219e-12	9.0862e-43	6.50446e-10	6.19346e-06	5.03164e-34	1.49428e-33
1	237205174	cg07790615	RYR2	Island	TSS1500		0.0157521	0.120072	0.0745453	0.040896		0.70857	0.840392	0.816688	0.841346	0.828881	0.834707	0.787067	0.875402	0.814676	0.823201		1.37457e-31	3.08347e-14	5.55043e-11	1.60892e-45	9.17546e-12	2.01444e-43	6.50446e-10	6.19346e-06	2.41166e-34	1.18946e-33
1	237205409	cg18375860	RYR2	Island	TSS1500		0.0329764	0.123633	0.0417947	0.117442		0.510889	0.588425	0.701929	0.667499	0.484324	0.71003	0.479587	0.73624	0.628786	0.663857		2.00218e-25	3.08347e-14	5.55043e-11	1.60892e-45	9.59327e-12	2.01444e-43	8.73195e-10	6.19346e-06	2.45209e-34	1.60334e-33
1	237205950	cg11657808	RYR2	Island	Body		0.0434381	0.117725	0.0832643	0.0478911		0.599719	0.504055	0.741581	0.621485	0.393273	0.744666	0.397978	0.779858	0.614454	0.660581		3.27717e-28	3.1988e-14	5.55043e-11	1.91055e-45	1.84968e-11	2.01444e-43	1.86936e-09	6.19346e-06	3.17348e-34	6.13063e-33
1	237205999	cg07914084	RYR2	Island	Body		0.0568321	0.0929437	0.0632583	0.0401622		0.558366	0.563862	0.78763	0.654321	0.39621	0.780088	0.389404	0.716309	0.643878	0.696155		3.34712e-19	3.54107e-14	5.55043e-11	4.45062e-44	1.47626e-10	3.49904e-43	3.36153e-08	2.2016e-05	5.48755e-32	1.04663e-32
1	237206482	cg02328010	RYR2	Island	Body		0.0195774	0.0511246	0.047858	0.00384764		0.588517	0.580258	0.647437	0.651563	0.512697	0.662006	0.513434	0.684669	0.591726	0.643212		1.84937e-32	3.08347e-14	5.55043e-11	1.60892e-45	9.17546e-12	2.01444e-43	6.50446e-10	6.37842e-06	3.62933e-34	1.69814e-33
1	237206562	cg01157404	RYR2	Island	Body		0.0616402	0.138653	0.119146	0.0446849		0.643766	0.654064	0.679113	0.656367	0.546264	0.711024	0.532976	0.757823	0.636311	0.666266		5.63526e-32	3.08347e-14	5.56631e-11	1.76573e-45	9.6219e-12	2.01802e-43	7.41617e-10	6.19346e-06	8.7073e-34	4.03413e-32
1	237206643	cg26956874	RYR2	Island	Body		0.0350851	0.124889	0.0997887	0.0380943		0.604853	0.511422	0.700991	0.608982	0.486196	0.69368	0.460127	0.660433	0.59418	0.627945		7.35758e-32	3.08347e-14	5.55043e-11	1.61867e-45	1.05102e-11	2.01444e-43	7.41617e-10	6.19346e-06	2.41166e-34	1.53651e-33
1	240161061	cg04565261		Island			0.070848	0.190349	0.115292	0.13007		0.642227	0.497654	0.71631	0.56302	0.443439	0.598929	0.356021	0.713873	0.505254	0.577713		5.69204e-29	2.61716e-11	2.51178e-10	1.69979e-36	4.37543e-08	7.97964e-37	1.69685e-07	6.19346e-06	9.07812e-23	6.3449e-27
1	240161249	cg13239420		Island			0.0537985	0.211638	0.107378	0.143327		0.702098	0.583365	0.742113	0.649289	0.446783	0.698224	0.371701	0.73064	0.611649	0.651163		1.92744e-33	5.6428e-14	5.55043e-11	6.01436e-45	2.11409e-10	4.22638e-43	5.19344e-07	6.45452e-06	2.86572e-33	3.65399e-33
1	240161445	cg21854408		Island			0.043991	0.204228	0.121149	0.1731		0.606526	0.58182	0.617365	0.612926	0.539425	0.602925	0.417824	0.63849	0.570674	0.603364		1.24326e-33	3.08347e-14	5.55043e-11	1.60892e-45	9.8013e-12	2.01444e-43	4.48438e-09	8.55137e-06	2.72686e-34	1.18946e-33
1	240254960	cg15748490	FMN2	Island	TSS1500		0.0137995	0.031725	0.02413	0.00824652		0.323612	0.380206	0.578991	0.484468	0.234108	0.548628	0.231302	0.425778	0.3905	0.45654		1.04656e-11	3.08347e-14	5.55043e-11	1.60892e-45	9.50713e-12	2.01444e-43	1.7666e-09	1.09095e-05	7.61606e-34	5.7598e-33
1	240254988	cg19591056	FMN2	Island	TSS200		0.0131201	0.0446353	0.0334583	0.0257549		0.367338	0.5742	0.764003	0.613882	0.353076	0.689909	0.395656	0.536831	0.506457	0.569858		2.09763e-09	3.08347e-14	5.55043e-11	1.60892e-45	1.26714e-11	2.01444e-43	7.63455e-10	9.9977e-06	3.81618e-34	1.959e-33
1	240255136	cg01535698	FMN2	Island	TSS200		0.0050982	0.0312737	0.0147067	0.00489847		0.314231	0.464336	0.645584	0.522493	0.245536	0.579619	0.291779	0.491586	0.431997	0.476393		8.00999e-11	3.08347e-14	5.55043e-11	1.60892e-45	1.55225e-11	2.01444e-43	3.75687e-09	1.33767e-05	4.87149e-34	2.06299e-33
1	240255377	cg02574509	FMN2;FMN2	Island	5'UTR;1stExon		0.0325921	0.0864855	0.0607626	0.0616871		0.375607	0.57362	0.709244	0.619806	0.378052	0.659679	0.396728	0.601722	0.517059	0.577242		6.94096e-21	3.08347e-14	5.55043e-11	1.60892e-45	9.17546e-12	2.01444e-43	1.57752e-09	9.9977e-06	1.3728e-33	1.62713e-33
1	240255486	cg25208017	FMN2	Island	1stExon		0.00385373	0.0273792	0.0132354	0.0103992		0.391465	0.578832	0.800262	0.666676	0.27397	0.720293	0.359995	0.597796	0.544979	0.580936		1.78156e-14	3.08347e-14	5.55043e-11	1.60892e-45	5.13049e-11	2.01444e-43	1.36568e-07	1.95171e-05	5.81552e-32	7.35656e-33
1	240255691	cg17012160	FMN2	Island	1stExon		0.0712843	0.193955	0.177498	0.114747		0.515965	0.528802	0.630458	0.556574	0.382853	0.611455	0.386621	0.540562	0.516898	0.555418		3.21689e-32	3.08347e-14	5.55043e-11	1.68245e-45	2.41073e-11	2.01444e-43	3.16164e-09	1.0841e-05	2.86572e-33	1.56458e-33
1	240256014	cg05658491	FMN2	Island	1stExon		0.0427507	0.120589	0.119064	0.0538893		0.541308	0.484433	0.58022	0.499428	0.299769	0.602468	0.343192	0.517459	0.47745	0.505094		9.24807e-31	3.08347e-14	5.55043e-11	1.82828e-45	4.72134e-11	2.01444e-43	1.71688e-09	1.27158e-05	6.00884e-33	4.12737e-33
1	240256603	cg15031661	FMN2	Island	1stExon		0.0498039	0.175693	0.124994	0.0864761		0.681737	0.721335	0.849199	0.729179	0.477206	0.814816	0.497142	0.795299	0.69622	0.741189		2.35044e-32	3.08347e-14	5.55043e-11	4.86976e-45	3.40868e-11	2.01444e-43	2.09793e-09	6.66284e-06	3.3968e-33	1.30397e-33
1	240257032	cg03903246	FMN2	Island	Body		0.19845	0.353396	0.315613	0.225686		0.671179	0.689435	0.764169	0.71866	0.60755	0.753674	0.630149	0.773944	0.655797	0.702699		4.12818e-26	4.17435e-14	5.55043e-11	2.57077e-44	2.05619e-11	2.22257e-43	2.92785e-09	8.34294e-06	1.78359e-30	1.62231e-31
1	240257185	cg13492364	FMN2	Shore	Body		0.153081	0.324552	0.279354	0.228765		0.649868	0.564504	0.615154	0.566528	0.406378	0.613112	0.545476	0.574344	0.556159	0.592789		7.09069e-23	3.58596e-12	3.92435e-10	3.1569e-34	7.52198e-07	1.48864e-35	9.77162e-06	0.00125502	1.10284e-24	2.1144e-25
1	240690404	cg03593823	GREM2	Open sea	5'UTR		0.391423	0.290704	0.439573	0.21897		0.660375	0.802052	0.744663	0.612542	0.774042	0.820275	0.691532	0.738331	0.750897	0.733081		5.25627e-17	1.94734e-13	2.69508e-09	2.18098e-28	9.17546e-12	2.26046e-43	1.39052e-06	7.18255e-06	1.58523e-30	1.39047e-29
1	241520286	cg14156405	RGS7;RGS7	Island	5'UTR;1stExon		0.043377	0.0556886	0.0979553	0.036054		0.57169	0.701108	0.778565	0.715298	0.432327	0.740901	0.516959	0.802483	0.662082	0.699057		4.05744e-25	3.08347e-14	5.55043e-11	1.92484e-45	5.3184e-11	2.01444e-43	7.1174e-09	6.19346e-06	7.07742e-34	3.19701e-33
1	241520311	cg21303386	RGS7;RGS7	Island	5'UTR;1stExon		0.0377833	0.0495793	0.0872228	0.0274649		0.457648	0.396773	0.620305	0.438296	0.242014	0.542597	0.305155	0.586123	0.469085	0.493222		2.98128e-25	3.62092e-14	5.55043e-11	1.60892e-45	1.55225e-11	2.01444e-43	6.50446e-10	6.19346e-06	2.41166e-34	1.25183e-33
1	241520331	cg13849378	RGS7;RGS7	Island	5'UTR;1stExon		0.0503624	0.0664483	0.0885898	0.0464084		0.55614	0.668254	0.762741	0.69454	0.385519	0.725399	0.509144	0.772059	0.64129	0.686212		6.29553e-25	3.08347e-14	5.55043e-11	2.59701e-45	3.35681e-09	2.01444e-43	8.82652e-08	6.19346e-06	2.41166e-34	1.18946e-33
1	241520598	cg24843474	RGS7	Island	TSS200		0.0282945	0.0314879	0.0480201	0.0221057		0.534965	0.571053	0.753159	0.623513	0.27835	0.706956	0.379293	0.802902	0.583352	0.624205		1.65833e-21	3.08347e-14	5.55043e-11	2.6586e-45	4.19532e-10	2.01444e-43	6.2163e-07	6.19346e-06	7.61606e-34	4.12737e-33
1	241520789	cg07944863	RGS7	Island	TSS1500		0.0654611	0.0982795	0.127174	0.0429671		0.568796	0.519095	0.679894	0.523065	0.346206	0.641384	0.395032	0.718644	0.535043	0.572763		5.38245e-30	3.08347e-14	5.55043e-11	1.58074e-44	1.87203e-10	2.01444e-43	3.46349e-08	6.19346e-06	5.5797e-34	1.18946e-33
1	241520904	cg03613077	RGS7	Shore	TSS1500		0.0291771	0.033344	0.0684471	0.0178556		0.539582	0.378955	0.602043	0.44129	0.320063	0.587866	0.322366	0.461753	0.474432	0.486869		1.02186e-28	3.08347e-14	5.55043e-11	4.80092e-45	1.44578e-11	2.01444e-43	2.30903e-08	6.19346e-06	3.53432e-34	1.18946e-33
1	241520926	cg24800810	RGS7	Shore	TSS1500		0.0329307	0.0369735	0.0817926	0.0379898		0.488896	0.262685	0.472046	0.31219	0.258049	0.492667	0.304905	0.454098	0.376573	0.391495		2.57946e-26	3.08347e-14	5.55043e-11	2.5277e-44	2.05619e-11	2.26046e-43	2.52898e-07	1.02892e-05	3.32597e-33	1.7805e-33
1	241520941	cg18271538	RGS7	Shore	TSS1500		0.33217	0.330101	0.408838	0.303901		0.742291	0.708568	0.763909	0.725047	0.722964	0.750885	0.68298	0.77287	0.728292	0.743698		3.02404e-29	5.96076e-14	5.56631e-11	1.04708e-44	9.17546e-12	2.68534e-43	4.91156e-08	4.12556e-05	2.62501e-34	1.18946e-33
1	241587099	cg06146698		Shore			0.0205133	0.020944	0.0300764	0.0228489		0.405181	0.373111	0.691783	0.544077	0.355798	0.660781	0.382449	0.673022	0.511445	0.542438		1.12877e-22	3.08347e-14	5.55043e-11	1.60892e-45	9.17546e-12	2.01444e-43	6.50446e-10	6.19346e-06	2.41166e-34	4.21377e-33
1	241587126	cg26119543		Shore			0.0380263	0.0463745	0.0635477	0.0329009		0.440546	0.540323	0.77799	0.653885	0.380725	0.734152	0.513318	0.618217	0.607588	0.634586		1.52954e-23	3.08347e-14	5.55043e-11	1.60892e-45	9.8013e-12	2.01444e-43	6.50446e-10	6.19346e-06	2.41166e-34	1.89398e-33
1	241587234	cg10983199		Shore			0.0158049	0.0189617	0.0323107	0.012851		0.320714	0.37471	0.701586	0.624555	0.257731	0.644979	0.424338	0.603881	0.535646	0.572034		6.43298e-18	3.08347e-14	5.55043e-11	1.60892e-45	1.34503e-10	2.01444e-43	6.50446e-10	6.19346e-06	2.41166e-34	1.67475e-33
1	241587783	cg16003102		Island			0.0904392	0.130247	0.147044	0.105046		0.504609	0.450087	0.740447	0.603139	0.327484	0.662708	0.392774	0.643652	0.595937	0.610512		6.52395e-27	3.08347e-14	7.70598e-11	1.65602e-45	1.2519e-09	2.01444e-43	3.84734e-09	6.19346e-06	2.83357e-34	2.95246e-33
1	242161780	cg07315010	MAP1LC3C	Open sea	Body		0.127432	0.207825	0.22715	0.145004		0.655903	0.485542	0.500116	0.51247	0.347232	0.655868	0.411161	0.501823	0.580752	0.578804		5.43092e-29	1.89007e-13	1.81372e-08	3.40933e-31	7.35628e-06	3.27601e-42	1.25363e-05	0.00327013	9.30698e-29	3.80959e-26
1	242161806	cg18882407	MAP1LC3C	Open sea	Body		0.0525144	0.130922	0.146955	0.0835449		0.653153	0.419883	0.439364	0.504139	0.295948	0.637781	0.311209	0.491033	0.536915	0.54634		1.31463e-31	6.47566e-14	2.69508e-09	1.6866e-38	1.61835e-08	6.28362e-43	1.78918e-05	0.000198708	1.22566e-31	1.56677e-29
1	242687412	cg00812833	PLD5	Island	5'UTR		0.0691099	0.199196	0.179746	0.130744		0.580543	0.613929	0.628255	0.542832	0.466867	0.626697	0.300022	0.592722	0.529248	0.577228		8.57786e-27	3.99261e-14	5.55043e-11	4.50094e-40	2.05619e-11	5.55843e-40	2.30911e-07	2.11636e-05	4.16479e-22	1.11735e-22
1	243053865	cg27562682		Island			0.0430776	0.119098	0.0929283	0.0517163		0.601394	0.364626	0.552576	0.32811	0.282213	0.530259	0.325429	0.542826	0.456373	0.477917		1.14744e-33	3.08347e-14	5.55043e-11	1.31625e-39	9.98401e-11	2.28044e-43	3.62387e-09	2.11636e-05	5.62139e-33	4.63921e-32
1	244080114	cg18085407		Shore			0.616432	0.728704	0.682348	0.686892		0.935712	0.923086	0.927557	0.911803	0.904693	0.931243	0.911382	0.944409	0.917126	0.922783		2.018e-33	3.08347e-14	7.36015e-11	1.44914e-42	9.17546e-12	2.75575e-43	7.41617e-10	6.19346e-06	1.6895e-33	1.2319e-32
1	244094885	cg00823843		Island			0.584588	0.657349	0.706801	0.599966		0.897335	0.835085	0.887609	0.852863	0.866958	0.842142	0.859851	0.884426	0.832427	0.854636		1.10219e-33	9.5787e-12	5.55043e-11	4.85514e-42	5.3184e-11	2.85034e-37	9.12824e-10	6.19346e-06	5.13325e-28	1.42326e-29
1	247681581	cg05639522		Island			0.495299	0.505535	0.513679	0.530289		0.766208	0.715051	0.768585	0.729215	0.749962	0.734284	0.734062	0.785001	0.730738	0.752908		2.06854e-32	1.15827e-13	7.18376e-11	9.34335e-41	9.68708e-12	1.05449e-40	9.80538e-09	6.31553e-06	6.69391e-31	5.47016e-32
1	247681584	cg18198730		Island			0.550894	0.556286	0.562668	0.596241		0.816569	0.754658	0.808411	0.774348	0.79606	0.778258	0.797939	0.832391	0.775298	0.797862		1.17651e-31	2.45917e-12	1.10705e-10	3.4356e-38	1.03713e-11	2.70764e-39	5.23273e-09	6.19346e-06	5.36661e-29	3.08353e-31
1	247681931	cg07313626		Island			0.567533	0.609979	0.610465	0.654919		0.872749	0.793519	0.860265	0.795734	0.781816	0.823103	0.839798	0.796348	0.80598	0.821099		1.14744e-33	2.5369e-11	8.53416e-11	1.24524e-33	1.41628e-07	5.05661e-38	1.49461e-09	0.000459284	5.07093e-27	1.0072e-26
1	247694275	cg12758973	LOC148824;OR2C3	Island	TSS200;3'UTR		0.592831	0.624917	0.649057	0.607828		0.901834	0.865817	0.864449	0.849113	0.810121	0.879258	0.84351	0.923432	0.833515	0.860224		1.06313e-32	8.66408e-13	1.79185e-09	7.51086e-34	1.93191e-06	5.66649e-40	6.25021e-08	7.97722e-06	2.21075e-23	1.10968e-26
1	247712110	cg02052265	C1orf150	Open sea	TSS1500		0.0391632	0.0959777	0.123599	0.0171299		0.474562	0.363803	0.540087	0.43762	0.279448	0.538267	0.370289	0.471406	0.33975	0.416272		9.96765e-17	8.14161e-13	5.55043e-11	3.85511e-43	1.34503e-10	7.06895e-43	4.62532e-09	7.81345e-06	8.22374e-23	3.63629e-27
1	247802774	cg25220063		Island			0.272198	0.278008	0.250882	0.273033		0.677033	0.565583	0.648959	0.552329	0.545315	0.623112	0.532444	0.721457	0.548092	0.580091		1.47078e-28	2.87677e-12	5.67423e-11	6.27902e-29	1.63152e-09	2.17564e-40	5.68869e-07	1.80115e-05	1.84081e-20	6.29851e-23
1	247802802	cg25017620		Island			0.16409	0.22029	0.182988	0.159285		0.72896	0.616311	0.728617	0.59507	0.57429	0.686881	0.579697	0.757301	0.605091	0.652171		3.87067e-31	8.59326e-14	5.55043e-11	9.2695e-40	2.05619e-11	3.31589e-43	1.54818e-08	9.4682e-06	1.17043e-30	3.28712e-29
1	247803033	cg25007722		Island			0.474058	0.50638	0.501182	0.459069		0.804242	0.784831	0.802732	0.774742	0.778081	0.771265	0.779442	0.851447	0.751148	0.771291		1.72098e-32	3.08347e-14	6.28287e-11	1.33776e-42	9.2112e-12	3.30547e-42	1.24495e-08	6.19346e-06	7.54674e-33	1.27242e-30
1	248855278	cg07726288		Island			0.452017	0.626759	0.593227	0.438609		0.789599	0.742567	0.79362	0.709928	0.752879	0.733793	0.690663	0.801205	0.732563	0.783917		1.16987e-28	9.38325e-11	8.72194e-10	5.1513e-25	1.04644e-09	1.75737e-28	9.41205e-05	2.85601e-05	1.11476e-23	4.48247e-29
2	1481097	cg14601038	TPO;TPO;TPO;TPO	Island	Body;Body;Body;Body		0.597043	0.684028	0.665828	0.598348		0.856769	0.853711	0.850393	0.8501	0.843537	0.833184	0.868358	0.878847	0.833604	0.847762		1.05143e-31	3.2e-13	1.23267e-09	9.2695e-40	2.30785e-09	7.39503e-37	8.36734e-10	8.55137e-06	5.49175e-29	1.04339e-29
2	3750565	cg04652943		Shore			0.598293	0.689053	0.687662	0.635151		0.908463	0.89961	0.907412	0.884121	0.886997	0.890282	0.889185	0.918153	0.886992	0.897291		2.85168e-33	3.08347e-14	5.9086e-11	2.9331e-43	9.62105e-12	1.62275e-42	7.41617e-10	6.19346e-06	3.78683e-33	1.37907e-33
2	3750952	cg11857704		Island			0.0590659	0.225258	0.194707	0.0769918		0.76644	0.713592	0.759733	0.705102	0.516162	0.757717	0.722206	0.759879	0.724748	0.745019		1.30798e-33	3.08347e-14	8.0858e-11	4.83955e-45	4.95717e-11	2.41044e-43	6.50446e-10	8.15866e-06	3.43185e-34	1.18946e-33
2	3751890	cg09234936		Island			0.564481	0.632309	0.606288	0.680866		0.866499	0.849297	0.845999	0.820102	0.80868	0.826146	0.842392	0.89889	0.800844	0.836418		2.32644e-32	7.66225e-12	8.72194e-10	7.63395e-34	6.7194e-07	2.10351e-37	1.7666e-09	6.19346e-06	2.29207e-25	4.37984e-27
2	9919440	cg23882164		Open sea			0.834517	0.899144	0.887069	0.931189		0.527467	0.246183	0.229656	0.211135	0.176435	0.215454	0.184102	0.162662	0.233117	0.207199		1.08361e-14	3.08347e-14	5.55043e-11	1.61499e-45	9.17546e-12	2.17687e-43	6.50446e-10	6.19346e-06	2.41166e-34	1.18946e-33
2	9919494	cg05303899		Open sea			0.773559	0.866441	0.8493	0.928739		0.453917	0.194026	0.183332	0.165885	0.133706	0.167942	0.144073	0.13085	0.177984	0.162105		1.7025e-17	1.57451e-13	5.55043e-11	1.60892e-45	9.17546e-12	2.01444e-43	6.50446e-10	6.19346e-06	2.41166e-34	1.18946e-33
2	11809997	cg01158574	NTSR2	Island	1stExon		0.0583702	0.1485	0.118854	0.0804201		0.442878	0.419349	0.543618	0.38425	0.280713	0.468016	0.330311	0.548284	0.431126	0.462972		4.26193e-27	3.08347e-14	5.55043e-11	1.11022e-43	7.89969e-11	3.07568e-43	1.53545e-09	6.19346e-06	3.3968e-33	2.32167e-33
2	11810173	cg17916490	NTSR2	Island	1stExon		0.0270118	0.17272	0.132806	0.107953		0.576829	0.640053	0.694276	0.608891	0.426569	0.650738	0.485859	0.660306	0.605439	0.649456		3.72042e-27	3.08347e-14	5.55043e-11	9.56936e-45	1.44578e-11	2.01444e-43	1.9242e-09	2.04798e-05	7.07742e-34	1.51548e-33
2	11810183	cg09295081	NTSR2	Island	1stExon		0.0404997	0.167965	0.129102	0.135332		0.500669	0.471398	0.544584	0.420643	0.314926	0.493246	0.307265	0.56277	0.459127	0.495248		4.41372e-26	3.08347e-14	5.55043e-11	3.23611e-43	5.65759e-11	2.16588e-43	5.40044e-09	6.85406e-05	1.28724e-32	6.26151e-33
2	14772312	cg22044566	FAM84A	Shore	TSS1500		0.31009	0.408577	0.386644	0.295633		0.82154	0.747799	0.827216	0.761066	0.638015	0.818453	0.677235	0.860031	0.777221	0.79655		1.26802e-31	3.2458e-14	8.29757e-11	5.6496e-42	1.52166e-08	2.01444e-43	1.23475e-06	6.22397e-06	2.64925e-34	1.25833e-32
2	14772482	cg04063216	FAM84A	Island	TSS1500		0.0486509	0.124476	0.111576	0.0621404		0.51728	0.387325	0.519389	0.432936	0.313001	0.56662	0.351161	0.530358	0.475057	0.487534		1.41284e-32	3.08347e-14	5.67423e-11	1.84152e-45	1.12464e-11	2.01444e-43	1.15226e-09	6.19346e-06	2.76012e-34	1.18946e-33
2	14772562	cg10138494	FAM84A	Island	TSS1500		0.0447901	0.15801	0.120661	0.0533496		0.6496	0.594711	0.714379	0.557114	0.472468	0.691163	0.428778	0.704734	0.590321	0.635228		1.31463e-31	3.08347e-14	5.55043e-11	3.82141e-45	9.50713e-12	2.01444e-43	7.15237e-10	6.19346e-06	3.41191e-34	1.24321e-33
2	14772564	cg07622996	FAM84A	Island	TSS1500		0.0326328	0.164188	0.111978	0.0629801		0.639692	0.59447	0.725796	0.536851	0.446384	0.685041	0.432147	0.721956	0.585364	0.652728		2.05496e-31	3.08347e-14	5.55043e-11	3.86903e-44	9.27449e-12	2.01444e-43	1.02152e-09	6.19346e-06	9.64558e-34	1.36256e-33
2	14772568	cg14225485	FAM84A	Island	TSS1500		0.0533662	0.195969	0.139333	0.0655423		0.621396	0.540457	0.653853	0.476303	0.426792	0.630549	0.425542	0.79211	0.535063	0.589368		1.20267e-31	3.41222e-14	5.55043e-11	9.47187e-43	1.24374e-11	2.05484e-43	1.7666e-09	6.19346e-06	6.27844e-33	7.61262e-33
2	14772731	cg20720059	FAM84A	Island	TSS200		0.0262586	0.148524	0.0941817	0.0902287		0.642096	0.625794	0.706713	0.599298	0.527704	0.707312	0.424695	0.7549	0.615994	0.673951		2.97161e-32	3.08347e-14	5.55043e-11	4.27829e-45	9.17546e-12	2.01444e-43	2.84148e-09	8.34294e-06	2.67508e-34	1.65338e-33
2	14772734	cg05446424	FAM84A	Island	TSS200		0.018506	0.139145	0.0755396	0.100936		0.560361	0.515837	0.601663	0.502571	0.442381	0.615631	0.354845	0.678583	0.531878	0.581423		5.26715e-32	3.08347e-14	5.55043e-11	1.04092e-44	9.17546e-12	2.01444e-43	3.516e-09	9.4682e-06	2.67508e-34	1.86392e-33
2	14773388	cg06545361	FAM84A	Island	5'UTR		0.0254697	0.0758855	0.0646979	0.00415307		0.643962	0.571209	0.614558	0.496482	0.417659	0.681521	0.367625	0.784523	0.583535	0.610711		5.848e-30	5.34059e-14	6.15417e-11	1.01777e-40	1.48115e-11	2.01444e-43	2.24017e-08	6.19346e-06	3.53681e-33	1.09925e-32
2	14773457	cg14789259	FAM84A	Island	5'UTR		0.195253	0.293721	0.272337	0.184332		0.609496	0.603605	0.694052	0.577451	0.53306	0.687109	0.547994	0.648465	0.614989	0.646097		1.77703e-23	3.08347e-14	7.88518e-11	9.39942e-42	1.38485e-11	2.71965e-43	7.25218e-10	6.19929e-05	2.1971e-32	1.7805e-33
2	14774063	cg23062198	FAM84A	Island	5'UTR		0.151668	0.345001	0.311452	0.203327		0.753258	0.5981	0.727801	0.588351	0.559381	0.716759	0.55477	0.748138	0.618802	0.682728		1.29077e-33	4.65922e-13	7.54877e-11	2.40618e-37	7.95567e-07	5.80213e-42	3.57233e-08	6.19346e-06	8.09714e-27	2.19542e-30
2	14774086	cg26633107	FAM84A	Island	5'UTR		0.227233	0.391633	0.376282	0.319841		0.797703	0.668746	0.767409	0.596657	0.632119	0.721479	0.629587	0.827132	0.652063	0.703437		2.23581e-33	5.78252e-13	5.55043e-11	1.11424e-29	1.4374e-09	2.5334e-40	3.25494e-08	6.19346e-06	2.90914e-28	3.4588e-30
2	14774311	cg16234966	FAM84A	Island	Body		0.0528611	0.1482	0.136473	0.0506604		0.639647	0.524794	0.608279	0.538488	0.405422	0.600154	0.376165	0.615748	0.546218	0.582812		9.77544e-30	3.63637e-14	5.56631e-11	3.61993e-45	1.51717e-11	2.68534e-43	2.16135e-09	6.31553e-06	1.08746e-33	1.55849e-33
2	14774786	cg11007759	FAM84A	Island	Body		0.0523211	0.184526	0.149683	0.0652144		0.727017	0.76161	0.827463	0.760717	0.695266	0.804381	0.601585	0.8195	0.764693	0.795682		1.79736e-30	3.08347e-14	5.55043e-11	1.60892e-45	9.17546e-12	2.03218e-43	8.36734e-10	6.19346e-06	2.49322e-34	1.18946e-33
2	14774819	cg25765130	FAM84A	Island	Body		0.0439403	0.0946485	0.08886	0.0455954		0.55262	0.48611	0.615106	0.497307	0.373984	0.57997	0.420001	0.633331	0.516116	0.550727		1.81828e-29	3.08347e-14	5.55043e-11	1.64652e-45	9.17546e-12	2.22257e-43	7.52115e-10	6.19346e-06	2.49322e-34	3.32003e-33
2	14774902	cg13021841	FAM84A	Island	Body		0.0838097	0.279967	0.233238	0.129732		0.723309	0.773815	0.79283	0.747358	0.68646	0.778079	0.587553	0.815876	0.741749	0.768576		9.67813e-31	3.08347e-14	5.55043e-11	1.60892e-45	9.31446e-12	3.82393e-43	1.07052e-09	6.19346e-06	2.83357e-34	1.18946e-33
2	14775132	cg11533098	FAM84A	Island	3'UTR		0.0251505	0.0880331	0.0584775	0.0429702		0.535116	0.454133	0.630072	0.473026	0.372369	0.58787	0.275741	0.527536	0.499585	0.533089		4.02407e-28	3.08347e-14	5.55043e-11	2.07375e-45	9.6219e-12	4.09802e-43	3.01788e-09	6.31553e-06	3.81618e-34	2.79629e-33
2	14775199	cg02311414	FAM84A	Island	3'UTR		0.0225832	0.178937	0.103211	0.0833988		0.603796	0.656149	0.705505	0.631988	0.556148	0.677437	0.466933	0.741155	0.631987	0.649518		4.88576e-29	3.08347e-14	5.55043e-11	1.60892e-45	9.18149e-12	2.22257e-43	2.29605e-09	6.19346e-06	2.56293e-34	1.9242e-33
2	14775494	cg00478246	FAM84A	Island	3'UTR		0.0216482	0.067284	0.0486827	0.0208956		0.587603	0.467204	0.656057	0.434134	0.385006	0.571861	0.341978	0.691539	0.507691	0.539041		3.62243e-32	3.08347e-14	5.55043e-11	1.70772e-45	1.0689e-11	2.18521e-43	4.62532e-09	6.19346e-06	3.62933e-34	1.21754e-33
2	16153506	cg05674602		Shore			0.304254	0.408975	0.435561	0.358797		0.662909	0.739504	0.786893	0.781586	0.694334	0.7851	0.712788	0.834655	0.74019	0.770963		2.9047e-18	1.19393e-13	6.41133e-11	2.79989e-45	7.20924e-11	2.44284e-43	1.24103e-09	6.19346e-06	2.66692e-34	1.18946e-33
2	17699688	cg03002352	RAD51AP2;RAD51AP2	Open sea	1stExon;5'UTR		0.0392456	0.0666482	0.136118	0.0624632		0.706692	0.279602	0.736625	0.567588	0.487686	0.677169	0.433848	0.615016	0.61314	0.647746		5.91448e-33	2.22762e-10	5.55043e-11	1.60892e-45	9.17546e-12	2.01444e-43	6.50446e-10	6.19346e-06	2.41166e-34	1.18946e-33
2	17699740	cg21642176	RAD51AP2	Open sea	TSS200		0.0156082	0.0195341	0.0683322	0.0353361		0.661056	0.292638	0.692603	0.616836	0.449457	0.686908	0.51752	0.704511	0.603278	0.632825		1.16404e-33	2.44221e-10	5.55043e-11	1.60892e-45	9.17546e-12	2.01444e-43	6.50446e-10	6.19346e-06	2.41166e-34	1.18946e-33
2	17699746	cg04804377	RAD51AP2	Open sea	TSS200		0.0638345	0.0839823	0.199924	0.0955727		0.81942	0.465372	0.82419	0.800345	0.662739	0.837373	0.738693	0.856964	0.779628	0.790099		9.02586e-34	2.87228e-11	5.55043e-11	1.60892e-45	9.17546e-12	2.01444e-43	6.50446e-10	6.19346e-06	2.41166e-34	1.18946e-33
2	17699762	cg10167837	RAD51AP2	Open sea	TSS200		0.0172498	0.0280103	0.0836109	0.0211057		0.721199	0.385994	0.770144	0.712274	0.546105	0.823647	0.649683	0.813614	0.718467	0.743899		2.60966e-33	3.15468e-11	5.55043e-11	1.60892e-45	9.17546e-12	2.01444e-43	6.50446e-10	6.19346e-06	2.41166e-34	1.18946e-33
2	17699904	cg15124757	RAD51AP2	Open sea	TSS200		0.0487155	0.079535	0.220233	0.0787009		0.755329	0.446046	0.856282	0.895116	0.759884	0.886827	0.848762	0.89049	0.838874	0.857835		1.34422e-31	1.45164e-09	5.55043e-11	1.60892e-45	9.17546e-12	2.01444e-43	6.50446e-10	6.19346e-06	2.51765e-34	1.18946e-33
2	17719375	cg26631984		Shore			0.12398	0.242535	0.219014	0.129658		0.655119	0.480622	0.706728	0.529105	0.425939	0.651615	0.422896	0.6494	0.566682	0.612984		1.60353e-30	1.39306e-13	6.86317e-11	4.84742e-43	9.29188e-09	3.03392e-43	1.59729e-08	3.61727e-05	1.9349e-32	1.99606e-33
2	17720407	cg07098902	VSNL1	Island	TSS1500		0.0356077	0.0599333	0.0919046	0.0205437		0.550467	0.339424	0.634456	0.55277	0.329512	0.668516	0.415642	0.615003	0.525805	0.578593		1.31166e-32	4.82579e-14	5.55043e-11	1.60892e-45	1.80236e-11	2.01444e-43	7.15237e-10	6.19346e-06	8.87828e-34	1.18946e-33
2	17721766	cg19570640	VSNL1	Island	TSS200		0.0317598	0.0692029	0.080901	0.0323332		0.562694	0.306604	0.63159	0.511393	0.280067	0.620101	0.284916	0.62524	0.461117	0.551887		2.91014e-32	6.81178e-14	5.55043e-11	1.60892e-45	1.6328e-11	2.01444e-43	1.07052e-09	7.18255e-06	1.62194e-33	1.51548e-33
2	17721797	cg10979547	VSNL1	Island	TSS200		0.0365145	0.0778102	0.100437	0.0509179		0.578616	0.344232	0.643716	0.554207	0.304902	0.67727	0.297939	0.582718	0.495831	0.550882		3.95455e-32	3.76882e-14	5.55043e-11	1.60892e-45	1.32653e-11	2.01444e-43	6.50446e-10	6.31553e-06	1.62065e-33	1.4013e-33
2	17721803	cg08031368	VSNL1	Island	TSS200		0.0386488	0.0780959	0.0961001	0.0670303		0.558616	0.286636	0.653863	0.479825	0.280897	0.616504	0.275841	0.662321	0.445109	0.518368		2.50342e-32	9.95717e-14	5.55043e-11	1.60892e-45	2.78456e-11	2.01444e-43	1.12394e-09	7.18255e-06	3.50522e-32	3.95626e-33
2	17721988	cg01307387	VSNL1;VSNL1	Island	1stExon;5'UTR		0.0519419	0.123147	0.154909	0.0481138		0.721452	0.516291	0.784289	0.712724	0.506655	0.801252	0.524761	0.765641	0.644625	0.69678		4.78572e-33	6.47566e-14	5.55043e-11	1.60892e-45	1.0689e-11	2.01444e-43	6.50446e-10	6.19346e-06	7.34929e-34	1.2751e-33
2	18766022	cg04391048	NT5C1B;NT5C1B	Island	Body;Body		0.564451	0.678658	0.682479	0.586862		0.859913	0.834932	0.842874	0.804068	0.846906	0.83343	0.816489	0.857328	0.82955	0.842068		5.51069e-32	1.9111e-12	1.9773e-10	6.11706e-31	2.31795e-10	3.06132e-38	5.18632e-08	1.68851e-05	2.10315e-30	1.64398e-29
2	19553237	cg16752876	OSR1	Island	Body		0.294803	0.494221	0.465015	0.337727		0.838341	0.77439	0.864412	0.758991	0.729932	0.848919	0.760571	0.868479	0.805283	0.846115		4.18836e-30	2.06853e-13	7.18376e-11	2.78886e-41	2.96976e-10	2.26046e-43	3.11332e-09	0.000102131	3.4242e-32	1.18946e-33
2	20063376	cg16510278		Open sea			0.0702714	0.101329	0.165191	0.0548453		0.457456	0.42014	0.442227	0.388979	0.410085	0.284782	0.411065	0.32244	0.364424	0.357842		5.07158e-33	3.2458e-14	5.55043e-11	1.70002e-42	1.10439e-11	3.73478e-39	1.24103e-09	9.4682e-06	3.19734e-32	4.03568e-28
2	20189267	cg23811268	WDR35;WDR35	Shore	Body;Body		0.226211	0.330977	0.366958	0.160182		0.745196	0.64411	0.756148	0.654362	0.539601	0.703366	0.582496	0.777837	0.649458	0.673278		1.16404e-33	4.82579e-14	5.55043e-11	3.06724e-45	3.40619e-11	2.01444e-43	1.10523e-08	6.19346e-06	5.481e-34	7.07739e-32
2	20190169	cg05412990	WDR35;WDR35	Island	TSS1500;TSS1500		0.040517	0.153591	0.156658	0.0360687		0.651129	0.398179	0.727311	0.589617	0.315805	0.560072	0.303342	0.674861	0.512942	0.537439		3.47876e-33	8.86363e-14	5.55043e-11	9.60351e-45	1.7936e-09	1.20977e-40	3.02103e-07	6.19346e-06	2.76634e-31	9.02459e-31
2	20190182	cg22939193	WDR35;WDR35	Island	TSS1500;TSS1500		0.040824	0.113884	0.107715	0.0335913		0.54738	0.397078	0.639204	0.574113	0.261997	0.469988	0.263204	0.558301	0.420573	0.468213		2.74972e-33	4.37031e-14	5.55043e-11	4.09347e-45	2.26001e-10	1.56644e-41	1.03743e-08	6.22397e-06	5.96324e-32	2.68047e-32
2	23886357	cg15123692	KLHL29	Open sea	Body		0.0556695	0.112496	0.180147	0.0701207		0.720806	0.666777	0.710693	0.653706	0.471614	0.696272	0.464589	0.661615	0.675409	0.679956		2.45284e-32	3.08347e-14	5.55043e-11	1.68406e-45	9.17546e-12	2.01444e-43	6.50446e-10	0.000217096	2.41166e-34	1.38657e-33
2	24397845	cg17277199	C2orf84	Island	TSS200		0.407772	0.466806	0.536009	0.444593		0.812223	0.70991	0.779753	0.66071	0.698833	0.741628	0.682869	0.754842	0.699319	0.741303		1.13654e-33	6.96669e-12	6.68689e-11	4.99727e-24	3.58507e-08	4.3007e-39	1.65855e-06	6.85406e-05	1.1757e-24	7.27011e-30
2	24625812	cg19276736		Open sea			0.466013	0.571337	0.603836	0.496339		0.802643	0.745977	0.774254	0.745985	0.754838	0.767953	0.770436	0.770375	0.770085	0.766689		8.72287e-34	5.07021e-14	5.55043e-11	2.74954e-40	5.15793e-11	2.98859e-42	6.64824e-10	6.19346e-06	9.06374e-34	2.49321e-32
2	27530363	cg01454215	UCN	Island	3'UTR		0.033243	0.122094	0.104123	0.0465238		0.695302	0.345087	0.558029	0.343083	0.304182	0.440862	0.371654	0.565212	0.422955	0.502212		4.27532e-33	2.0614e-10	1.33374e-10	2.62893e-29	5.48513e-06	6.32011e-37	9.17688e-05	8.65996e-05	6.48329e-22	9.53947e-27
2	27717709	cg17918501	FNDC4	Island	5'UTR		0.0340759	0.0896948	0.0846427	0.0299561		0.597255	0.51354	0.676044	0.356544	0.296228	0.59666	0.329539	0.389755	0.484237	0.533251		1.95753e-33	3.08347e-14	5.55043e-11	6.03005e-39	1.80236e-11	2.01444e-43	1.42342e-08	0.000316028	9.83206e-33	7.28883e-33
2	29034052	cg26502666	SPDYA;SPDYA	Shore	5'UTR;5'UTR		0.220618	0.364841	0.325322	0.236096		0.761947	0.682372	0.721063	0.531016	0.5179	0.631575	0.578491	0.672299	0.646202	0.672062		8.72287e-34	3.63637e-14	5.55043e-11	4.54302e-25	9.01188e-09	5.55953e-39	3.25494e-08	0.000143076	1.08156e-27	2.54961e-31
2	30144376	cg06905692	ALK;ALK	Island	5'UTR;1stExon		0.0945354	0.162354	0.135119	0.106938		0.440543	0.457379	0.707431	0.661249	0.391583	0.64116	0.447736	0.670863	0.542436	0.587879		1.83371e-17	4.82579e-14	5.55043e-11	2.2271e-45	2.05619e-11	1.68074e-42	1.53545e-09	9.4682e-06	9.61908e-29	9.02459e-31
2	31805218	cg14174946	SRD5A2	Shore	Body		0.0633624	0.127908	0.113118	0.0933746		0.4831	0.321883	0.439316	0.317654	0.287085	0.470426	0.34514	0.478212	0.35024	0.437802		2.69184e-18	2.86726e-09	1.67359e-09	6.75007e-22	5.63156e-06	3.20874e-41	0.00153976	7.58095e-05	1.61789e-18	6.26501e-26
2	31805915	cg19502744	SRD5A2	Island	1stExon		0.0664176	0.237107	0.173138	0.0978717		0.650182	0.501151	0.711342	0.555151	0.423242	0.688823	0.408331	0.648115	0.587873	0.630799		1.44385e-32	1.30791e-13	5.55043e-11	3.41112e-43	1.18719e-09	2.44284e-43	2.67093e-09	9.21084e-06	4.41079e-33	1.86392e-33
2	31805970	cg18948125	SRD5A2;SRD5A2	Island	1stExon;5'UTR		0.131819	0.310902	0.25807	0.148058		0.654426	0.641136	0.717002	0.676022	0.621041	0.717927	0.596981	0.751908	0.675027	0.705449		3.94434e-33	4.26302e-14	5.55043e-11	1.71569e-45	1.89884e-11	2.01444e-43	7.08185e-10	6.19346e-06	2.41166e-34	1.18946e-33
2	31806042	cg18529845	SRD5A2	Island	TSS200		0.0175084	0.153971	0.0703993	0.0903739		0.612686	0.528208	0.786611	0.60147	0.383818	0.757042	0.383976	0.707975	0.655297	0.698661		5.0092e-31	1.83911e-13	5.55043e-11	1.69508e-43	1.42874e-10	2.13082e-43	1.75019e-08	6.19346e-06	1.95142e-33	4.84543e-33
2	36824338	cg07673538	FEZ2;FEZ2	Shore	Body;Body		0.264747	0.392292	0.293716	0.300317		0.615971	0.594133	0.714406	0.668143	0.621534	0.60678	0.668148	0.70826	0.634743	0.674489		3.38047e-24	1.01519e-09	1.23662e-08	2.3189e-31	4.05019e-08	1.17646e-28	3.57233e-08	4.42229e-05	6.92488e-27	5.31381e-23
2	38265394	cg18944924	FAM82A1	Open sea	Body		0.187823	0.217137	0.201479	0.253659		0.570266	0.526729	0.568146	0.601444	0.441064	0.670125	0.3954	0.606998	0.49568	0.551683		9.21514e-24	5.33634e-13	2.19177e-09	1.31976e-42	8.05053e-08	3.64568e-43	0.000455673	8.89338e-06	1.77043e-19	1.00299e-24
2	38301756	cg09799983	CYP1B1	Island	Body		0.0155387	0.150057	0.0672794	0.152225		0.701978	0.68869	0.782254	0.729257	0.436492	0.848281	0.435206	0.722915	0.699141	0.758624		2.91014e-32	3.08347e-14	8.29757e-11	4.52464e-45	3.58315e-10	2.01444e-43	1.80684e-08	1.92179e-05	1.19614e-33	6.38878e-33
2	38302230	cg01410359	CYP1B1	Island	Body		0.107991	0.243666	0.221723	0.155166		0.61796	0.600914	0.655184	0.585805	0.413892	0.677399	0.464524	0.712789	0.594178	0.635903		2.40754e-31	3.31314e-14	7.70598e-11	9.33507e-44	1.02666e-07	2.01444e-43	3.61803e-07	6.19346e-06	8.20304e-33	2.20723e-33
2	38302487	cg03890222	CYP1B1	Island	Body		0.046561	0.105944	0.0974278	0.0475391		0.521345	0.376043	0.506809	0.440023	0.266391	0.616182	0.271532	0.476513	0.466477	0.505352		3.088e-29	3.2458e-14	5.55043e-11	1.20223e-44	7.43113e-11	2.01444e-43	1.28647e-08	1.53551e-05	1.46302e-33	3.19701e-33
2	38304725	cg05062676	CYP1B1	Shore	TSS1500		0.180441	0.157263	0.223361	0.237488		0.487055	0.829992	0.746098	0.774585	0.685512	0.855844	0.51544	0.689662	0.711511	0.751902		4.88266e-06	3.08347e-14	5.55043e-11	9.45672e-45	9.17546e-12	2.01444e-43	0.000264969	0.000151472	3.50585e-32	7.63333e-27
2	39187533	cg11176990	LOC375196;LOC100271715	Island	TSS200;Body		0.0112596	0.0447214	0.0328726	0.0231945		0.497402	0.538986	0.540503	0.467636	0.403007	0.544102	0.383213	0.627874	0.508023	0.526466		1.06313e-32	3.08347e-14	5.55043e-11	1.61867e-45	9.17546e-12	2.01444e-43	6.64824e-10	8.15866e-06	2.41166e-34	1.18946e-33
2	39187539	cg22158769	LOC375196;LOC100271715	Island	TSS200;Body		0.0058051	0.0441359	0.0310125	0.0173532		0.552875	0.585719	0.593713	0.502216	0.421398	0.607508	0.403151	0.66642	0.562242	0.575769		1.27862e-32	3.08347e-14	5.55043e-11	1.94525e-45	9.59327e-12	2.01444e-43	7.15237e-10	8.34294e-06	2.4736e-34	1.24553e-33
2	39187543	cg12206199	LOC375196;LOC100271715	Island	TSS200;Body		0.0116806	0.0514994	0.0377006	0.0198695		0.570391	0.620313	0.62835	0.526332	0.460236	0.638627	0.426783	0.707426	0.593265	0.608184		5.03734e-32	3.08347e-14	5.55043e-11	1.61867e-45	9.17546e-12	2.01444e-43	9.12824e-10	7.97722e-06	2.41166e-34	1.18946e-33
2	39187759	cg07952813	LOC100271715;LOC375196	Island	Body;TSS1500		0.124551	0.155346	0.16623	0.194221		0.71214	0.522537	0.569091	0.437214	0.37327	0.549779	0.358032	0.497462	0.532298	0.574594		4.72178e-32	3.08347e-14	5.55043e-11	7.99091e-29	1.59426e-06	8.38311e-40	0.00025252	0.00375532	1.64793e-28	1.76407e-29
2	42068648	cg06226256		Shore			0.110461	0.1957	0.0949213	0.135024		0.718085	0.769137	0.776644	0.696262	0.589319	0.804371	0.664838	0.708195	0.732479	0.718847		2.11245e-32	3.08347e-14	5.55043e-11	2.30948e-45	1.71002e-10	2.01444e-43	6.50446e-10	6.19346e-06	2.41166e-34	2.45271e-33
2	42396302	cg19581424	EML4;EML4	Island	TSS200;TSS200		0.0420475	0.0639917	0.0325859	0.0787759		0.294446	0.375767	0.449971	0.428658	0.349008	0.305899	0.338724	0.503572	0.327087	0.404753		1.80097e-22	3.08347e-14	5.55043e-11	3.61993e-45	1.46805e-11	3.17451e-36	6.50446e-10	6.19346e-06	1.42327e-32	1.56615e-29
2	42720326	cg27553955	KCNG3;KCNG3	Island	1stExon;1stExon		0.187708	0.326056	0.232508	0.338795		0.626872	0.611046	0.645549	0.542278	0.458525	0.620124	0.49425	0.640666	0.619622	0.634797		1.15043e-25	2.27448e-13	6.1535e-10	9.86411e-30	2.33682e-06	5.77763e-40	5.28495e-06	0.00092927	1.10649e-27	4.98418e-28
2	43864929	cg15523958	PLEKHH2	Island	5'UTR		0.0579876	0.15923	0.140929	0.0783458		0.569281	0.383784	0.616976	0.388733	0.283086	0.543598	0.373325	0.570226	0.524249	0.55951		8.54416e-22	1.35621e-11	7.18376e-11	1.13924e-26	1.675e-06	1.15204e-38	2.72932e-06	1.35301e-05	3.34231e-30	6.45418e-29
2	44058766	cg13591352	ABCG5	Island	Body		0.0724763	0.277506	0.235638	0.0967739		0.691684	0.662384	0.741104	0.702556	0.596813	0.773738	0.64545	0.728136	0.719744	0.752456		1.04729e-29	7.4131e-14	7.36015e-11	4.00379e-44	2.63506e-11	3.67625e-43	1.34495e-09	1.05971e-05	9.06374e-34	1.31846e-33
2	44059003	cg18303215	ABCG5	Island	Body		0.0203473	0.173919	0.149732	0.0518279		0.52796	0.463758	0.682397	0.612775	0.333259	0.654241	0.410352	0.629351	0.571973	0.635711		1.4815e-28	5.06899e-14	8.49726e-11	1.15545e-43	1.40446e-09	9.58109e-43	2.57914e-09	6.19346e-06	7.84509e-33	3.54525e-33
2	45160389	cg01362243		Shore			0.19326	0.363126	0.38681	0.2207		0.738923	0.60005	0.687277	0.590821	0.494205	0.727792	0.450807	0.658813	0.691239	0.680693		5.9034e-30	5.07289e-12	2.51178e-10	4.93718e-32	1.37564e-07	1.0288e-41	2.40934e-05	0.00225999	3.3884e-31	6.1421e-30
2	45171818	cg00097146	SIX3	Island	Body		0.028141	0.16971	0.122205	0.0698149		0.665004	0.397727	0.435134	0.424042	0.33241	0.616317	0.278436	0.526704	0.488323	0.527679		3.02739e-33	1.63821e-11	2.47922e-08	1.75124e-32	3.17706e-08	2.42332e-42	0.000446874	3.73795e-05	6.57981e-28	4.75637e-28
2	47915862	cg10211062		Shelf			0.759699	0.711417	0.654791	0.904511		0.349988	0.0912117	0.133865	0.125064	0.0929941	0.126324	0.0768577	0.0926202	0.136437	0.124371		2.10434e-20	3.08347e-14	5.55043e-11	1.60892e-45	9.17546e-12	2.01444e-43	6.50446e-10	6.19346e-06	2.41166e-34	1.18946e-33
2	50201505	cg20536469	NRXN1;NRXN1;NRXN1	Open sea	Body;Body;Body		0.294966	0.369664	0.352706	0.338348		0.58453	0.690782	0.767197	0.719578	0.525784	0.755063	0.651602	0.82611	0.705313	0.734532		7.72428e-16	5.79889e-14	1.62061e-10	2.03985e-43	0.000137397	2.01913e-42	2.58935e-09	6.19346e-06	7.89098e-32	2.37394e-31
2	50573485	cg03531247	NRXN1;NRXN1;NRXN1	Shore	Body;Body;Body		0.0400549	0.202442	0.149517	0.0931327		0.545685	0.442122	0.704999	0.564054	0.456349	0.654584	0.442116	0.768531	0.56498	0.627566		6.02651e-25	4.07029e-12	5.55043e-11	9.33507e-44	2.78456e-11	2.5641e-43	6.69279e-09	6.19346e-06	1.1494e-32	1.54612e-32
2	50574516	cg22001533	NRXN1;NRXN1;NRXN1;NRXN1	Island	Body;1stExon;5'UTR;Body		0.0318218	0.088272	0.0901779	0.0357824		0.505639	0.280081	0.507894	0.388654	0.266308	0.51906	0.352918	0.443927	0.391968	0.478986		5.38769e-30	6.53492e-12	5.55043e-11	5.3967e-44	6.57634e-11	5.1726e-43	7.52115e-10	4.89556e-05	2.70075e-31	1.25833e-32
2	50574708	cg17526573	NRXN1;NRXN1;NRXN1;NRXN1	Island	Body;1stExon;5'UTR;Body		0.0264231	0.204924	0.212283	0.0414116		0.821372	0.627128	0.862214	0.830226	0.748505	0.863142	0.768656	0.870121	0.725116	0.83096		2.08872e-33	2.34553e-13	5.55043e-11	1.60892e-45	1.0689e-11	2.01444e-43	6.50446e-10	6.19346e-06	1.09095e-30	1.1934e-33
2	50574912	cg03295083	NRXN1;NRXN1;NRXN1	Shore	Body;Body;TSS200		0.0352266	0.0766918	0.0829763	0.0392755		0.435666	0.254355	0.53764	0.419868	0.268751	0.530731	0.324572	0.517912	0.413449	0.460311		5.04653e-26	6.97059e-13	5.55043e-11	9.31133e-45	9.89495e-12	2.30375e-43	6.57212e-10	9.4682e-06	4.12137e-32	2.24482e-33
2	50575069	cg17677030	NRXN1;NRXN1;NRXN1	Shore	Body;Body;TSS200		0.0751403	0.249011	0.218689	0.0710742		0.766985	0.621434	0.828665	0.803592	0.71432	0.86163	0.749658	0.833844	0.774299	0.82223		1.38591e-32	3.10234e-13	6.0243e-11	1.60892e-45	9.17546e-12	2.01444e-43	6.50446e-10	6.19346e-06	2.97512e-34	1.18946e-33
2	50575093	cg13906811	NRXN1;NRXN1;NRXN1	Shore	Body;Body;TSS200		0.206568	0.405381	0.389374	0.215521		0.814171	0.744331	0.832583	0.790875	0.757023	0.834999	0.805101	0.874876	0.802304	0.820912		6.79903e-33	2.41758e-13	5.56631e-11	2.28747e-45	9.17546e-12	2.20424e-43	6.50446e-10	6.19346e-06	2.41166e-34	1.18946e-33
2	50575098	cg07529754	NRXN1;NRXN1;NRXN1	Shore	Body;Body;TSS1500		0.0675702	0.183023	0.156124	0.080971		0.643216	0.457457	0.670594	0.527522	0.430123	0.676072	0.509409	0.677094	0.582192	0.64361		4.62088e-32	1.18913e-12	5.55043e-11	2.70685e-44	1.48115e-11	2.08666e-43	6.50446e-10	6.19346e-06	3.49644e-34	2.20723e-33
2	51259493	cg08008931	NRXN1;NRXN1;NRXN1;NRXN1	Shelf	1stExon;5'UTR;1stExon;5'UTR		0.00732186	0.0311883	0.0166317	0.00769703		0.522001	0.353029	0.449531	0.226034	0.238717	0.444182	0.255189	0.498534	0.387944	0.415742		1.56218e-33	3.08347e-14	5.55043e-11	2.29411e-36	2.11125e-11	3.47856e-43	1.66884e-09	7.35671e-06	2.96604e-34	3.44686e-33
2	51259552	cg27112565	NRXN1;NRXN1;NRXN1;NRXN1	Open sea	1stExon;5'UTR;1stExon;5'UTR		0.038869	0.161327	0.130949	0.0304496		0.759397	0.664977	0.759285	0.618311	0.528777	0.753731	0.617052	0.752192	0.713493	0.732672		8.87793e-34	3.08347e-14	5.55043e-11	3.06724e-45	1.55225e-11	2.01444e-43	6.50446e-10	7.49034e-06	2.61023e-34	1.31846e-33
2	51259693	cg05495351	NRXN1;NRXN1	Open sea	TSS200;TSS200		0.0426508	0.153529	0.121073	0.0428703		0.739614	0.702731	0.725456	0.521273	0.537337	0.737666	0.559091	0.659118	0.616435	0.693403		8.72287e-34	3.08347e-14	5.55043e-11	3.65793e-43	9.17546e-12	2.01444e-43	6.50446e-10	8.9753e-06	2.66692e-34	1.45114e-33
2	51259697	cg03168108	NRXN1;NRXN1	Open sea	TSS200;TSS200		0.0272044	0.0776906	0.0643862	0.0302162		0.624864	0.394711	0.614436	0.306686	0.309946	0.511269	0.368653	0.411952	0.420808	0.511537		8.72287e-34	3.08347e-14	5.55043e-11	1.70855e-40	9.36633e-12	3.4232e-43	6.50446e-10	8.55137e-06	7.34929e-34	1.10127e-32
2	51259703	cg22324022	NRXN1;NRXN1	Open sea	TSS200;TSS200		0.024502	0.0789548	0.0588484	0.0199631		0.608989	0.486435	0.595795	0.333305	0.311107	0.591601	0.372227	0.57133	0.445566	0.568224		8.87793e-34	3.08347e-14	5.55043e-11	5.19792e-43	9.68708e-12	2.59343e-43	6.50446e-10	1.48626e-05	2.47054e-34	1.20232e-33
2	51260003	cg13999106	NRXN1;NRXN1	Open sea	TSS1500;TSS1500		0.0892595	0.205439	0.186264	0.0773465		0.725115	0.560932	0.690946	0.539058	0.490951	0.616876	0.428515	0.627017	0.615708	0.623532		7.69608e-31	3.28044e-14	5.55043e-11	8.14503e-42	1.34503e-10	6.54995e-43	2.96345e-08	1.44017e-05	6.09207e-34	3.12988e-32
2	56150255	cg20786074	EFEMP1;EFEMP1;EFEMP1;EFEMP1	Shore	1stExon;5'UTR;5'UTR;5'UTR		0.183456	0.343336	0.336974	0.21902		0.57097	0.728636	0.837967	0.809101	0.728645	0.857912	0.668047	0.787755	0.768443	0.784607		3.75323e-06	3.10244e-14	5.80958e-11	2.2271e-45	9.17546e-12	2.01444e-43	1.18422e-09	1.74334e-05	6.87357e-32	1.32535e-29
2	56150475	cg16100120	EFEMP1;EFEMP1;EFEMP1	Island	TSS200;5'UTR;5'UTR		0.0422444	0.141162	0.12631	0.0450968		0.471139	0.608784	0.795232	0.768836	0.619238	0.820179	0.577673	0.743487	0.68236	0.695832		4.12752e-06	3.17329e-14	5.55043e-11	1.60892e-45	9.17546e-12	2.01444e-43	7.89144e-10	6.45452e-06	1.57842e-32	3.9015e-30
2	56150478	cg05385513	EFEMP1;EFEMP1;EFEMP1	Island	TSS200;5'UTR;5'UTR		0.0739801	0.244089	0.226882	0.071614		0.507203	0.743514	0.849952	0.855919	0.747453	0.878145	0.757785	0.798745	0.780289	0.770672		0.00199014	3.08347e-14	5.55043e-11	1.60892e-45	9.17546e-12	2.01444e-43	7.74531e-10	6.19346e-06	1.14263e-31	1.35741e-29
2	56150549	cg25046074	EFEMP1;EFEMP1;EFEMP1	Island	TSS200;5'UTR;5'UTR		0.0229014	0.0529648	0.0422706	0.021389		0.354223	0.267688	0.558711	0.437876	0.265258	0.566839	0.25271	0.619537	0.375998	0.439123		0.000591278	3.70505e-14	5.55043e-11	1.61499e-45	2.05619e-11	2.01444e-43	4.04298e-08	6.19346e-06	1.25242e-28	1.27325e-26
2	56150675	cg24719005	EFEMP1;EFEMP1;EFEMP1	Island	5'UTR;TSS1500;5'UTR		0.0874776	0.30692	0.256699	0.104426		0.419568	0.533239	0.643293	0.600312	0.485191	0.641447	0.467262	0.696432	0.557736	0.578272		0.00223802	3.08347e-14	5.55043e-11	2.69129e-45	1.26714e-11	2.01444e-43	1.7666e-09	6.37842e-06	2.12094e-32	5.45378e-30
2	56151071	cg16118212	EFEMP1;EFEMP1;EFEMP1	Island	TSS1500;TSS200;TSS200		0.0654434	0.28701	0.219234	0.0862928		0.566672	0.610432	0.69875	0.664551	0.560227	0.710588	0.558525	0.73199	0.645275	0.668284		4.06936e-16	3.08347e-14	5.55043e-11	2.15606e-45	9.45227e-12	2.01444e-43	7.89144e-10	8.34294e-06	1.75981e-33	1.72921e-32
2	62419885	cg25600951		Shelf			0.633557	0.768326	0.715033	0.920654		0.292891	0.156388	0.140924	0.145041	0.362431	0.232261	0.141649	0.246129	0.315506	0.210109		1.27566e-19	3.08347e-14	1.25214e-10	9.60351e-45	2.61199e-07	1.08184e-36	6.50446e-10	0.000139125	3.55781e-18	1.42769e-26
2	62797901	cg08573315		Open sea			0.36571	0.437976	0.442652	0.331022		0.782433	0.640117	0.772042	0.709689	0.639586	0.745731	0.705497	0.782822	0.705843	0.757538		3.86811e-32	1.40289e-10	5.55043e-11	1.19283e-42	1.09054e-10	2.34229e-42	6.50446e-10	6.19346e-06	2.09121e-31	1.22276e-31
2	62798365	cg07185131		Open sea			0.0595914	0.167325	0.120313	0.053268		0.639256	0.433373	0.656471	0.557347	0.376655	0.697544	0.426087	0.69875	0.565946	0.590022		4.04398e-32	1.94734e-13	5.55043e-11	7.45209e-44	1.09054e-10	2.4747e-43	1.50108e-08	3.99756e-05	1.1494e-32	3.20322e-32
2	62798448	cg05655534		Open sea			0.102618	0.190097	0.151872	0.103754		0.581733	0.453567	0.68016	0.572827	0.366019	0.657205	0.440646	0.60513	0.566899	0.62696		8.83174e-31	3.63637e-14	5.55043e-11	3.52189e-45	5.65759e-11	2.01444e-43	1.6224e-09	7.65468e-06	7.22871e-34	1.24321e-33
2	66653415	cg19656974		Island			0.0177044	0.072223	0.0643941	0.0389185		0.564517	0.258368	0.59356	0.614366	0.338599	0.528895	0.262734	0.544533	0.438675	0.51441		1.01908e-32	1.62993e-12	5.55043e-11	1.60892e-45	5.65759e-11	4.86261e-43	8.28774e-08	0.00092927	2.64159e-31	2.49321e-32
2	66808811	cg24569492		Island			0.0237408	0.106795	0.108661	0.0209877		0.675964	0.359702	0.748084	0.621946	0.457547	0.738758	0.519874	0.785234	0.682117	0.683521		2.16117e-33	1.94734e-13	5.55043e-11	1.60892e-45	1.05102e-11	2.01444e-43	6.50446e-10	6.19346e-06	2.41166e-34	1.18946e-33
2	66809780	cg02963248		Shore			0.0629271	0.147196	0.230082	0.0555401		0.726463	0.387259	0.757396	0.645108	0.526905	0.815266	0.525919	0.79377	0.671937	0.729546		2.11245e-32	3.10092e-08	5.55043e-11	4.15203e-45	1.80236e-11	2.01444e-43	1.71688e-09	1.6352e-05	2.67508e-34	1.8379e-33
2	69525471	cg20651995		Open sea			0.644463	0.662428	0.723645	0.882223		0.866488	0.159759	0.264293	0.185953	0.189249	0.287929	0.14501	0.153927	0.24922	0.241911		8.7257e-28	6.15304e-13	4.04835e-08	3.29278e-43	1.2167e-11	4.95056e-39	7.25218e-10	6.25905e-06	1.1163e-31	5.32318e-30
2	71017887	cg26095658	FIGLA	Island	TSS200		0.220587	0.360676	0.423222	0.234447		0.671786	0.542493	0.636486	0.587672	0.488099	0.719559	0.477168	0.58422	0.607129	0.640908		2.54731e-28	9.78385e-13	6.28287e-11	3.96605e-39	2.5654e-08	2.01444e-43	1.28647e-08	0.00082305	7.36315e-32	1.58113e-32
2	71114785	cg06142537		Island			0.0464967	0.180323	0.112569	0.0739039		0.637369	0.322293	0.639962	0.443533	0.305304	0.757238	0.389934	0.552279	0.524894	0.573724		2.2882e-29	2.15899e-10	7.36015e-11	4.60261e-34	9.29188e-09	2.28044e-43	8.69862e-09	1.6352e-05	4.96712e-30	1.25224e-31
2	71115370	cg10954469		Island			0.0512856	0.222866	0.162874	0.0934032		0.625349	0.358155	0.510462	0.352278	0.321482	0.61527	0.303566	0.577803	0.47628	0.514123		1.2027e-25	3.76919e-08	1.56325e-09	1.43063e-19	1.54641e-07	6.88569e-42	0.00458115	0.000151472	8.21595e-22	7.52297e-25
2	71115994	cg08793877		Island			0.0812332	0.155898	0.120649	0.084942		0.669463	0.479849	0.703219	0.565559	0.359143	0.743897	0.445176	0.645108	0.61734	0.640965		2.64823e-30	2.34553e-13	5.55043e-11	1.4418e-38	8.09345e-08	2.01444e-43	2.52898e-07	0.000156015	9.2906e-32	9.68649e-33
2	71116188	cg22876812		Island			0.0523289	0.151906	0.0939915	0.0837752		0.71591	0.505699	0.771768	0.616987	0.367777	0.844932	0.471585	0.574322	0.680908	0.69539		9.46249e-31	3.58596e-12	7.88518e-11	8.01714e-38	4.91128e-06	2.01444e-43	2.93169e-07	0.000473712	2.58904e-30	5.17682e-33
2	71116411	cg18144593		Island			0.0377228	0.113155	0.0823147	0.0371838		0.655018	0.405315	0.653827	0.494283	0.325124	0.809045	0.380853	0.55308	0.575848	0.596605		3.62243e-32	7.00511e-14	6.53621e-11	4.47887e-39	9.70407e-11	2.01444e-43	5.23273e-09	0.00033636	2.12094e-32	2.36811e-33
2	71127220	cg05164666	VAX2	Island	TSS1500		0.0891613	0.237969	0.172836	0.0986931		0.71735	0.605444	0.756761	0.540449	0.494624	0.811111	0.45058	0.545929	0.612722	0.665653		1.70621e-32	1.57451e-13	6.28287e-11	1.41802e-33	1.12371e-10	2.50411e-43	5.19344e-07	0.000297193	5.32793e-30	6.00084e-32
2	71128191	cg01719210	VAX2	Island	Body		0.100734	0.253264	0.222722	0.122133		0.764028	0.591502	0.725922	0.562923	0.437309	0.813519	0.519447	0.635885	0.598372	0.661878		1.30406e-32	8.59326e-14	7.88518e-11	4.77996e-36	1.01411e-09	2.08666e-43	9.3228e-10	7.33138e-06	2.58904e-30	3.71854e-30
2	71503740	cg01579289		Island			0.0153968	0.0368764	0.0250831	0.0139214		0.499196	0.446258	0.653485	0.449153	0.299296	0.651874	0.392645	0.696383	0.453402	0.493265		1.3129e-27	3.31314e-14	5.55043e-11	2.60952e-39	1.38699e-10	3.21714e-43	8.02071e-09	6.19346e-06	2.78129e-22	9.68971e-28
2	71503742	cg13686615		Island			0.0348642	0.0782079	0.0422724	0.0364357		0.690362	0.74465	0.896509	0.70558	0.572747	0.910512	0.694606	0.928869	0.676457	0.727808		1.26658e-27	3.1988e-14	5.55043e-11	6.90614e-41	6.90253e-11	2.08666e-43	1.08536e-08	6.19346e-06	1.48012e-25	1.01191e-28
2	71503883	cg23045594		Island			0.0283608	0.0943484	0.126344	0.0739036		0.634622	0.546258	0.714288	0.573072	0.400713	0.714861	0.485625	0.756769	0.512398	0.577402		8.42997e-32	3.31314e-14	5.55043e-11	3.34375e-42	1.21825e-11	2.04661e-43	3.94671e-08	6.19346e-06	5.48808e-24	4.54161e-28
2	71504089	cg17332897		Island			0.0372665	0.0866781	0.155954	0.0214518		0.695034	0.494959	0.661424	0.580102	0.45176	0.695249	0.514947	0.812874	0.494976	0.58819		7.88131e-32	2.00699e-13	5.55043e-11	6.89186e-43	9.17546e-12	3.91077e-43	3.96636e-09	6.19346e-06	1.33636e-24	5.60236e-28
2	71693165	cg17880014	DYSF;DYSF;DYSF;DYSF;DYSF;DYSF;DYSF;DYSF;DYSF;DYSF;DYSF;DYSF;DYSF;DYSF	Island	TSS1500;TSS1500;TSS1500;Body;Body;Body;Body;TSS1500;TSS1500;Body;TSS1500;Body;TSS1500;Body		0.0915118	0.187938	0.162791	0.143276		0.630017	0.374009	0.628653	0.382522	0.361178	0.616945	0.339235	0.522254	0.484456	0.539685		6.74334e-26	1.51491e-07	8.29757e-11	1.5164e-17	9.48874e-06	1.05449e-40	6.07917e-05	3.26954e-05	1.68695e-24	4.35736e-24
2	72371477	cg22540115	CYP26B1	Island	Body		0.0577228	0.16033	0.143377	0.0429095		0.628049	0.595359	0.693982	0.540044	0.312474	0.677403	0.415089	0.640695	0.53948	0.598529		1.17538e-29	3.08347e-14	5.55043e-11	3.97825e-41	5.73548e-10	2.71965e-43	2.61623e-08	1.15904e-05	8.45935e-32	3.85468e-32
2	72371838	cg06049781	CYP26B1	Island	Body		0.0507739	0.255304	0.24908	0.0427575		0.678465	0.622525	0.766824	0.654609	0.457626	0.754211	0.501021	0.651469	0.560482	0.623417		1.40575e-27	8.14161e-13	5.55043e-11	3.24131e-36	3.818e-10	3.16175e-42	1.98055e-06	0.00014717	2.20256e-19	1.85901e-24
2	72372965	cg08863459	CYP26B1	Island	Body		0.0286338	0.0748849	0.0844099	0.0249188		0.548155	0.430641	0.616097	0.490362	0.270381	0.63649	0.351379	0.431799	0.492921	0.538283		6.90366e-24	2.82299e-13	5.55043e-11	1.04777e-39	9.96826e-08	4.43327e-43	2.80979e-06	8.65996e-05	3.99581e-28	3.14196e-30
2	72373238	cg08286738	CYP26B1	Island	Body		0.0394156	0.11394	0.0996052	0.034683		0.619444	0.529217	0.700547	0.579643	0.304315	0.705651	0.393181	0.778662	0.599389	0.622357		1.81828e-29	3.31314e-14	6.86317e-11	4.75095e-44	2.70722e-10	3.17396e-43	8.02071e-09	6.19346e-06	4.70343e-33	5.17682e-33
2	72374258	cg13948082	CYP26B1	Island	Body		0.0582146	0.211522	0.176141	0.0900443		0.73407	0.574194	0.696983	0.560582	0.38226	0.663353	0.4744	0.760738	0.608651	0.630472		8.99924e-32	2.10637e-13	1.1103e-10	1.25302e-39	1.08992e-08	1.32884e-41	5.49677e-07	7.45909e-06	4.28859e-31	1.09094e-29
2	73053331	cg10453977	EXOC6B	Shore	TSS200		0.0999768	0.191842	0.161142	0.100663		0.571831	0.612408	0.641989	0.386025	0.565866	0.59021	0.524615	0.701215	0.50926	0.571459		3.79573e-29	5.20329e-14	5.55043e-11	1.19612e-20	8.63832e-11	9.56792e-41	1.13892e-08	6.19346e-06	5.4204e-27	2.35895e-26
2	73053339	cg04550697	EXOC6B	Shore	TSS200		0.208834	0.312794	0.280164	0.159479		0.657754	0.632214	0.674981	0.479723	0.552605	0.648004	0.608207	0.766839	0.555683	0.616542		2.83694e-30	1.43736e-12	5.67423e-11	6.25012e-15	1.05173e-08	7.28809e-39	5.18632e-08	6.19346e-06	7.06616e-20	2.5692e-23
2	73114256	cg09169255	SPR	Island	TSS1500		0.039968	0.143673	0.160449	0.0272578		0.657876	0.450837	0.585649	0.444617	0.282719	0.615807	0.370489	0.592772	0.508924	0.547898		1.79605e-31	1.26506e-12	1.9773e-10	1.13695e-32	1.59426e-06	1.53338e-42	4.91252e-09	0.000139125	1.5486e-30	1.9963e-30
2	73201477	cg24803346	SFXN5	Open sea	Body		0.747801	0.803334	0.759499	0.84758		0.502545	0.15413	0.183005	0.161884	0.102397	0.160216	0.22845	0.13015	0.206393	0.17493		5.10382e-18	3.08347e-14	9.01595e-11	1.83918e-45	1.52015e-11	2.79469e-43	5.3747e-08	6.19346e-06	4.73081e-34	8.12198e-33
2	73429308	cg05053562	NOTO	Island	TSS200		0.104566	0.225139	0.230781	0.16028		0.69334	0.464426	0.677974	0.434348	0.372459	0.560309	0.383314	0.52682	0.52581	0.537389		5.33407e-30	1.63705e-10	5.67423e-11	1.53279e-22	6.95078e-06	1.00249e-36	0.000538262	0.000750843	1.34324e-25	4.08124e-24
2	73429354	cg16877924	NOTO	Island	TSS200		0.0498118	0.140424	0.135519	0.0378216		0.716057	0.520626	0.713626	0.506722	0.341965	0.609374	0.41472	0.525249	0.575463	0.581976		1.74355e-32	2.13608e-13	5.55043e-11	1.01914e-38	1.26446e-08	1.96175e-38	1.32423e-07	8.65996e-05	7.07222e-29	4.07565e-29
2	73429539	cg14775207	NOTO;NOTO	Island	1stExon;5'UTR		0.0923261	0.182268	0.16436	0.10909		0.650757	0.3346	0.691305	0.48172	0.331068	0.550097	0.367867	0.493545	0.507407	0.544654		3.51946e-31	3.7355e-09	5.55043e-11	4.17233e-34	0.00776668	1.58225e-36	9.72654e-07	0.0010178	2.05591e-22	2.36393e-25
2	73496203	cg21918313	FBXO41	Island	Body		0.616219	0.718756	0.713621	0.60907		0.865348	0.88772	0.871294	0.839775	0.856216	0.849874	0.912761	0.88724	0.842851	0.858081		5.33889e-28	1.09071e-13	4.82595e-10	3.42415e-30	2.78681e-09	6.844e-34	7.76631e-10	4.89556e-05	6.77461e-27	1.0977e-26
2	73496909	cg02063488	FBXO41	Island	Body		0.351452	0.451227	0.389032	0.384281		0.570725	0.767344	0.779215	0.718051	0.763474	0.750134	0.774687	0.78747	0.750259	0.768181		6.4067e-10	3.70505e-14	2.87769e-10	8.19395e-40	9.18149e-12	2.29923e-42	6.50446e-10	6.19346e-06	1.99625e-33	7.96275e-32
2	73518702	cg26049726	EGR4	Island	Body		0.0220001	0.0323734	0.0286032	0.0245202		0.369431	0.409196	0.484536	0.328781	0.238304	0.549743	0.314445	0.508162	0.433483	0.428585		7.4775e-18	3.08347e-14	5.55043e-11	2.50442e-45	9.17546e-12	2.01444e-43	6.50446e-10	6.19346e-06	2.89027e-34	1.30397e-33
2	73519364	cg06079106	EGR4	Island	Body		0.0716276	0.152014	0.155393	0.0674705		0.59719	0.37046	0.5753	0.408008	0.356458	0.626006	0.502718	0.638872	0.567392	0.604585		4.11727e-28	1.34869e-12	5.55043e-11	4.04941e-40	3.2547e-09	2.01444e-43	6.60436e-10	1.15904e-05	6.09207e-34	3.35276e-32
2	73520043	cg13481359	EGR4	Island	Body		0.243047	0.27143	0.248653	0.246749		0.575796	0.693936	0.781885	0.737974	0.64863	0.792128	0.694309	0.755371	0.735181	0.753215		3.25099e-14	3.70505e-14	6.68689e-11	1.61867e-45	1.29499e-11	2.01444e-43	6.50446e-10	8.1048e-05	2.41166e-34	1.98057e-32
2	73520379	cg05666120	EGR4	Island	1stExon		0.0310292	0.0688999	0.0622458	0.0307368		0.368181	0.327622	0.557571	0.435162	0.24647	0.617223	0.342211	0.582689	0.490411	0.511506		1.30604e-15	3.84472e-14	5.55043e-11	2.10481e-42	1.4721e-10	2.03218e-43	6.64824e-10	6.19346e-06	2.14859e-32	4.54653e-33
2	74669349	cg03295928	RTKN	Island	TSS1500		0.277096	0.351566	0.408555	0.308961		0.823734	0.623099	0.79262	0.614699	0.528851	0.714969	0.597256	0.747848	0.687002	0.688923		9.194e-33	1.81317e-11	8.29757e-11	3.84886e-24	0.000343726	3.19668e-38	7.20563e-07	7.15825e-06	8.67036e-25	1.11566e-25
2	74742786	cg19656282	TLX2	Island	Body		0.0223494	0.11925	0.148683	0.0567552		0.300867	0.52208	0.649229	0.342718	0.31496	0.648953	0.287375	0.453677	0.481351	0.462561		4.1034e-06	4.94565e-14	6.86317e-11	3.8479e-25	1.83153e-08	3.85168e-43	8.54857e-08	0.00145621	1.36108e-26	1.09309e-21
2	74743009	cg07203423	TLX2	Island	Body		0.0420339	0.194882	0.181909	0.0929922		0.349863	0.511606	0.640002	0.375143	0.287814	0.603496	0.338904	0.477104	0.490365	0.461775		3.03412e-06	6.11842e-14	5.55043e-11	8.80729e-23	7.13468e-06	2.38732e-42	2.03888e-06	4.57651e-05	8.1406e-26	1.63529e-22
2	74743664	cg03998104	TLX2	Island	3'UTR		0.0448183	0.0904021	0.0936765	0.0517708		0.393282	0.412639	0.565842	0.255892	0.275599	0.51147	0.365042	0.553335	0.408941	0.417036		2.82886e-15	3.08347e-14	4.08351e-10	1.72376e-26	1.1934e-10	2.65235e-42	1.19807e-08	6.19346e-06	2.85764e-29	2.02629e-24
2	74875263	cg17019053	C2orf65	Island	TSS200		0.255312	0.369568	0.418547	0.308544		0.878666	0.695972	0.747097	0.631731	0.526818	0.741295	0.612797	0.799367	0.703495	0.694509		8.72287e-34	7.4131e-14	8.76675e-11	1.39957e-34	1.13838e-05	1.06334e-41	6.57212e-10	9.40485e-06	5.99593e-29	1.24967e-25
2	74875268	cg00273449	C2orf65	Island	TSS200		0.198506	0.329787	0.358305	0.23645		0.815435	0.661503	0.752083	0.634476	0.545202	0.741334	0.574637	0.775167	0.693112	0.695683		8.72287e-34	3.08347e-14	5.55043e-11	2.42592e-42	1.43143e-08	4.94076e-43	7.74531e-10	6.19346e-06	9.64558e-34	8.39027e-31
2	75427088	cg05403555	TACR1;TACR1	Island	TSS1500;TSS1500		0.0118671	0.0922261	0.0574918	0.026745		0.497213	0.654106	0.383272	0.677079	0.334965	0.681498	0.342199	0.669182	0.547351	0.562535		6.07308e-26	1.30344e-13	1.86684e-08	1.60892e-45	9.16995e-11	2.35649e-43	5.18632e-08	7.18255e-06	4.40898e-32	2.82795e-31
2	75427098	cg09306214	TACR1;TACR1	Island	TSS1500;TSS1500		0.0834353	0.182784	0.169666	0.094199		0.517751	0.64468	0.430907	0.688447	0.473823	0.666083	0.405498	0.703554	0.569138	0.589381		8.72364e-30	3.08347e-14	5.17272e-10	1.60892e-45	1.08586e-11	2.01444e-43	3.73602e-09	6.19346e-06	4.85902e-33	7.78182e-33
2	77748917	cg11252801	LRRTM4;LRRTM4	Open sea	5'UTR;5'UTR		0.278896	0.372332	0.347993	0.276168		0.639306	0.598125	0.593732	0.550188	0.540776	0.596537	0.525537	0.526698	0.547345	0.59046		1.2364e-30	3.08347e-14	1.68821e-10	1.66908e-36	4.81463e-10	1.12865e-40	7.08185e-10	0.00575493	6.26309e-26	5.9568e-30
2	79738582	cg04373435	CTNNA2;CTNNA2	Shore	TSS1500;TSS1500		0.0578379	0.156183	0.143012	0.0812466		0.574676	0.420813	0.580933	0.461221	0.333993	0.601291	0.297916	0.60336	0.540796	0.559701		5.11777e-21	1.09071e-13	8.53416e-11	4.34506e-40	9.51963e-10	9.25553e-43	3.54235e-06	8.9753e-06	8.20304e-33	1.22276e-31
2	79738639	cg22350070	CTNNA2;CTNNA2	Shore	TSS1500;TSS1500		0.048999	0.168798	0.156934	0.044951		0.604885	0.491241	0.543482	0.588137	0.405066	0.62697	0.281203	0.550567	0.53289	0.566681		1.0992e-26	4.26302e-14	2.11673e-10	3.80405e-44	1.38485e-11	6.33949e-43	5.06576e-05	2.41606e-05	5.57487e-32	6.43509e-32
2	79739254	cg00811334	CTNNA2;CTNNA2	Shore	TSS1500;TSS1500		0.28758	0.419252	0.393493	0.309956		0.766316	0.66467	0.776269	0.655667	0.639757	0.776263	0.595618	0.758218	0.705714	0.758399		2.63735e-26	5.07289e-12	3.44204e-10	1.46362e-24	6.91241e-07	1.63128e-41	0.00040691	7.58095e-05	1.87698e-26	2.3847e-32
2	79739863	cg08119884	CTNNA2;CTNNA2	Island	TSS200;TSS200		0.0154112	0.105292	0.0793109	0.0403963		0.66451	0.680692	0.619255	0.688469	0.572149	0.724497	0.385379	0.666163	0.689108	0.718023		5.38245e-30	3.08347e-14	6.15417e-11	1.94525e-45	9.8013e-12	2.01444e-43	5.51763e-07	6.19346e-06	4.11271e-34	1.18946e-33
2	79739918	cg02227623	CTNNA2;CTNNA2	Island	TSS200;TSS200		0.0691591	0.116522	0.0892372	0.0987573		0.60788	0.643833	0.536058	0.638204	0.593077	0.629462	0.359844	0.570782	0.612675	0.636526		1.09207e-28	3.08347e-14	5.55043e-11	1.60892e-45	1.10439e-11	2.01444e-43	0.000202975	6.19346e-06	2.22044e-33	1.18946e-33
2	79740185	cg19707040	CTNNA2;CTNNA2;CTNNA2;CTNNA2	Island	1stExon;1stExon;5'UTR;5'UTR		0.029803	0.166559	0.143312	0.0661266		0.6234	0.59961	0.568211	0.585538	0.479744	0.638575	0.364795	0.627537	0.600656	0.635704		3.16729e-29	3.08347e-14	5.80958e-11	1.61867e-45	9.17546e-12	2.01444e-43	1.86731e-06	6.19346e-06	1.49186e-33	1.18946e-33
2	79740208	cg04670857	CTNNA2;CTNNA2;CTNNA2;CTNNA2	Island	1stExon;1stExon;5'UTR;5'UTR		0.0609399	0.245535	0.248938	0.0832495		0.737842	0.747666	0.694569	0.718991	0.638057	0.778754	0.474455	0.717276	0.732859	0.772528		2.68886e-29	3.08347e-14	6.15417e-11	1.61867e-45	9.17546e-12	2.01444e-43	8.64268e-07	6.19346e-06	4.24642e-34	1.18946e-33
2	80529315	cg07640800	LRRTM1;CTNNA2;CTNNA2	Shore	3'UTR;Body;Body		0.208983	0.385777	0.347733	0.195608		0.669238	0.655646	0.742976	0.642073	0.530762	0.731225	0.523947	0.672679	0.624731	0.681309		4.33222e-19	3.3021e-13	6.53621e-11	9.85304e-38	0.000240858	1.04832e-41	8.90411e-07	2.26276e-05	1.98156e-25	9.02505e-27
2	80530431	cg24632241	CTNNA2;LRRTM1;CTNNA2	Island	Body;Body;Body		0.0161374	0.0975482	0.0648427	0.0161141		0.573458	0.4688	0.740465	0.490608	0.288623	0.694157	0.382807	0.650499	0.497112	0.574335		8.97596e-27	3.36295e-14	5.55043e-11	1.46189e-44	2.23634e-09	2.01444e-43	5.40044e-09	8.55137e-06	8.39724e-33	5.51314e-33
2	80530770	cg17349389	CTNNA2;LRRTM1;CTNNA2	Island	Body;Body;Body		0.0341863	0.239788	0.18152	0.053341		0.630632	0.684294	0.76258	0.692136	0.382539	0.751223	0.544497	0.819221	0.661568	0.700329		1.05143e-31	3.08347e-14	5.55043e-11	2.41768e-45	3.79647e-09	2.01444e-43	8.18406e-10	6.19346e-06	5.87424e-34	1.75329e-33
2	80531842	cg21621248	CTNNA2;CTNNA2;LRRTM1	Shore	Body;Body;TSS1500		0.0245963	0.125207	0.098721	0.0383753		0.56427	0.62524	0.737917	0.631242	0.338933	0.751556	0.449881	0.764152	0.619212	0.664249		2.16289e-22	3.08347e-14	5.55043e-11	1.92484e-45	4.56741e-09	2.01444e-43	6.70446e-10	6.19346e-06	1.75981e-33	1.72814e-33
2	80550119	cg10579530	CTNNA2;CTNNA2	Shore	Body;Body		0.216935	0.321849	0.304726	0.292357		0.63765	0.517039	0.576717	0.503642	0.445111	0.59312	0.447796	0.696043	0.508231	0.5663		2.32675e-28	2.53689e-12	5.32572e-09	1.8026e-32	4.68567e-05	3.06735e-38	1.00181e-06	6.19346e-06	9.55166e-17	1.1968e-24
2	87017419	cg00916536	CD8A;CD8A;CD8A;CD8A	Island	Body;Body;Body;Body		0.0756543	0.188347	0.0438042	0.142536		0.508296	0.478874	0.665666	0.543265	0.446645	0.61159	0.464915	0.762159	0.580888	0.623051		2.43397e-12	6.97059e-13	1.13973e-10	2.69493e-38	1.26497e-09	2.91362e-41	3.35892e-08	6.19346e-06	1.47647e-31	1.94954e-30
2	88469736	cg14558114	THNSL2	Island	TSS200		0.030045	0.101281	0.096536	0.0322227		0.702805	0.594398	0.674724	0.646749	0.291336	0.651951	0.5383	0.733947	0.592252	0.616663		8.72287e-34	3.08347e-14	5.55043e-11	1.60892e-45	5.35876e-07	2.01444e-43	6.53793e-10	6.19346e-06	5.5797e-34	3.20322e-32
2	88470173	cg07952391	THNSL2	Island	5'UTR		0.0232466	0.067026	0.0639176	0.024872		0.635063	0.356035	0.600948	0.384167	0.239632	0.527388	0.265539	0.486048	0.420037	0.473892		8.72287e-34	4.47366e-14	5.55043e-11	1.39055e-44	2.6048e-06	2.15081e-43	1.15226e-09	6.19346e-06	5.481e-34	5.7347e-32
2	88650535	cg23509344		Island			0.0402725	0.0799355	0.0633748	0.0563786		0.535024	0.600902	0.621347	0.714186	0.393124	0.674404	0.498333	0.780125	0.651821	0.64417		7.8365e-21	3.08347e-14	5.55043e-11	1.60892e-45	9.17546e-12	2.01444e-43	6.50446e-10	6.19346e-06	2.41166e-34	1.18946e-33
2	88650618	cg15581269		Island			0.0868956	0.253466	0.191749	0.111001		0.584671	0.710351	0.691041	0.752189	0.609459	0.76324	0.659207	0.819353	0.744433	0.738377		1.28627e-19	3.08347e-14	6.53621e-11	1.60892e-45	9.17546e-12	2.01444e-43	6.50446e-10	6.19346e-06	2.62501e-34	1.18946e-33
2	88752056	cg19544662	FOXI3	Island	TSS200		0.0135741	0.0325944	0.0321393	0.00630503		0.553471	0.509854	0.786171	0.688511	0.231382	0.707895	0.38011	0.701329	0.580791	0.612084		2.76221e-28	3.08347e-14	5.55043e-11	1.65602e-45	1.889e-08	2.10116e-43	2.78334e-08	6.19346e-06	1.22566e-31	4.29113e-31
2	88849457	cg00257047		Island			0.0749536	0.16985	0.170503	0.0972068		0.629683	0.404976	0.569691	0.45402	0.308654	0.526025	0.365801	0.508402	0.476338	0.496809		1.34109e-33	5.51165e-13	5.67423e-11	1.57693e-40	3.68061e-09	3.36601e-42	9.3228e-10	3.86618e-05	9.24798e-33	2.09597e-31
2	88990555	cg01494896	RPIA	Shore	TSS1500		0.107534	0.133075	0.108129	0.0812395		0.360085	0.472916	0.523973	0.403016	0.401442	0.438826	0.336346	0.493349	0.391031	0.453716		7.85956e-24	1.89007e-13	2.68984e-10	1.58873e-33	3.40868e-11	1.12435e-42	6.79871e-07	6.19346e-06	1.10458e-26	2.16364e-27
2	89065442	cg01506298	FLJ40330	Island	Body		0.379772	0.482684	0.458843	0.44634		0.730904	0.765885	0.853672	0.647355	0.657894	0.797623	0.757688	0.741612	0.744316	0.805145		6.5452e-14	5.26717e-13	1.07515e-10	4.25061e-21	1.63839e-06	4.28117e-42	1.97918e-09	6.19346e-06	4.74523e-27	2.65019e-29
2	91777292	cg06550232		Island			0.477105	0.559602	0.560413	0.496435		0.799655	0.817531	0.838448	0.806342	0.753804	0.82921	0.712762	0.840372	0.812507	0.830846		7.56428e-32	3.17329e-14	2.04758e-10	1.90462e-44	2.44934e-11	4.31604e-43	5.73771e-09	6.19346e-06	3.53432e-34	1.4013e-33
2	92162790	cg13955931		Island			0.43336	0.551491	0.543605	0.436052		0.744885	0.753814	0.729895	0.725574	0.763892	0.71677	0.727705	0.756973	0.727949	0.742555		4.9729e-33	3.17329e-14	1.13973e-10	3.35045e-43	9.17546e-12	2.49234e-41	1.41927e-09	6.19346e-06	2.46398e-33	1.62713e-33
2	97304298	cg21821659	KIAA1310;KIAA1310	Island	TSS200;TSS200		0.045733	0.0480127	0.0691229	0.0604036		0.622778	0.328903	0.466896	0.40164	0.325776	0.439435	0.276683	0.591731	0.371844	0.425029		8.72287e-34	6.29182e-14	5.55043e-11	3.98105e-43	1.09185e-08	5.1742e-43	3.25494e-08	6.19346e-06	8.90992e-31	1.01315e-30
2	97304386	cg22057050	KIAA1310;KIAA1310	Island	TSS1500;TSS1500		0.173432	0.270744	0.35735	0.14379		0.832732	0.836123	0.818786	0.740835	0.697559	0.815995	0.69445	0.799641	0.745429	0.775189		3.13277e-33	3.08347e-14	5.55043e-11	2.09114e-45	8.63832e-11	2.01444e-43	6.50446e-10	6.19346e-06	4.95297e-34	8.12198e-33
2	98340511	cg27425784	ZAP70	Island	Body		0.629046	0.747306	0.818501	0.682228		0.912915	0.908811	0.92197	0.882308	0.911299	0.884295	0.899296	0.925315	0.886069	0.902178		8.13619e-33	3.63637e-14	5.55043e-11	8.44475e-42	9.17546e-12	1.79015e-40	6.50446e-10	6.19346e-06	1.61412e-32	1.55849e-33
2	98365143	cg20820876		Open sea			0.579855	0.52675	0.536764	0.730557		0.190942	0.102372	0.112065	0.103604	0.126346	0.10389	0.0702825	0.0782093	0.114086	0.0996772		8.80998e-34	3.08347e-14	5.55043e-11	1.67459e-45	9.17546e-12	2.01444e-43	6.50446e-10	6.19346e-06	2.41166e-34	1.18946e-33
2	98852938	cg16349827	VWA3B	Open sea	Body		0.256341	0.37753	0.267686	0.30624		0.687228	0.525068	0.666576	0.631163	0.575034	0.754972	0.57037	0.718893	0.675902	0.732769		6.39855e-27	1.92715e-07	1.67359e-09	4.67758e-34	7.03325e-09	1.79647e-41	7.66388e-07	0.000136076	5.99588e-26	1.68337e-29
2	98963062	cg24778248	CNGA3;CNGA3	Island	5'UTR;5'UTR		0.0575658	0.135267	0.102374	0.0698836		0.511113	0.546089	0.714497	0.675838	0.428406	0.744872	0.469597	0.680607	0.573434	0.644551		2.46219e-31	3.08347e-14	6.68689e-11	1.60892e-45	9.17546e-12	2.01444e-43	8.36734e-10	6.19346e-06	2.56293e-34	1.21754e-33
2	98964436	cg21488538	CNGA3;CNGA3	Shore	5'UTR;5'UTR		0.097923	0.169073	0.231594	0.0729854		0.78812	0.409043	0.549212	0.54675	0.355307	0.617873	0.37746	0.410164	0.466097	0.601107		1.58777e-33	8.28844e-10	3.79126e-09	1.4858e-37	3.37403e-05	2.63208e-42	1.73169e-05	4.13531e-05	2.118e-18	4.15706e-23
2	99438903	cg18667659	C2orf55	Island	Body		0.463495	0.638857	0.630089	0.587853		0.876623	0.853715	0.828345	0.781543	0.842783	0.835092	0.809523	0.875705	0.826233	0.848711		9.04548e-34	3.08347e-14	1.46833e-10	1.1454e-35	1.29499e-11	2.82501e-42	1.71688e-09	6.19346e-06	2.57143e-33	2.74428e-33
2	101435094	cg00584683		Island			0.082922	0.167545	0.20279	0.0815086		0.538016	0.310877	0.582566	0.413656	0.386237	0.557436	0.304399	0.47426	0.465474	0.485532		6.46967e-24	1.68873e-10	7.01147e-11	5.52398e-32	2.41478e-08	1.47893e-42	2.40934e-05	0.00355396	2.79713e-25	1.26667e-27
2	101435551	cg16157435	NPAS2	Island	TSS1500		0.0894445	0.21104	0.160584	0.0740662		0.473682	0.49882	0.687668	0.566025	0.352513	0.627957	0.444447	0.610208	0.520935	0.566188		4.26198e-27	3.13139e-14	5.55043e-11	1.82561e-42	1.06775e-09	2.81215e-43	2.12039e-09	8.12959e-06	1.0839e-32	2.62087e-32
2	101436427	cg10165847	NPAS2	Island	TSS200		0.00860788	0.119232	0.0294746	0.0477382		0.370489	0.409094	0.774853	0.605338	0.264521	0.705686	0.466818	0.696587	0.518684	0.585541		1.96616e-15	2.97708e-13	5.55043e-11	7.40462e-42	3.65307e-09	2.78872e-43	8.42682e-09	7.97722e-06	2.24931e-30	3.12542e-31
2	101436923	cg14383135	NPAS2	Island	5'UTR		0.00655952	0.0461257	0.0166177	0.0235307		0.331321	0.431554	0.69975	0.554804	0.236539	0.618274	0.408092	0.644028	0.480021	0.557523		2.12551e-18	3.41276e-14	5.55043e-11	3.31067e-42	6.75398e-11	5.06039e-43	3.96636e-09	1.80115e-05	1.94219e-29	8.00838e-32
2	101618261	cg22809047	RPL31;RPL31;RPL31	Island	TSS1500;TSS1500;TSS1500		0.670603	0.810419	0.813614	0.747773		0.918418	0.912793	0.910066	0.912972	0.912862	0.908041	0.921206	0.929678	0.906339	0.912142		1.69453e-33	4.17435e-14	1.10705e-10	2.25089e-44	1.01998e-11	8.02431e-42	6.50446e-10	6.19346e-06	5.13805e-33	4.57066e-33
2	101618394	cg10148764	RPL31;RPL31;RPL31	Island	TSS1500;TSS1500;TSS1500		0.110863	0.260062	0.246008	0.135197		0.645497	0.541744	0.618013	0.412054	0.438791	0.589237	0.452333	0.649261	0.457029	0.482029		8.73408e-34	3.36295e-14	1.13973e-10	1.92482e-35	2.78456e-11	9.58109e-43	9.80538e-09	6.5472e-06	2.36262e-30	3.22991e-31
2	102234418	cg13504055		Open sea			0.779579	0.76599	0.797831	0.786907		0.342511	0.286149	0.303623	0.28623	0.267368	0.297215	0.259602	0.248349	0.299715	0.291359		1.05246e-25	3.08347e-14	5.55043e-11	1.60892e-45	9.17546e-12	2.01444e-43	6.50446e-10	6.19346e-06	2.41166e-34	1.18946e-33
2	102758946	cg09363443		Island			0.0835699	0.187585	0.228595	0.0533376		0.674324	0.438665	0.711078	0.439715	0.390666	0.719105	0.406021	0.552223	0.573181	0.636045		3.17793e-30	1.26506e-12	5.56631e-11	3.82877e-31	1.22384e-07	2.01444e-43	5.51648e-08	6.85406e-05	1.61943e-29	1.01131e-31
2	102758971	cg19754707		Island			0.0722296	0.166443	0.159755	0.0907807		0.582863	0.447944	0.639746	0.397523	0.350155	0.668552	0.414131	0.447887	0.498405	0.581034		1.09938e-31	1.11633e-12	5.55043e-11	5.07522e-34	8.09345e-08	2.01444e-43	2.93169e-07	3.86618e-05	3.18623e-28	3.65399e-33
2	102759576	cg06880612		Island			0.161806	0.301733	0.306556	0.131411		0.671626	0.574027	0.714523	0.548194	0.487838	0.721782	0.519094	0.615879	0.635174	0.679772		2.47276e-30	8.324e-13	5.67423e-11	5.85259e-37	5.0598e-10	2.01444e-43	8.45834e-09	6.19346e-06	1.25858e-32	1.67475e-33
2	105459164	cg08189989		Island			0.00715231	0.0567666	0.0202778	0.0137537		0.486865	0.439326	0.765577	0.58666	0.226906	0.680215	0.505132	0.700803	0.61418	0.649221		3.28725e-17	1.17719e-11	5.55043e-11	7.86353e-43	3.70959e-08	2.35649e-43	6.52404e-09	9.95097e-06	4.72204e-33	6.37763e-33
2	105459317	cg19267252		Island			0.0385874	0.148	0.106271	0.0771814		0.525227	0.445807	0.671659	0.558064	0.29134	0.641763	0.406526	0.629616	0.582871	0.59207		2.36845e-22	4.82579e-14	8.0858e-11	1.28551e-44	1.11432e-09	2.01444e-43	3.73602e-09	1.09095e-05	5.91993e-34	3.07282e-33
2	105459775	cg00619126		Island			0.0269925	0.160015	0.10404	0.0456035		0.472094	0.4961	0.695801	0.585466	0.358869	0.620689	0.412146	0.649137	0.587709	0.614582		3.613e-20	5.6428e-14	5.55043e-11	2.40391e-44	9.70407e-11	2.04661e-43	1.34495e-09	7.81345e-06	4.18481e-34	1.18946e-33
2	105460263	cg00001747		Island			0.031799	0.22561	0.133607	0.0562663		0.580149	0.485936	0.783413	0.596394	0.354258	0.687525	0.501578	0.689622	0.628502	0.682144		2.39056e-25	1.39253e-12	5.55043e-11	3.77351e-40	3.58507e-08	2.98859e-42	7.55941e-09	8.34294e-06	1.09095e-30	1.82778e-31
2	105460715	cg02013838		Island			0.0531074	0.206146	0.164495	0.0672611		0.584314	0.463812	0.798143	0.599862	0.357144	0.661109	0.398849	0.681418	0.57281	0.666605		5.42453e-22	2.44221e-10	6.0243e-11	6.53232e-41	1.87961e-06	9.75676e-41	1.7508e-07	2.41606e-05	1.76457e-28	7.44394e-31
2	105735756	cg08019058		Open sea			0.618101	0.6814	0.748842	0.617445		0.94089	0.892703	0.891672	0.852833	0.911007	0.893707	0.885463	0.904075	0.878872	0.881672		8.72287e-34	3.91737e-14	1.33374e-10	6.26399e-35	3.60989e-11	4.97933e-42	8.54857e-08	6.41089e-05	8.32827e-32	1.04339e-29
2	106014950	cg02054792	FHL2;FHL2;FHL2;FHL2	Island	5'UTR;5'UTR;5'UTR;5'UTR		0.063438	0.164703	0.206036	0.0532061		0.634017	0.53397	0.730104	0.66258	0.359374	0.708407	0.463335	0.700277	0.621861	0.633099		3.18441e-25	6.64313e-14	5.55043e-11	1.16849e-43	4.85508e-08	2.0629e-43	1.06481e-07	6.19346e-06	3.86168e-33	3.01148e-31
2	106015079	cg10349436	FHL2;FHL2;FHL2;FHL2	Island	5'UTR;5'UTR;5'UTR;5'UTR		0.0473109	0.0879122	0.069725	0.0484101		0.423857	0.540432	0.728065	0.68568	0.288964	0.693799	0.359149	0.704675	0.574401	0.594312		7.74723e-19	3.08347e-14	5.55043e-11	1.79836e-45	1.00395e-11	2.01444e-43	7.63455e-10	6.19346e-06	2.41166e-34	1.18946e-33
2	107502677	cg20483857	ST6GAL2;ST6GAL2;ST6GAL2	Island	TSS200;5'UTR;5'UTR		0.0076809	0.108409	0.0423447	0.0232533		0.604383	0.70194	0.71449	0.714529	0.332939	0.708877	0.634689	0.74839	0.639489	0.687913		3.74799e-30	3.08347e-14	5.55043e-11	1.60892e-45	1.01989e-08	2.01444e-43	6.50446e-10	6.19346e-06	5.47003e-34	1.25183e-33
2	107502679	cg19412467	ST6GAL2;ST6GAL2;ST6GAL2	Island	TSS200;5'UTR;5'UTR		0.0375898	0.216659	0.1175	0.0666285		0.684989	0.761879	0.773283	0.77838	0.426062	0.770993	0.719135	0.807918	0.714179	0.751818		3.62243e-32	3.08347e-14	5.55043e-11	1.60892e-45	1.01975e-08	2.01444e-43	6.50446e-10	6.19346e-06	3.22243e-34	1.24321e-33
2	107502793	cg14209299	ST6GAL2;ST6GAL2;ST6GAL2	Island	TSS200;5'UTR;5'UTR		0.0180073	0.0716426	0.0369507	0.0639829		0.510996	0.605278	0.669352	0.668223	0.244981	0.653394	0.485705	0.648545	0.563059	0.627529		1.73178e-29	3.08347e-14	5.55043e-11	1.60892e-45	2.13036e-07	2.01444e-43	7.89144e-10	6.45452e-06	8.22231e-33	2.13858e-33
2	107503233	cg16935065	ST6GAL2;ST6GAL2;ST6GAL2	Island	5'UTR;5'UTR;TSS1500		0.0527855	0.125088	0.0809233	0.0757663		0.55445	0.637854	0.775396	0.707512	0.323798	0.761572	0.509352	0.784806	0.653639	0.698532		1.80644e-30	3.08347e-14	5.55043e-11	1.60892e-45	6.82066e-09	2.01444e-43	6.50446e-10	6.19346e-06	7.68575e-33	1.2919e-33
2	107503662	cg08236767	ST6GAL2;ST6GAL2;ST6GAL2	Island	TSS200;TSS200;TSS1500		0.0234747	0.150723	0.0898833	0.0429259		0.614463	0.712623	0.811206	0.753365	0.331986	0.791187	0.594355	0.786079	0.688782	0.745309		5.44222e-30	3.08347e-14	5.55043e-11	1.60892e-45	4.29243e-09	2.01444e-43	6.57212e-10	6.25905e-06	3.0544e-33	1.99606e-33
2	107503672	cg21649258	ST6GAL2;ST6GAL2;ST6GAL2	Island	TSS200;TSS200;TSS1500		0.0267517	0.183947	0.113855	0.0705088		0.588396	0.667539	0.736158	0.704944	0.349733	0.714671	0.565923	0.721279	0.630048	0.682006		2.93533e-31	6.54273e-14	5.55043e-11	1.60892e-45	5.21776e-10	2.01444e-43	6.50446e-10	7.18255e-06	2.68928e-33	2.79629e-33
2	107503728	cg08528626	ST6GAL2;ST6GAL2;ST6GAL2	Island	TSS200;TSS200;TSS1500		0.0573194	0.241333	0.207691	0.0568483		0.702891	0.827527	0.804677	0.819459	0.494614	0.813093	0.790408	0.832685	0.757184	0.802898		6.93667e-33	3.08347e-14	5.55043e-11	1.60892e-45	1.71002e-10	2.01444e-43	6.50446e-10	6.19346e-06	2.61023e-34	1.18946e-33
2	107503834	cg02828023	ST6GAL2;ST6GAL2;ST6GAL2	Island	TSS1500;TSS1500;TSS1500		0.0383837	0.148256	0.145145	0.0512269		0.642217	0.646803	0.784597	0.699052	0.310079	0.745456	0.537629	0.757193	0.64986	0.705886		1.67072e-32	3.08347e-14	5.55043e-11	1.60892e-45	5.21776e-10	2.01444e-43	6.50446e-10	6.37842e-06	3.13408e-34	1.18946e-33
2	107504349	cg26840082	ST6GAL2;ST6GAL2	Shore	TSS1500;TSS1500		0.165392	0.232672	0.233063	0.11296		0.616877	0.471415	0.613152	0.464455	0.488265	0.527771	0.406911	0.532262	0.516587	0.549504		2.36497e-19	8.80944e-08	2.27295e-09	1.64063e-18	0.000191233	3.90727e-30	0.000426452	0.00012798	2.87269e-16	1.16916e-20
2	108602860	cg11355135	SLC5A7	Island	TSS200		0.101528	0.290356	0.241661	0.107835		0.833177	0.553079	0.756332	0.612686	0.546261	0.668602	0.417449	0.795048	0.621644	0.688122		8.72287e-34	1.6834e-12	2.11673e-10	4.55947e-39	4.56741e-09	5.14107e-40	8.27417e-06	6.19346e-06	2.65786e-28	6.44448e-30
2	108602906	cg05311412	SLC5A7	Island	TSS200		0.0260802	0.121319	0.0700403	0.0370385		0.779645	0.629486	0.743041	0.589091	0.425085	0.700663	0.470342	0.800293	0.607551	0.687014		1.13654e-33	3.41222e-14	6.15417e-11	6.17438e-42	3.39575e-11	2.02517e-42	4.03857e-09	6.19346e-06	1.55575e-31	1.15961e-32
2	108602931	cg14613271	SLC5A7	Island	TSS200		0.0644134	0.144009	0.107668	0.0887841		0.716007	0.490039	0.658458	0.492247	0.337233	0.592509	0.404357	0.737837	0.517996	0.595449		1.17926e-32	3.60087e-14	1.67516e-10	9.17683e-41	3.86456e-08	2.98859e-42	3.57233e-08	6.19346e-06	5.52385e-29	4.3966e-31
2	108602937	cg18771173	SLC5A7	Island	TSS200		0.0239722	0.137463	0.10563	0.0528356		0.775451	0.574353	0.723966	0.567055	0.418088	0.672549	0.482913	0.801093	0.593777	0.666424		1.11214e-33	3.1988e-14	7.88518e-11	1.4944e-43	6.00235e-11	3.60251e-43	2.18325e-09	6.19346e-06	1.26839e-32	8.10721e-33
2	108602979	cg26001902	SLC5A7	Island	TSS200		0.0350741	0.23663	0.164815	0.0745998		0.80918	0.865001	0.833416	0.82565	0.777894	0.837554	0.785836	0.900735	0.802869	0.831814		1.92744e-33	3.08347e-14	5.56631e-11	1.66546e-45	9.17546e-12	2.01444e-43	6.50446e-10	6.19346e-06	2.41166e-34	1.18946e-33
2	108603005	cg16232126	SLC5A7;SLC5A7	Island	1stExon;5'UTR		0.0692372	0.280973	0.241098	0.10045		0.758068	0.799618	0.783417	0.790359	0.73346	0.784964	0.771208	0.86058	0.75878	0.788152		4.51479e-33	3.62092e-14	5.55043e-11	1.66546e-45	1.00395e-11	2.01444e-43	6.50446e-10	6.19346e-06	2.57496e-34	1.18946e-33
2	108603193	cg26333822	SLC5A7;SLC5A7	Island	1stExon;5'UTR		0.0211333	0.112367	0.0802491	0.027934		0.436759	0.541226	0.586637	0.552729	0.491894	0.59226	0.44496	0.649715	0.517695	0.547773		1.61047e-26	3.08347e-14	5.55043e-11	1.60892e-45	9.17546e-12	2.01444e-43	6.50446e-10	6.19346e-06	2.41166e-34	1.18946e-33
2	108603244	cg07186154	SLC5A7	Island	5'UTR		0.0541969	0.218754	0.171865	0.126225		0.529802	0.503645	0.59775	0.492936	0.414616	0.573613	0.393321	0.522026	0.509455	0.545127		5.51689e-26	3.08347e-14	5.55043e-11	4.44256e-44	3.60989e-11	2.16588e-43	5.07416e-09	9.72677e-06	2.51818e-33	2.89314e-33
2	108603456	cg20547653	SLC5A7	Island	5'UTR		0.148565	0.241265	0.218118	0.168221		0.520848	0.555643	0.664629	0.602265	0.454707	0.662647	0.492221	0.611965	0.57319	0.620207		4.31299e-22	3.08347e-14	5.55043e-11	1.61867e-45	9.6219e-12	2.01444e-43	6.50446e-10	6.19346e-06	2.77559e-34	1.18946e-33
2	108603466	cg06662812	SLC5A7	Island	5'UTR		0.0617018	0.18544	0.162574	0.076303		0.515832	0.498408	0.668643	0.581879	0.438698	0.637543	0.46211	0.640993	0.548221	0.618408		5.51689e-26	3.08347e-14	5.55043e-11	1.67459e-45	9.89495e-12	2.01802e-43	6.98208e-10	6.19346e-06	3.62933e-34	1.18946e-33
2	110371607	cg06850467	SEPT10;SEPT10;SEPT10;ANKRD57;SEPT10	Island	5'UTR;1stExon;1stExon;TSS1500;5'UTR		0.045243	0.203823	0.0774506	0.139165		0.459716	0.475091	0.508019	0.517708	0.287013	0.498187	0.434598	0.471945	0.449626	0.478522		1.61306e-33	3.2458e-14	5.55043e-11	3.71432e-45	9.29188e-09	2.50411e-43	6.10217e-09	7.58095e-05	8.77159e-33	2.43753e-32
2	110371903	cg21563597	SEPT10;ANKRD57;SEPT10	Island	TSS200;TSS200;TSS200		0.00824983	0.0408836	0.00799865	0.00970145		0.704796	0.515904	0.691569	0.677791	0.216214	0.706241	0.406238	0.726816	0.566463	0.633772		4.58967e-33	8.24764e-14	5.55043e-11	2.13372e-45	2.69563e-08	2.15439e-43	1.50108e-08	8.00627e-05	2.86161e-32	1.25606e-32
2	110372285	cg20930114	SEPT10;SEPT10;ANKRD57	Island	TSS1500;TSS1500;1stExon		0.0658051	0.176678	0.134534	0.140911		0.613571	0.479546	0.642479	0.573113	0.320929	0.630301	0.401679	0.685466	0.55433	0.588109		5.07158e-33	3.91737e-14	5.55043e-11	3.9304e-45	5.49522e-09	2.82807e-43	6.48908e-09	8.9753e-06	3.70689e-33	4.03413e-32
2	110873394	cg04397433	MALL;MALL	Island	5'UTR;1stExon		0.0190515	0.219676	0.146279	0.0562931		0.653898	0.709431	0.752707	0.747984	0.475018	0.757194	0.640951	0.752917	0.697793	0.732066		1.25958e-32	3.08347e-14	5.55043e-11	1.86593e-45	2.26001e-10	2.01444e-43	6.77922e-10	7.15825e-06	3.89195e-34	1.52085e-33
2	113341711	cg26009035	CHCHD5	Island	TSS1500		0.102757	0.190434	0.198917	0.141838		0.71761	0.33356	0.540253	0.476403	0.371865	0.604634	0.369671	0.653847	0.48555	0.496903		7.19761e-33	1.81757e-08	3.42294e-09	9.90448e-37	4.91821e-07	2.43166e-42	3.89103e-05	1.35301e-05	4.82439e-26	3.1199e-21
2	114737459	cg15915602		Island			0.650802	0.582505	0.691348	0.709874		0.914056	0.91338	0.894774	0.890782	0.906421	0.881412	0.9054	0.916805	0.885704	0.900367		9.81493e-33	3.13139e-14	1.29132e-10	1.12646e-43	9.17546e-12	6.25927e-42	6.50446e-10	6.19346e-06	6.5688e-33	6.00271e-33
2	115419846	cg01622385	DPP10	Island	Body		0.28304	0.364251	0.338606	0.336885		0.736548	0.628882	0.708662	0.576926	0.547857	0.674202	0.529524	0.791582	0.616682	0.669511		5.36299e-33	3.70505e-14	8.0858e-11	7.774e-35	1.30562e-10	1.69597e-39	2.45831e-08	6.19346e-06	1.97586e-28	2.78585e-30
2	115420053	cg24654266	DPP10	Island	Body		0.317068	0.421021	0.378457	0.377928		0.740825	0.66243	0.730615	0.591289	0.550969	0.693068	0.566704	0.776146	0.650685	0.695752		2.39635e-33	4.82579e-14	5.73909e-11	5.13359e-30	3.17706e-08	3.61387e-40	9.80538e-09	6.5472e-06	3.99522e-29	3.90147e-31
2	115420215	cg24723140	DPP10	Island	Body		0.448574	0.582153	0.559542	0.569788		0.875523	0.812271	0.817527	0.724057	0.768248	0.766687	0.763866	0.894235	0.78137	0.808832		9.00438e-34	3.08347e-14	1.04371e-10	8.18604e-28	4.85946e-11	3.54062e-32	7.55941e-09	6.19346e-06	5.79798e-27	1.3312e-28
2	115918745	cg12666279	DPP10;DPP10	Island	TSS1500;Body		0.035546	0.128084	0.132572	0.0702648		0.760776	0.657792	0.7941	0.623861	0.429012	0.771866	0.508974	0.677269	0.645056	0.681492		4.85616e-31	3.08347e-14	5.55043e-11	5.9218e-45	9.98401e-11	2.21503e-42	8.93381e-10	1.31158e-05	4.73992e-32	5.87498e-33
2	115919006	cg03753331	DPP10;DPP10	Island	TSS1500;Body		0.0659583	0.179534	0.148041	0.0732236		0.652892	0.729835	0.792789	0.763225	0.371359	0.766989	0.502025	0.655574	0.617687	0.67375		3.46199e-29	3.08347e-14	5.55043e-11	1.60892e-45	5.83421e-07	3.16624e-43	1.69685e-07	0.000116363	6.88247e-28	5.34177e-32
2	115919009	cg21678377	DPP10;DPP10	Island	TSS1500;Body		0.0315203	0.12382	0.0874136	0.0434475		0.645019	0.757574	0.806286	0.784923	0.37163	0.781264	0.510395	0.687326	0.618801	0.689714		2.49185e-30	3.08347e-14	5.55043e-11	1.61499e-45	1.33608e-07	2.82807e-43	5.69112e-08	4.42229e-05	4.93075e-26	1.13962e-31
2	115919366	cg04617755	DPP10;DPP10	Island	TSS1500;Body		0.0279778	0.0767791	0.0596115	0.0635932		0.564625	0.564355	0.710121	0.613575	0.269296	0.684443	0.308291	0.601306	0.501151	0.547536		8.37046e-30	4.26302e-14	5.55043e-11	2.06447e-45	1.75866e-06	2.58015e-43	7.32095e-06	0.000116917	2.68494e-24	3.04173e-29
2	115919785	cg04075191	DPP10;DPP10;DPP10	Island	Body;1stExon;5'UTR		0.094193	0.23812	0.219773	0.137822		0.717843	0.77161	0.766678	0.774211	0.518157	0.754733	0.599649	0.771376	0.664051	0.734639		7.47589e-31	3.70505e-14	7.8517e-11	2.7075e-45	9.74959e-11	2.54877e-43	2.05799e-09	2.41338e-05	2.12485e-32	3.08734e-33
2	115919829	cg01718116	DPP10;DPP10	Island	Body;1stExon		0.0511554	0.174357	0.137015	0.0729172		0.685902	0.723437	0.775638	0.746571	0.464665	0.749742	0.552313	0.722411	0.631003	0.70814		2.05936e-30	3.08347e-14	5.55043e-11	1.60892e-45	3.47127e-10	2.01444e-43	3.73602e-09	2.95462e-05	7.03671e-32	2.50227e-33
2	115919950	cg00089091	DPP10;DPP10	Island	Body;Body		0.0386308	0.164751	0.142486	0.0813857		0.71433	0.647096	0.763589	0.681195	0.392159	0.768967	0.442769	0.654093	0.638176	0.681121		7.01623e-31	3.08347e-14	5.55043e-11	1.60892e-45	1.38699e-10	2.03218e-43	2.43734e-09	7.97722e-06	1.50869e-32	1.47493e-33
2	115920221	cg13777681	DPP10;DPP10	Island	Body;Body		0.0319067	0.0725945	0.062603	0.0901781		0.724713	0.567851	0.701021	0.579733	0.284385	0.702812	0.402724	0.638872	0.535463	0.599804		2.93132e-27	3.14445e-13	6.56416e-11	1.20032e-37	3.60481e-05	1.28051e-39	2.6299e-07	8.278e-05	1.05881e-19	3.36439e-27
2	115920764	cg05667379	DPP10;DPP10	Island	Body;Body		0.0619796	0.228318	0.209163	0.0715564		0.703434	0.688864	0.765229	0.736129	0.465316	0.73852	0.536123	0.619516	0.661394	0.696704		1.25648e-31	3.08347e-14	6.15417e-11	2.33994e-45	3.26306e-10	2.24289e-43	1.02152e-09	2.11636e-05	6.27844e-33	3.1337e-33
2	119067552	cg03584544		Open sea			0.0510506	0.119161	0.0946894	0.0994166		0.544577	0.559579	0.628372	0.529306	0.424562	0.693231	0.545478	0.594083	0.619588	0.623055		4.24686e-18	3.08347e-14	1.56697e-10	1.27947e-42	4.72134e-11	2.68534e-43	8.93381e-10	4.42229e-05	2.61023e-34	5.51314e-33
2	119067579	cg11124130		Open sea			0.11092	0.244798	0.145958	0.141786		0.579316	0.649267	0.75299	0.633822	0.544214	0.740371	0.549347	0.736384	0.681278	0.688119		2.79366e-16	3.08347e-14	6.0243e-11	1.38093e-40	1.51705e-10	3.67625e-43	2.03678e-09	4.27572e-05	8.37644e-34	3.94455e-32
2	119067637	cg03819783		Open sea			0.0200858	0.0432955	0.0272257	0.0215345		0.386098	0.429219	0.613586	0.490117	0.280283	0.600899	0.302857	0.582079	0.514045	0.55195		1.59147e-13	3.08347e-14	5.55043e-11	1.60892e-45	9.45227e-12	2.01444e-43	6.50446e-10	6.19346e-06	2.41166e-34	1.18946e-33
2	119067753	cg19302722		Open sea			0.00824323	0.0252933	0.0111869	0.0213292		0.360496	0.512042	0.592399	0.496882	0.295889	0.600022	0.341414	0.687411	0.51507	0.560016		2.12342e-16	3.08347e-14	5.55043e-11	1.61584e-45	1.09263e-11	2.0629e-43	6.50446e-10	6.19346e-06	2.41166e-34	1.1934e-33
2	119067928	cg05998607		Open sea			0.0268596	0.0348925	0.0282392	0.0292612		0.359285	0.438752	0.580989	0.494633	0.267068	0.632397	0.345164	0.554012	0.519026	0.557329		2.18779e-20	3.08347e-14	5.55043e-11	1.60892e-45	9.17546e-12	2.01444e-43	6.50446e-10	1.86021e-05	2.41166e-34	1.75329e-33
2	119068007	cg20961469		Open sea			0.0223683	0.0420601	0.0358094	0.0397889		0.369327	0.489445	0.671563	0.475157	0.237265	0.670125	0.338239	0.597712	0.526694	0.56394		3.41763e-14	3.08347e-14	5.55043e-11	2.18211e-45	7.25401e-09	2.65571e-43	4.91252e-09	6.19346e-06	2.4135e-33	2.09962e-33
2	119566109	cg16326242		Open sea			0.0352911	0.0925207	0.090614	0.0303162		0.497015	0.269319	0.544387	0.440966	0.298486	0.574558	0.298799	0.622958	0.402137	0.455064		6.01646e-29	9.38112e-14	5.55043e-11	5.94449e-44	3.38804e-07	2.03218e-43	1.36891e-08	0.000136076	1.657e-31	1.3589e-30
2	119592754	cg20599967		Island			0.0576633	0.170868	0.144755	0.069766		0.592519	0.512714	0.728959	0.662476	0.357853	0.746238	0.426803	0.582135	0.592378	0.632434		5.6138e-29	4.94565e-14	5.55043e-11	1.92484e-45	2.96976e-10	2.03877e-43	4.22035e-09	6.5472e-06	1.64946e-32	3.39266e-33
2	119599189	cg10846615		Island			0.0396129	0.145846	0.126253	0.0650915		0.680014	0.438735	0.624238	0.499613	0.340785	0.63627	0.479528	0.741461	0.52357	0.559143		6.32617e-31	8.80261e-10	7.54877e-11	2.52832e-38	4.03835e-09	1.06334e-41	6.85056e-09	1.05265e-05	4.53992e-29	1.8277e-30
2	119602901	cg20248516	EN1	Island	Body		0.123379	0.328063	0.276918	0.123125		0.723741	0.584514	0.724102	0.679483	0.426697	0.749203	0.390492	0.581115	0.649535	0.658023		5.83496e-31	5.26717e-13	7.01147e-11	4.9434e-42	3.58874e-05	2.38732e-42	0.000291734	0.000116363	1.17043e-30	1.9963e-30
2	119603133	cg00654888	EN1	Island	Body		0.137807	0.339102	0.334592	0.151833		0.769198	0.611987	0.663324	0.630819	0.499982	0.713373	0.548241	0.653265	0.615143	0.659976		9.4604e-34	7.4131e-14	2.04758e-10	1.48742e-39	2.31795e-10	2.47684e-42	3.11383e-07	5.7941e-05	8.08467e-32	7.23868e-32
2	119605441	cg20804050	EN1;EN1	Island	1stExon;5'UTR		0.0249374	0.195584	0.100912	0.0545044		0.654882	0.623055	0.638531	0.549072	0.378141	0.680554	0.308131	0.592976	0.557592	0.59261		9.11906e-34	3.08347e-14	5.9086e-11	2.65213e-42	1.76161e-10	2.01444e-43	2.17541e-08	1.02892e-05	4.60807e-33	5.39569e-33
2	119606055	cg03266453	EN1	Island	TSS1500		0.0503695	0.127401	0.101341	0.092116		0.633614	0.511971	0.569399	0.513658	0.279374	0.675828	0.268894	0.456221	0.48564	0.536806		3.46549e-32	3.84472e-14	6.41133e-11	2.78886e-41	4.06774e-10	2.18521e-43	8.50838e-06	0.00082305	3.34872e-32	3.5985e-32
2	119607379	cg03726556		Island			0.0906228	0.232307	0.23218	0.08665		0.758688	0.566714	0.608296	0.612574	0.452638	0.708264	0.467119	0.739392	0.606385	0.676946		2.97214e-33	5.20329e-14	1.21241e-10	1.07217e-43	3.58315e-10	2.79198e-43	2.60613e-07	6.19346e-06	1.1013e-31	2.74428e-33
2	119607395	cg14228146		Island			0.103114	0.285344	0.253321	0.10494		0.780258	0.7221	0.720177	0.718106	0.524262	0.771663	0.535238	0.792729	0.694341	0.715052		8.72287e-34	3.08347e-14	7.36015e-11	8.74275e-45	4.06398e-11	2.13922e-43	3.31102e-09	6.19346e-06	5.29326e-34	1.69814e-33
2	119607573	cg17030233		Island			0.0778899	0.205657	0.188425	0.0803792		0.669568	0.593375	0.637198	0.612478	0.360829	0.672678	0.417304	0.503697	0.586516	0.626555		5.91448e-33	3.08347e-14	6.68689e-11	5.0971e-45	8.65638e-10	2.18521e-43	3.62387e-09	3.86618e-05	2.88172e-33	1.7805e-33
2	119607603	cg18093372		Island			0.0624054	0.208061	0.185392	0.129224		0.724621	0.676994	0.724079	0.68562	0.430555	0.751759	0.4347	0.635633	0.654313	0.693938		6.66354e-33	3.08347e-14	5.55043e-11	1.53129e-44	8.73471e-09	2.01444e-43	1.09913e-07	5.99399e-05	1.28724e-32	1.49428e-33
2	119607636	cg22548438		Island			0.0235671	0.147996	0.118974	0.0405883		0.675185	0.566481	0.650837	0.584991	0.343106	0.709407	0.376714	0.712958	0.604014	0.622992		6.14825e-33	3.08347e-14	7.01147e-11	5.54748e-44	2.05009e-10	2.01444e-43	6.48908e-09	1.68851e-05	1.34619e-33	3.44686e-33
2	119612382	cg18173235		Shore			0.0895078	0.224843	0.169855	0.102325		0.603272	0.485802	0.546599	0.564213	0.35668	0.640396	0.346034	0.341467	0.528564	0.509769		1.60976e-27	4.24527e-13	4.82595e-10	8.19395e-40	8.08034e-05	1.68074e-42	3.69123e-05	0.0026068	7.40274e-29	5.73369e-28
2	119615496	cg04227922		Island			0.124124	0.334539	0.267306	0.177331		0.721417	0.661161	0.703696	0.705311	0.443572	0.735277	0.47731	0.738018	0.684153	0.702701		3.54282e-33	3.36295e-14	7.88518e-11	1.66597e-44	1.09915e-07	3.32594e-43	1.28404e-07	6.25905e-06	4.78573e-34	5.51314e-33
2	119615998	cg08390877		Shore			0.0483124	0.193067	0.140993	0.0538253		0.63901	0.566824	0.528766	0.632623	0.305855	0.660384	0.418706	0.595938	0.569452	0.591289		3.87067e-31	3.84472e-14	6.36944e-10	1.18859e-43	9.96111e-07	5.64288e-43	7.338e-09	7.97722e-06	1.61412e-32	1.28145e-31
2	119616769	cg26994225		Island			0.0474337	0.192063	0.127367	0.0510419		0.565069	0.491208	0.530764	0.625337	0.345554	0.68539	0.370921	0.562785	0.566239	0.570213		1.60353e-30	3.31314e-14	2.26414e-10	9.31133e-45	1.04644e-09	2.90983e-43	4.34808e-09	1.92179e-05	1.3728e-33	8.66994e-33
2	119914337	cg25048344	C1QL2	Island	3'UTR		0.0466738	0.211387	0.133862	0.0915862		0.685147	0.516064	0.781348	0.721334	0.381713	0.802135	0.467313	0.779231	0.641396	0.673761		5.38895e-32	2.16798e-12	5.55043e-11	9.75581e-45	2.21389e-06	2.01444e-43	1.80502e-07	7.81345e-06	8.64242e-31	1.4752e-31
2	119914553	cg07090701	C1QL2	Island	Body		0.0302668	0.189184	0.122532	0.0485328		0.576385	0.453368	0.668716	0.593579	0.325902	0.652374	0.478464	0.669743	0.517518	0.609765		5.91448e-33	2.65224e-13	5.55043e-11	6.01436e-45	1.78926e-07	2.01444e-43	9.12824e-10	6.19346e-06	2.32009e-32	2.84275e-33
2	119915139	cg11873147	C1QL2	Island	Body		0.170675	0.240628	0.224765	0.124088		0.614879	0.494372	0.676349	0.666771	0.42285	0.680246	0.532656	0.81635	0.597577	0.631476		4.85616e-31	1.97198e-12	1.85072e-10	2.9891e-45	3.94363e-11	5.54898e-43	2.51596e-09	6.19346e-06	2.78528e-32	4.63921e-32
2	119915368	cg15089219	C1QL2	Island	1stExon		0.0420179	0.140867	0.109413	0.0695203		0.598723	0.477032	0.707607	0.633927	0.331543	0.717723	0.428233	0.708129	0.583959	0.641946		1.30406e-32	5.07021e-14	5.55043e-11	1.60892e-45	2.45844e-09	2.01444e-43	6.53793e-10	6.19346e-06	1.21997e-33	1.2919e-33
2	119915783	cg20470857	C1QL2	Island	1stExon		0.118791	0.272048	0.251441	0.136059		0.678617	0.613334	0.750131	0.763691	0.52509	0.750169	0.603017	0.763664	0.692012	0.711012		5.36299e-33	3.54107e-14	5.55043e-11	1.60892e-45	2.49158e-11	2.01444e-43	7.63455e-10	6.19346e-06	2.97512e-34	1.18946e-33
2	119916017	cg00690148	C1QL2;C1QL2	Island	1stExon;5'UTR		0.0148512	0.110354	0.0574195	0.0528101		0.626677	0.475622	0.722261	0.670169	0.302952	0.738711	0.342157	0.761958	0.590802	0.648587		1.23096e-33	4.58631e-14	5.55043e-11	1.60892e-45	6.50936e-10	2.01444e-43	1.7666e-09	6.22397e-06	5.20723e-34	1.18946e-33
2	119916486	cg21858380	C1QL2	Island	TSS200		0.0423321	0.137004	0.128286	0.0910499		0.577737	0.546235	0.704684	0.682277	0.428747	0.705318	0.520568	0.713981	0.625524	0.671757		8.24228e-32	3.1988e-14	5.55043e-11	1.60892e-45	1.59029e-11	2.01444e-43	6.50446e-10	9.9977e-06	2.44259e-34	1.18946e-33
2	119916510	cg07212778	C1QL2	Island	TSS200		0.0226555	0.113334	0.106402	0.0584197		0.544625	0.492157	0.665063	0.625166	0.369801	0.657212	0.446228	0.660461	0.552389	0.609949		3.95455e-32	3.47473e-14	5.55043e-11	1.60892e-45	2.29283e-11	2.01444e-43	7.25218e-10	9.72677e-06	3.56939e-34	1.18946e-33
2	119916662	cg16849609	C1QL2	Island	TSS200		0.0416424	0.0660871	0.0795411	0.0592677		0.594474	0.539941	0.77926	0.73089	0.404448	0.786729	0.451534	0.675738	0.637716	0.668262		2.85027e-32	3.08347e-14	5.55043e-11	1.60892e-45	9.59327e-12	2.01444e-43	6.50446e-10	7.18255e-06	2.41166e-34	1.18946e-33
2	119916686	cg12891160	C1QL2	Shore	TSS1500		0.0761108	0.166418	0.182856	0.0992028		0.691162	0.63154	0.76626	0.754441	0.471226	0.783686	0.659283	0.695064	0.686798	0.726608		5.03734e-32	3.84472e-14	5.55043e-11	1.60892e-45	9.98401e-11	2.01444e-43	6.50446e-10	8.74572e-06	2.70813e-34	1.18946e-33
2	120281354	cg21082557	SCTR	Shore	Body		0.159341	0.248945	0.251568	0.137077		0.680539	0.451957	0.609125	0.652098	0.404438	0.658559	0.408494	0.560899	0.560583	0.644612		3.79573e-29	2.88744e-05	2.05255e-09	5.33727e-39	0.0024147	1.86107e-40	0.00332834	0.00365351	3.61654e-20	1.79343e-26
2	120281719	cg01013590	SCTR	Island	Body		0.0289279	0.149511	0.119264	0.0603529		0.572721	0.473261	0.714331	0.712573	0.43067	0.730934	0.430391	0.603163	0.609031	0.646069		2.5595e-32	1.15827e-13	5.55043e-11	1.60892e-45	6.7799e-11	2.01444e-43	1.15226e-09	7.81345e-06	5.01713e-34	4.77004e-33
2	120301598	cg07393857	PCDP1	Shore	TSS1500		0.09364	0.14042	0.159172	0.109919		0.572566	0.422832	0.652529	0.50696	0.342767	0.637208	0.42826	0.747693	0.546887	0.570782		1.12441e-26	1.72451e-13	6.28287e-11	9.45672e-45	4.31169e-11	2.01444e-43	9.80538e-09	6.19346e-06	2.66124e-32	2.28007e-32
2	120302419	cg02629106	PCDP1	Island	5'UTR		0.133387	0.346274	0.32626	0.206386		0.793023	0.657758	0.836862	0.816505	0.644804	0.851775	0.719951	0.836168	0.760546	0.834176		3.2455e-33	3.40775e-13	5.55043e-11	1.82828e-45	2.56244e-11	2.01444e-43	4.34808e-09	6.19346e-06	8.97706e-33	1.18946e-33
2	121200690	cg21856256		Island			0.170651	0.249973	0.218528	0.170425		0.693078	0.591292	0.717873	0.700811	0.414743	0.71675	0.502535	0.706991	0.660101	0.690151		8.72287e-34	3.08347e-14	5.55043e-11	1.60892e-45	1.61113e-10	2.01444e-43	7.15237e-10	6.45452e-06	8.7073e-34	2.24482e-33
2	122042939	cg20025003	TFCP2L1	Island	TSS200		0.0223625	0.0386312	0.0371757	0.0218492		0.354899	0.432724	0.756029	0.7395	0.272298	0.715806	0.453838	0.474257	0.539794	0.624261		4.05266e-14	3.08347e-14	5.55043e-11	1.82828e-45	1.03713e-11	2.35317e-43	6.50446e-10	6.37842e-06	8.78588e-30	1.11449e-31
2	122043074	cg20870885	TFCP2L1	Island	TSS1500		0.0584329	0.134445	0.163488	0.0938542		0.578516	0.487827	0.767966	0.68273	0.37673	0.736487	0.49495	0.552905	0.592345	0.680968		3.85931e-26	9.65811e-14	5.55043e-11	1.60892e-45	1.33608e-07	2.05484e-43	2.67093e-09	6.19929e-05	1.95485e-33	3.51752e-33
2	123418722	cg04175027		Open sea			0.145672	0.36083	0.32336	0.174353		0.733915	0.696934	0.75173	0.597111	0.56696	0.68392	0.497013	0.725515	0.638466	0.711812		8.29382e-33	3.1988e-14	7.88518e-11	6.81874e-39	8.63832e-11	1.38836e-40	6.44626e-08	1.48626e-05	1.51133e-31	1.76926e-32
2	123418757	cg17080163		Open sea			0.111292	0.326225	0.280236	0.114745		0.768335	0.623868	0.737596	0.598899	0.583373	0.641192	0.536464	0.73926	0.621116	0.652309		3.86923e-33	5.20329e-14	9.83556e-11	1.17571e-39	3.119e-11	2.30205e-40	4.72531e-08	2.49888e-05	3.54924e-31	1.58443e-31
2	124782253	cg08523865	CNTNAP5	Island	TSS1500		0.0994655	0.299879	0.243457	0.133244		0.743707	0.605931	0.714191	0.591004	0.530904	0.683791	0.512014	0.718251	0.631607	0.691656		6.38283e-33	5.33493e-14	9.54689e-11	9.81174e-43	2.23469e-11	7.06895e-43	3.01788e-09	7.97722e-06	1.09946e-32	7.78182e-33
2	124782261	cg03696599	CNTNAP5	Island	TSS1500		0.0872668	0.28143	0.22078	0.14232		0.649775	0.537219	0.604551	0.49998	0.468886	0.599503	0.403843	0.668275	0.54392	0.590915		5.79855e-33	3.08347e-14	5.55043e-11	5.60323e-42	3.2072e-11	3.52328e-43	1.45581e-08	7.65468e-06	7.68575e-33	4.57066e-33
2	124782263	cg13358636	CNTNAP5	Island	TSS1500		0.0475353	0.266662	0.194034	0.105665		0.687733	0.591741	0.642149	0.523594	0.47326	0.639506	0.381446	0.697153	0.575604	0.62966		7.98e-33	3.08347e-14	5.56631e-11	5.7789e-41	3.83094e-11	4.09802e-43	6.06008e-08	6.66284e-06	1.44085e-32	7.12475e-33
2	124782586	cg18582824	CNTNAP5	Island	TSS1500		0.0910856	0.266966	0.211254	0.120913		0.773554	0.76275	0.735649	0.702902	0.565224	0.764779	0.58843	0.833557	0.733826	0.740792		1.38591e-32	3.08347e-14	5.55043e-11	2.83713e-45	1.1674e-11	2.01444e-43	6.98208e-10	6.19346e-06	2.47054e-34	1.18946e-33
2	124782817	cg04168670	CNTNAP5	Island	TSS200		0.0922733	0.278678	0.221547	0.110353		0.613291	0.710025	0.655716	0.633414	0.349779	0.596577	0.394522	0.701239	0.589679	0.613977		2.82074e-26	3.08347e-14	6.28287e-11	1.29768e-43	9.0131e-06	1.61627e-38	1.65855e-06	8.74572e-06	9.97339e-29	3.4588e-30
2	124783243	cg01308258	CNTNAP5	Island	1stExon		0.106039	0.231905	0.193444	0.141452		0.638002	0.401418	0.558481	0.439114	0.374998	0.569726	0.366822	0.629483	0.528812	0.517391		8.81796e-32	2.96655e-12	2.11673e-10	6.4814e-37	1.18927e-08	6.13594e-43	1.40835e-07	8.9753e-06	2.91585e-32	4.83732e-31
2	129492198	cg01071159		Shelf			0.456021	0.279014	0.398915	0.589171		0.190964	0.17972	0.186209	0.192634	0.173094	0.192939	0.195064	0.174909	0.202233	0.197215		4.42633e-33	4.17435e-14	1.51737e-10	3.9216e-42	9.39679e-12	5.76119e-41	7.89144e-10	7.81345e-06	3.1046e-31	1.0423e-30
2	130970934	cg16221240		Island			0.413378	0.528274	0.531837	0.443816		0.761828	0.716576	0.785233	0.723154	0.685598	0.763899	0.680031	0.796359	0.755326	0.777224		9.81687e-34	5.4902e-14	1.25214e-10	5.43112e-42	2.70066e-09	1.47401e-42	1.9824e-08	6.19346e-06	1.19614e-33	1.2751e-33
2	130970940	cg00366531		Island			0.344824	0.493571	0.479539	0.388541		0.793241	0.722665	0.78531	0.749049	0.71923	0.770126	0.712862	0.809789	0.764474	0.784961		8.72287e-34	5.4902e-14	6.86317e-11	1.18328e-44	1.05102e-11	2.30375e-43	2.84148e-09	6.19346e-06	2.62501e-34	1.18946e-33
2	130986931	cg26170569		Island			0.237268	0.314762	0.255163	0.337669		0.728558	0.656325	0.719718	0.611114	0.592046	0.684736	0.571624	0.567075	0.678527	0.689704		1.07728e-32	4.11599e-13	1.56697e-10	8.72311e-32	2.13653e-08	5.66649e-40	2.22118e-05	0.00868222	4.6319e-30	9.34045e-29
2	130986964	cg01568492		Island			0.495639	0.635669	0.599513	0.522909		0.901561	0.865745	0.894287	0.875815	0.820212	0.896887	0.811712	0.911312	0.880603	0.891122		5.16089e-33	4.47366e-14	1.07515e-10	3.47356e-43	1.26621e-10	5.64288e-43	5.02696e-08	6.19346e-06	8.7073e-34	1.35074e-32
2	131185379	cg13017239		Island			0.122697	0.17323	0.175823	0.0889661		0.577234	0.552728	0.515514	0.618628	0.443628	0.528308	0.35736	0.597589	0.561872	0.511416		9.96964e-29	5.20329e-14	4.0588e-09	1.43839e-44	5.38696e-10	1.24504e-41	5.73771e-09	7.65468e-06	3.05292e-32	3.55215e-31
2	131485150	cg00056074		Island			0.0291677	0.0610185	0.0464615	0.0153922		0.511427	0.547914	0.778989	0.787543	0.388696	0.641925	0.59295	0.631038	0.607798	0.649422		6.14385e-21	4.65922e-13	5.55043e-11	2.87181e-45	9.17546e-12	5.3677e-43	6.50446e-10	2.41606e-05	7.36315e-32	3.87426e-33
2	131512651	cg13419390	FAM123C;FAM123C;FAM123C;FAM123C	Shore	TSS1500;TSS1500;TSS1500;TSS1500		0.235545	0.367683	0.334582	0.231696		0.707154	0.687156	0.750772	0.711246	0.54749	0.723525	0.647299	0.732476	0.701292	0.727098		6.74918e-29	3.08347e-14	9.00883e-11	5.83775e-45	8.66849e-05	1.77549e-42	8.54135e-10	6.19346e-06	3.55115e-33	1.44476e-32
2	131512961	cg17177632	FAM123C;FAM123C;FAM123C;FAM123C	Shore	TSS1500;TSS200;TSS1500;TSS1500		0.10956	0.253449	0.213207	0.14599		0.620621	0.61972	0.743964	0.677667	0.446819	0.70094	0.591775	0.819966	0.668129	0.676684		1.61827e-23	3.15078e-14	5.55043e-11	7.85082e-44	3.53357e-08	1.87926e-42	6.50446e-10	6.31553e-06	1.19245e-33	1.72921e-32
2	131512986	cg18396137	FAM123C;FAM123C;FAM123C;FAM123C	Shore	TSS1500;TSS200;TSS1500;TSS1500		0.0421385	0.124093	0.0925453	0.06677		0.44437	0.351637	0.537454	0.492201	0.266238	0.488887	0.337702	0.56229	0.449965	0.478655		2.61295e-22	7.18957e-12	5.55043e-11	2.34108e-42	1.21021e-06	1.45852e-40	1.54818e-08	8.55137e-06	3.65182e-31	1.60526e-29
2	131512990	cg13010502	FAM123C;FAM123C;FAM123C;FAM123C	Shore	TSS1500;TSS200;TSS1500;TSS1500		0.118249	0.202423	0.167148	0.172554		0.479829	0.455591	0.59921	0.536076	0.364402	0.551834	0.384833	0.541624	0.494334	0.530128		2.24933e-17	1.53052e-12	5.55043e-11	4.58714e-43	3.44748e-05	2.13608e-42	4.21161e-08	0.000380734	1.15405e-26	1.52029e-29
2	131513216	cg25784308	FAM123C;FAM123C;FAM123C;FAM123C;FAM123C	Shore	TSS1500;5'UTR;1stExon;TSS200;TSS1500		0.0419489	0.126338	0.109493	0.0402738		0.498983	0.420828	0.688149	0.642898	0.291251	0.602254	0.395566	0.606126	0.539577	0.567711		6.51419e-23	7.64207e-14	5.80958e-11	1.61499e-45	1.47569e-08	9.0862e-43	1.64642e-08	1.1947e-05	1.28419e-31	6.26151e-33
2	131513632	cg13381486	FAM123C;FAM123C;FAM123C;FAM123C	Island	TSS1500;5'UTR;5'UTR;TSS1500		0.084134	0.180382	0.163182	0.0886174		0.473844	0.517677	0.725797	0.650753	0.354464	0.701525	0.489974	0.560229	0.597054	0.623283		9.09768e-08	3.08347e-14	5.55043e-11	1.60892e-45	3.4614e-09	2.01444e-43	4.48438e-09	1.27158e-05	1.95054e-31	2.17051e-33
2	131513927	cg23606718	FAM123C;FAM123C;FAM123C;FAM123C;FAM123C;FAM123C	Island	5'UTR;5'UTR;1stExon;1stExon;5'UTR;5'UTR		0.0622733	0.228753	0.221658	0.114586		0.392324	0.601611	0.686983	0.678681	0.333856	0.646423	0.588524	0.620808	0.558752	0.625197		3.85611e-08	3.08347e-14	5.55043e-11	1.60892e-45	5.3305e-09	2.01444e-43	7.32917e-10	1.09095e-05	1.2854e-30	4.57066e-33
2	131514163	cg03882167	FAM123C;FAM123C;FAM123C;FAM123C	Island	5'UTR;5'UTR;5'UTR;5'UTR		0.0541976	0.18566	0.131941	0.0680418		0.615287	0.546752	0.732938	0.679555	0.327742	0.69383	0.474239	0.651354	0.613097	0.671615		6.40163e-31	6.81178e-14	5.55043e-11	3.61993e-45	6.21553e-09	2.5641e-43	1.38209e-09	7.18255e-06	1.80815e-32	5.51314e-33
2	131722307	cg10004780	ARHGEF4;ARHGEF4	Shore	Body;Body		0.0535215	0.154898	0.187819	0.0588232		0.567158	0.617998	0.731608	0.60027	0.304172	0.391521	0.443663	0.305715	0.453617	0.471135		7.16147e-27	3.08347e-14	1.10705e-10	1.85288e-41	6.41184e-09	2.54108e-37	1.50108e-08	0.000488495	2.85939e-24	7.17758e-27
2	132088912	cg05885936		Open sea			0.0346083	0.153146	0.11263	0.075895		0.529822	0.432762	0.638741	0.453666	0.306187	0.261103	0.332052	0.397086	0.446323	0.485238		9.09797e-29	7.8929e-13	7.54877e-11	1.21149e-38	1.32314e-05	2.11219e-29	4.60306e-07	0.00114773	2.56952e-29	5.34686e-28
2	132182671	cg20148575		Island			0.0230526	0.109896	0.0428629	0.0514732		0.423568	0.628094	0.802609	0.794618	0.462154	0.821376	0.539927	0.637983	0.727383	0.710171		4.73349e-12	9.95717e-14	5.55043e-11	1.64652e-45	1.11839e-08	2.01444e-43	1.31013e-09	4.42229e-05	6.87357e-32	4.97844e-32
2	132218302	cg05205647		Shore			0.0536969	0.185859	0.144403	0.112231		0.472384	0.364128	0.448976	0.411517	0.320198	0.458738	0.3441	0.427386	0.421271	0.435743		3.13277e-33	8.33897e-14	5.55043e-11	5.1864e-44	6.98997e-11	3.16624e-43	8.73195e-10	8.34294e-06	4.651e-33	2.45271e-33
2	132404851	cg03152912		Island			0.512763	0.592958	0.571514	0.48003		0.801668	0.763329	0.831447	0.790578	0.767711	0.817456	0.758681	0.809592	0.789918	0.814144		4.52525e-30	5.87743e-13	9.55975e-11	1.75287e-44	5.82546e-11	1.13439e-42	2.46885e-09	6.22397e-06	1.5071e-32	1.54612e-32
2	132559214	cg03747513	C2orf27B;C2orf27B	Island	1stExon;5'UTR		0.226464	0.288305	0.249957	0.217042		0.439372	0.536164	0.569292	0.625773	0.528227	0.472747	0.513464	0.618455	0.543409	0.581763		3.73045e-09	1.49089e-11	8.76408e-06	2.88955e-41	1.46802e-06	4.18861e-22	6.59603e-07	1.15904e-05	1.64502e-22	5.32349e-27
2	133014684	cg19287961	NCRNA00164;MIR663B	Island	Body;TSS200		0.323681	0.367542	0.355425	0.297297		0.70057	0.685478	0.741341	0.645416	0.597605	0.729334	0.589944	0.810414	0.676352	0.716368		3.32034e-32	4.47366e-14	6.68689e-11	9.33507e-44	6.38994e-11	1.01008e-42	3.25494e-08	6.19346e-06	1.14954e-33	1.62713e-33
2	133015665	cg09761121	NCRNA00164;MIR663B	Island	TSS200;TSS1500		0.402214	0.528333	0.534357	0.400168		0.803521	0.836161	0.825362	0.811949	0.80432	0.824814	0.790581	0.866534	0.804345	0.824658		2.44002e-33	3.08347e-14	1.29132e-10	4.46009e-45	9.17546e-12	8.1939e-43	6.50446e-10	6.19346e-06	2.49322e-34	1.38657e-33
2	133062284	cg16354522		Open sea			0.251192	0.386649	0.376273	0.271769		0.706028	0.605157	0.670205	0.567906	0.487354	0.625316	0.529438	0.667929	0.590469	0.610975		8.72287e-34	3.10244e-14	5.55043e-11	1.57711e-43	8.37653e-11	4.48493e-43	1.00074e-09	6.19346e-06	1.08366e-33	2.67104e-33
2	133062405	cg02537638		Open sea			0.027213	0.0823744	0.0798754	0.0284743		0.657023	0.466279	0.626591	0.437019	0.264094	0.625228	0.330235	0.610573	0.526233	0.588924		1.42448e-33	3.08347e-14	5.73909e-11	5.74118e-44	2.70931e-11	2.01444e-43	7.74531e-10	8.74572e-06	2.50934e-34	3.39266e-33
2	133104748	cg25997306		Open sea			0.173846	0.277713	0.269776	0.167107		0.680986	0.553407	0.68754	0.567406	0.503895	0.6616	0.489073	0.674268	0.576003	0.63757		3.66324e-33	3.13139e-14	6.15417e-11	1.38093e-40	1.73832e-09	7.51126e-43	7.338e-09	7.33138e-06	2.83032e-31	1.70069e-31
2	133105045	cg15820868		Open sea			0.429509	0.497606	0.521093	0.405865		0.793746	0.780963	0.787049	0.748709	0.744246	0.769878	0.736387	0.810818	0.749976	0.767701		8.72287e-34	3.08347e-14	5.55043e-11	1.61867e-45	9.17546e-12	2.03218e-43	6.53793e-10	6.19346e-06	2.41166e-34	1.18946e-33
2	133106819	cg12792250		Shelf			0.190095	0.296042	0.33954	0.177365		0.519675	0.771587	0.665902	0.698212	0.638679	0.773412	0.685734	0.757837	0.70837	0.726009		8.05051e-23	3.08347e-14	1.91211e-10	1.68526e-45	9.17546e-12	2.01444e-43	6.50446e-10	6.19346e-06	2.41166e-34	1.18946e-33
2	133426298	cg13016408	LYPD1;LYPD1	Shore	5'UTR;Body		0.0586835	0.182092	0.201614	0.0710844		0.670182	0.657617	0.710731	0.714323	0.288588	0.76282	0.53961	0.785206	0.658887	0.674871		1.72098e-32	3.15078e-14	5.55043e-11	1.69283e-45	4.9212e-06	2.04315e-43	1.31573e-09	6.19346e-06	4.00822e-34	8.28915e-33
2	133426418	cg17674725	LYPD1;LYPD1	Shore	5'UTR;Body		0.0820559	0.246594	0.269717	0.092157		0.72894	0.823773	0.797232	0.8272	0.434269	0.8268	0.806136	0.854603	0.788375	0.789782		3.13277e-33	3.08347e-14	5.55043e-11	1.60892e-45	5.51357e-07	2.01444e-43	7.41617e-10	6.19346e-06	2.41166e-34	1.18946e-33
2	133426934	cg17112958	LYPD1;LYPD1	Island	5'UTR;Body		0.0644139	0.24593	0.241085	0.0789537		0.711097	0.750969	0.805953	0.782075	0.350605	0.829713	0.66506	0.849672	0.741782	0.7559		4.18204e-33	3.08347e-14	5.55043e-11	1.60892e-45	2.19298e-07	2.01444e-43	7.08185e-10	6.19346e-06	2.67508e-34	1.51209e-32
2	133428836	cg08613144	LYPD1;LYPD1;LYPD1	Island	1stExon;5'UTR;TSS1500		0.0467801	0.16312	0.130822	0.0528459		0.635993	0.501032	0.705368	0.528508	0.331807	0.669592	0.437288	0.67839	0.564272	0.605556		5.41027e-28	5.78252e-13	6.41133e-11	1.54048e-39	1.61835e-08	8.48699e-43	1.04069e-08	9.21084e-06	2.15181e-30	3.81187e-31
2	133428993	cg26348348	LYPD1;LYPD1;LYPD1	Shore	1stExon;5'UTR;TSS1500		0.131206	0.230879	0.221147	0.181749		0.657481	0.557986	0.712911	0.583129	0.374171	0.72121	0.472873	0.787589	0.626847	0.619439		4.84192e-23	1.6834e-12	1.07515e-10	7.38821e-34	9.73426e-05	2.50411e-43	0.000328724	6.19346e-06	1.5486e-30	4.12676e-25
2	134024093	cg12915892	NCKAP5;NCKAP5	Island	Body;Body		0.0620894	0.222168	0.25674	0.0520854		0.75136	0.698133	0.798439	0.780834	0.298581	0.769089	0.741351	0.873557	0.708883	0.758382		4.3661e-33	3.00708e-13	8.0858e-11	1.60892e-45	0.00017032	2.24289e-43	6.50446e-10	6.19346e-06	1.82366e-32	2.45271e-33
2	136873409	cg07784959	CXCR4;CXCR4	Shore	Body;1stExon		0.784856	0.646031	0.821383	0.746394		0.168778	0.537611	0.15865	0.164478	0.229803	0.154394	0.293056	0.129792	0.230787	0.255341		3.25002e-30	0.00562071	6.0243e-11	2.62514e-45	1.03713e-11	4.03795e-43	2.80979e-06	6.19346e-06	2.04971e-26	1.00494e-22
2	137522211	cg17300353		Shore			0.0876214	0.133219	0.132326	0.104596		0.382321	0.480482	0.67305	0.538987	0.379113	0.684054	0.339017	0.67748	0.547043	0.599799		0.000820596	3.15078e-14	9.55975e-11	1.54483e-44	4.43694e-11	2.01444e-43	1.28383e-08	1.15118e-05	1.51388e-31	6.30104e-31
2	137522461	cg15069295		Island			0.0871762	0.187552	0.160779	0.0988586		0.55619	0.607662	0.78754	0.762163	0.531526	0.79383	0.584577	0.821395	0.707234	0.754936		2.21064e-21	3.15078e-14	5.55043e-11	1.60892e-45	9.68708e-12	2.01444e-43	6.50446e-10	6.19346e-06	2.45209e-34	1.18946e-33
2	137522960	cg19144684		Island			0.0108162	0.0361406	0.0243212	0.0243514		0.31327	0.435312	0.639777	0.548431	0.248853	0.649012	0.294959	0.622291	0.470457	0.550487		6.28096e-08	3.08347e-14	5.55043e-11	1.60892e-45	9.17546e-12	2.01444e-43	7.08185e-10	6.19346e-06	9.2906e-32	1.37369e-32
2	139537131	cg00697992	NXPH2	Shore	Body		0.0395039	0.0883022	0.0840376	0.0442512		0.687598	0.712806	0.823366	0.811258	0.57565	0.842491	0.660953	0.794072	0.730515	0.782155		1.31463e-31	3.08347e-14	5.55043e-11	1.60892e-45	9.17546e-12	2.01444e-43	6.50446e-10	6.19346e-06	2.41166e-34	1.18946e-33
2	139537745	cg10989763	NXPH2	Island	Body		0.0308755	0.113791	0.083636	0.058102		0.638392	0.602907	0.782904	0.725978	0.447448	0.765638	0.552585	0.752961	0.666669	0.702395		1.38403e-33	3.08347e-14	5.55043e-11	1.60892e-45	9.50713e-12	2.01444e-43	6.50446e-10	6.22397e-06	3.41191e-34	1.18946e-33
2	139537824	cg18150439	NXPH2	Island	TSS200		0.0186441	0.12381	0.0650295	0.069465		0.603875	0.580992	0.664167	0.673531	0.462475	0.651155	0.59078	0.682005	0.594705	0.638531		1.14744e-33	3.08347e-14	5.55043e-11	1.60892e-45	2.29283e-11	2.01444e-43	6.50446e-10	6.19346e-06	2.62501e-34	1.18946e-33
2	139537826	cg14923640	NXPH2	Island	TSS200		0.0137739	0.153084	0.083007	0.0760376		0.65744	0.627597	0.717413	0.722172	0.493433	0.701835	0.637792	0.727615	0.643933	0.689218		9.11906e-34	3.08347e-14	5.55043e-11	1.60892e-45	3.60989e-11	2.01444e-43	6.50446e-10	6.19346e-06	2.41166e-34	1.18946e-33
2	139537845	cg00804628	NXPH2	Island	TSS200		0.0244866	0.181726	0.115102	0.0354902		0.66259	0.641256	0.739477	0.721156	0.472691	0.717923	0.629152	0.717003	0.664584	0.695938		8.72287e-34	3.08347e-14	5.55043e-11	1.60892e-45	2.86344e-11	2.01444e-43	6.50446e-10	6.25905e-06	2.45209e-34	1.18946e-33
2	139538222	cg00593536	NXPH2	Island	TSS1500		0.0637096	0.153305	0.11512	0.0524674		0.616997	0.428076	0.682505	0.53773	0.338027	0.612578	0.423511	0.649483	0.498722	0.549168		2.23589e-29	1.12428e-13	5.55043e-11	1.41604e-43	6.3633e-08	9.41271e-43	1.7666e-09	4.27572e-05	9.48588e-31	6.28553e-32
2	142887725	cg12456269	LRP1B	Island	Body		0.0243796	0.101806	0.0939431	0.0321416		0.573981	0.380656	0.565095	0.433189	0.365029	0.619362	0.3177	0.548296	0.52416	0.559464		4.42633e-33	3.80829e-14	5.56631e-11	5.49054e-43	2.4317e-11	5.68421e-43	2.14504e-09	8.9753e-06	4.44517e-34	1.95254e-33
2	142887886	cg20443778	LRP1B	Island	Body		0.0224242	0.12839	0.116919	0.0371574		0.70762	0.498179	0.735031	0.51829	0.367363	0.696711	0.374841	0.524765	0.610961	0.672666		7.49172e-33	3.15185e-13	5.55043e-11	6.6297e-40	6.10052e-10	5.09373e-42	1.53731e-08	0.00036916	1.47659e-33	3.7983e-33
2	149645394	cg19053239	KIF5C	Shore	Body		0.0341553	0.0283403	0.113092	0.0325253		0.707854	0.619649	0.787477	0.624484	0.329508	0.745808	0.238294	0.296083	0.617444	0.567371		5.83496e-31	3.08347e-14	5.55043e-11	2.36452e-44	3.92888e-08	2.01444e-43	0.00141218	0.000211362	5.57487e-32	8.59645e-26
2	149895362	cg18946117	LYPD6B	Island	5'UTR		0.00690653	0.0109274	0.0316623	0.0020698		0.606237	0.40789	0.686963	0.705257	0.283431	0.76515	0.319806	0.637115	0.624631	0.637941		3.55132e-27	3.08347e-14	5.55043e-11	1.79846e-45	4.18782e-11	2.22257e-43	6.50446e-10	6.19346e-06	2.45209e-34	1.18946e-33
2	150186706	cg09500672	LYPD6	Island	TSS1500		0.0663649	0.137045	0.17666	0.0707407		0.68629	0.671659	0.767629	0.761655	0.496893	0.785492	0.618175	0.776821	0.715618	0.749482		2.4014e-32	3.08347e-14	5.55043e-11	1.60892e-45	1.93573e-10	2.01444e-43	6.50446e-10	6.19346e-06	2.41166e-34	1.18946e-33
2	150186921	cg14335275	LYPD6	Island	TSS200		0.040315	0.140351	0.168993	0.0318522		0.549056	0.502936	0.634988	0.588339	0.381168	0.621182	0.453454	0.647582	0.551244	0.603306		4.33145e-31	3.08347e-14	5.55043e-11	1.60892e-45	2.11409e-10	2.01444e-43	8.36734e-10	6.19346e-06	2.45209e-34	1.18946e-33
2	150186923	cg10770187	LYPD6	Island	TSS200		0.00857907	0.0665261	0.0780122	0.0113578		0.510797	0.453304	0.623077	0.55563	0.290891	0.611797	0.385324	0.632226	0.524586	0.579359		8.97584e-31	3.08347e-14	5.55043e-11	1.60892e-45	8.44236e-10	2.01444e-43	1.04699e-09	6.19346e-06	2.70813e-34	1.18946e-33
2	150187489	cg04021856	LYPD6	Island	5'UTR		0.0394569	0.156181	0.185199	0.0234564		0.826374	0.7952	0.902303	0.889427	0.616767	0.915172	0.757968	0.933863	0.869859	0.893614		1.10219e-33	3.08347e-14	5.55043e-11	1.60892e-45	1.26714e-11	2.01444e-43	6.50446e-10	6.19346e-06	2.41166e-34	1.18946e-33
2	150187926	cg03933572	LYPD6	Shore	5'UTR		0.081614	0.223072	0.200578	0.105788		0.63055	0.523755	0.703904	0.522962	0.421095	0.687602	0.602443	0.769132	0.589764	0.64581		1.68499e-27	2.9143e-13	5.55043e-11	3.34375e-42	1.48332e-09	2.01444e-43	6.50446e-10	6.19346e-06	1.24485e-33	2.45271e-33
2	153057378	cg11419575		Open sea			0.792528	0.874766	0.862123	0.937089		0.526216	0.209603	0.284718	0.287277	0.369465	0.574174	0.144372	0.180853	0.379462	0.340901		1.67713e-15	5.78252e-13	1.07515e-10	4.29198e-40	2.56244e-11	1.62118e-18	6.50446e-10	6.19346e-06	4.58367e-25	5.73802e-22
2	154334450	cg14765646	RPRM;RPRM	Island	3'UTR;1stExon		0.0470443	0.169342	0.1549	0.0428659		0.685418	0.608661	0.568078	0.569515	0.400701	0.674963	0.36449	0.737741	0.591211	0.64467		5.6138e-29	9.65811e-14	9.68144e-10	7.81384e-37	1.56909e-08	4.66183e-40	6.62892e-06	1.05971e-05	1.72559e-28	4.72161e-30
2	154335014	cg06674731	RPRM	Island	1stExon		0.0587803	0.201511	0.183789	0.210645		0.561097	0.488782	0.534704	0.482929	0.312787	0.536369	0.346118	0.612951	0.500752	0.525058		1.20267e-31	3.36295e-14	7.88518e-11	3.34375e-42	6.17357e-08	2.25759e-42	1.59729e-08	6.19346e-06	1.19763e-31	1.53263e-30
2	154335184	cg17942639	RPRM;RPRM	Island	1stExon;5'UTR		0.00846956	0.035796	0.0342276	0.010094		0.527798	0.56874	0.550645	0.566544	0.255314	0.595694	0.249353	0.651587	0.54331	0.568963		1.372e-28	3.08347e-14	5.55043e-11	4.46009e-45	5.38696e-10	4.36138e-43	6.70446e-10	7.97722e-06	5.12002e-34	2.95246e-33
2	154335199	cg22278296	RPRM;RPRM	Island	1stExon;5'UTR		0.0298395	0.0663186	0.076549	0.0257186		0.526519	0.410391	0.531111	0.443834	0.247723	0.517132	0.272223	0.53838	0.473643	0.470683		7.99305e-30	3.28044e-14	5.60865e-11	8.76329e-45	6.38994e-11	1.71397e-42	8.36734e-10	7.79286e-06	3.89195e-34	2.8749e-33
2	154335250	cg04011228	RPRM;RPRM	Island	1stExon;5'UTR		0.0532171	0.0981887	0.110796	0.05436		0.529478	0.591012	0.576366	0.620955	0.346825	0.601276	0.30722	0.672659	0.572465	0.586189		9.3095e-29	3.08347e-14	5.55043e-11	1.71569e-45	2.23469e-11	1.4517e-42	1.15226e-09	7.81345e-06	2.93286e-34	1.8379e-33
2	154335698	cg00341742	RPRM	Shore	TSS1500		0.0447714	0.0705873	0.102545	0.0272428		0.630533	0.523439	0.596401	0.525197	0.371208	0.667436	0.319444	0.651826	0.544226	0.554288		7.70566e-26	9.38112e-14	5.55043e-11	2.89848e-42	1.26621e-10	6.89253e-43	2.84148e-09	6.19346e-06	1.99625e-33	2.59197e-30
2	154727925	cg21998983	GALNT13	Island	TSS1500		0.0334906	0.127638	0.102146	0.0422566		0.659232	0.568201	0.712128	0.512549	0.399309	0.65931	0.439407	0.624094	0.548658	0.622208		3.86923e-33	3.08347e-14	5.55043e-11	5.56916e-45	1.59029e-11	2.01444e-43	1.38209e-09	6.77791e-06	3.70689e-33	1.5788e-33
2	154728133	cg12424785	GALNT13	Island	TSS1500		0.102584	0.24518	0.225952	0.131742		0.634395	0.58743	0.661118	0.579812	0.505538	0.648691	0.496438	0.665477	0.568428	0.622231		8.73408e-34	3.62092e-14	5.55043e-11	1.60892e-45	9.31446e-12	2.01444e-43	6.50446e-10	6.19346e-06	2.7075e-34	1.18946e-33
2	154728202	cg26983710	GALNT13	Island	TSS1500		0.0390349	0.237507	0.179115	0.0639883		0.710827	0.65147	0.721494	0.621304	0.519796	0.716375	0.581868	0.740924	0.644974	0.682069		1.11929e-33	3.08347e-14	5.55043e-11	5.0971e-45	2.93195e-11	2.47344e-43	6.53793e-10	6.19346e-06	2.62501e-34	2.24482e-33
2	154728210	cg07547000	GALNT13	Island	TSS1500		0.019464	0.118278	0.0761691	0.0273147		0.659758	0.537328	0.664201	0.492157	0.383742	0.665148	0.421396	0.67669	0.554564	0.617439		9.61078e-34	3.08347e-14	5.55043e-11	2.17769e-44	3.2072e-11	2.01444e-43	6.50446e-10	6.19346e-06	3.09162e-34	1.49428e-33
2	154728308	cg02593932	GALNT13	Shore	TSS200		0.0519898	0.191808	0.211484	0.0537167		0.7412	0.712356	0.737554	0.726946	0.60129	0.762918	0.663824	0.817711	0.689076	0.745742		2.02641e-33	3.08347e-14	5.55043e-11	1.65615e-45	9.44423e-12	2.10116e-43	6.50446e-10	6.19346e-06	2.41166e-34	1.18946e-33
2	154728468	cg12079322	GALNT13;GALNT13	Shore	5'UTR;1stExon		0.0131214	0.140262	0.112666	0.0396072		0.828963	0.818754	0.832989	0.787179	0.687199	0.83304	0.725046	0.842221	0.768793	0.813567		8.85092e-34	3.08347e-14	5.55043e-11	1.60892e-45	9.17546e-12	2.01444e-43	6.50446e-10	6.19346e-06	2.83357e-34	1.18946e-33
2	154729059	cg13101087	GALNT13	Island	5'UTR		0.0130139	0.0952913	0.0861031	0.0212208		0.735026	0.763968	0.727088	0.708324	0.678103	0.735955	0.692909	0.777309	0.686238	0.728678		9.81687e-34	3.62092e-14	5.55043e-11	1.60892e-45	9.17546e-12	2.01444e-43	6.50446e-10	6.19346e-06	2.70813e-34	1.30397e-33
2	154729200	cg01011748	GALNT13	Island	5'UTR		0.0231484	0.0683636	0.0519755	0.0463002		0.581015	0.419857	0.610285	0.347199	0.283334	0.60101	0.244002	0.589031	0.46486	0.501573		2.91014e-32	3.08347e-14	7.88518e-11	3.09575e-44	2.4221e-11	2.01444e-43	2.43734e-09	7.33138e-06	5.49935e-33	4.57066e-33
2	154729622	cg18118685	GALNT13	Island	5'UTR		0.0850908	0.277915	0.231644	0.0690163		0.836637	0.856483	0.83955	0.805869	0.80234	0.842773	0.765637	0.86367	0.788491	0.825965		1.24326e-33	3.08347e-14	5.55043e-11	1.94762e-45	9.17546e-12	2.01444e-43	6.50446e-10	6.19346e-06	2.47054e-34	1.24321e-33
2	154729763	cg26660002	GALNT13	Island	5'UTR		0.0426313	0.153135	0.127852	0.041274		0.737974	0.747722	0.763766	0.681792	0.596291	0.788588	0.648204	0.781383	0.703172	0.752963		2.75146e-33	3.08347e-14	5.55043e-11	1.60892e-45	1.14496e-11	2.01444e-43	6.50446e-10	6.19346e-06	2.41166e-34	1.18946e-33
2	154730157	cg24412079	GALNT13	Shore	5'UTR		0.0728031	0.163082	0.156653	0.0833443		0.707762	0.579247	0.684743	0.518539	0.464748	0.647203	0.410675	0.559294	0.571447	0.622059		2.41559e-30	3.08347e-14	5.55043e-11	3.00384e-40	8.13022e-11	4.22638e-43	1.24103e-09	9.9977e-06	2.89701e-31	2.80665e-31
2	155554130	cg17300051	KCNJ3	Island	TSS1500		0.075231	0.216552	0.213381	0.119882		0.642731	0.621175	0.692302	0.632561	0.55934	0.71075	0.571155	0.780496	0.613636	0.67522		3.13277e-33	3.08347e-14	5.55043e-11	1.60892e-45	9.17546e-12	2.01444e-43	6.50446e-10	6.19346e-06	2.04112e-33	1.18946e-33
2	155554688	cg23491599	KCNJ3	Island	TSS1500		0.0286678	0.0830079	0.0677494	0.03357		0.593945	0.444428	0.705544	0.51395	0.330644	0.671333	0.361308	0.681112	0.528294	0.631271		8.52868e-30	3.08347e-14	5.55043e-11	1.73146e-45	9.42828e-11	2.01444e-43	7.32917e-10	6.90862e-06	4.46568e-34	1.18946e-33
2	155554961	cg11856810	KCNJ3	Island	TSS200		0.0945537	0.154045	0.172951	0.155428		0.670782	0.729116	0.782023	0.70157	0.61273	0.802849	0.659358	0.772065	0.698727	0.756121		4.67508e-31	3.08347e-14	1.18008e-10	1.60892e-45	9.17546e-12	2.01802e-43	6.50446e-10	6.19346e-06	3.06864e-34	1.18946e-33
2	155555053	cg09408768	KCNJ3	Island	TSS200		0.0661721	0.140852	0.141163	0.0978373		0.614728	0.430315	0.531258	0.478722	0.326975	0.557603	0.407327	0.58824	0.464679	0.527431		3.30862e-31	4.05485e-14	6.41133e-11	4.44787e-44	1.38485e-11	2.01444e-43	1.07052e-09	7.65468e-06	1.26975e-33	1.24321e-33
2	155555157	cg12276123	KCNJ3;KCNJ3	Island	1stExon;5'UTR		0.0274183	0.0567596	0.0367166	0.0380641		0.524717	0.383192	0.540602	0.391236	0.294125	0.611694	0.237758	0.575259	0.450766	0.494233		1.05919e-29	3.17329e-14	5.55043e-11	2.52614e-44	1.26714e-11	2.03218e-43	2.43734e-09	6.19346e-06	1.69493e-31	2.32167e-33
2	155555347	cg18481230	KCNJ3	Island	1stExon		0.0217587	0.0667621	0.0592132	0.0185184		0.547258	0.484428	0.605305	0.433703	0.287205	0.648899	0.304597	0.514912	0.488842	0.556066		1.22845e-32	3.08347e-14	5.55043e-11	2.20239e-45	1.24374e-11	2.01444e-43	6.64824e-10	1.48626e-05	4.18481e-34	2.50227e-33
2	155555414	cg08022436	KCNJ3	Island	1stExon		0.069453	0.176884	0.168244	0.0881733		0.651549	0.610506	0.692988	0.571175	0.502477	0.687606	0.540006	0.727152	0.603164	0.649684		4.3454e-33	3.08347e-14	5.55043e-11	2.3637e-45	1.21825e-11	2.01444e-43	6.50446e-10	6.45452e-06	2.77559e-34	1.18946e-33
2	157176601	cg14912644		Island			0.0544567	0.190558	0.186456	0.0752419		0.591806	0.367174	0.558798	0.363575	0.303599	0.605991	0.384788	0.53918	0.496063	0.543802		7.78119e-30	1.39253e-12	5.55043e-11	1.02663e-31	1.61835e-08	2.10116e-43	5.23273e-09	1.15904e-05	5.39834e-30	4.63921e-32
2	157177936	cg14471364		Shore			0.0957019	0.194867	0.158395	0.151613		0.60686	0.523389	0.716861	0.472119	0.405506	0.795844	0.391425	0.625892	0.651581	0.706938		3.98966e-17	1.53052e-12	5.55043e-11	1.29388e-26	1.50895e-06	2.15081e-43	1.64864e-05	6.85406e-05	4.02607e-30	2.33411e-32
2	157178647	cg02743713		Shore			0.0525922	0.162588	0.184806	0.0901708		0.628872	0.367158	0.550661	0.317796	0.310684	0.727519	0.282215	0.564234	0.504207	0.555531		2.18467e-29	2.96376e-11	5.55043e-11	4.54035e-24	1.27898e-06	2.01444e-43	1.56091e-05	8.65996e-05	3.67029e-30	4.58871e-29
2	162279964	cg05301866	TBR1	Island	Body		0.066829	0.247732	0.215412	0.105687		0.59993	0.40294	0.618543	0.499092	0.36188	0.644913	0.332737	0.606366	0.56143	0.580382		2.51008e-29	2.78409e-11	5.80958e-11	2.25322e-36	2.89922e-08	4.36299e-42	0.000101508	1.92179e-05	7.23695e-29	2.26565e-27
2	162281111	cg12757011	TBR1	Shore	3'UTR		0.136555	0.347961	0.349441	0.168817		0.758581	0.59972	0.75068	0.664152	0.483462	0.763733	0.616191	0.75004	0.7301	0.752537		2.25361e-32	2.13608e-13	8.53416e-11	2.48241e-43	4.75281e-10	2.82807e-43	2.22857e-09	8.15866e-06	1.3728e-33	4.21377e-33
2	163695776	cg12302070	KCNH7;KCNH7	Open sea	TSS1500;TSS1500		0.0906124	0.294421	0.260128	0.0734412		0.777003	0.727346	0.754391	0.70897	0.576726	0.795614	0.598566	0.85212	0.731171	0.766774		1.98544e-33	3.08347e-14	6.68689e-11	4.46009e-45	2.23469e-11	2.01444e-43	1.24103e-09	6.19346e-06	4.3919e-34	1.62713e-33
2	163695793	cg19965810	KCNH7;KCNH7	Open sea	TSS1500;TSS1500		0.106863	0.237301	0.207405	0.0866999		0.615485	0.548204	0.624922	0.472181	0.459876	0.608445	0.411316	0.585589	0.536154	0.568096		9.6319e-32	3.36295e-14	8.29757e-11	8.25678e-39	1.30562e-10	2.12101e-43	2.24017e-08	6.19346e-06	3.25239e-31	1.78449e-31
2	163695965	cg21302951	KCNH7;KCNH7	Open sea	TSS1500;TSS1500		0.0856766	0.277398	0.223877	0.0552772		0.741862	0.643685	0.695297	0.58088	0.546432	0.710699	0.491718	0.805869	0.656177	0.688001		2.70111e-33	3.31314e-14	7.70598e-11	1.7695e-40	1.02847e-10	1.23058e-42	1.10523e-08	6.19346e-06	1.72361e-33	9.06618e-33
2	163696000	cg09454925	KCNH7;KCNH7	Open sea	TSS1500;TSS1500		0.0910288	0.289007	0.221234	0.0865383		0.74166	0.693966	0.760572	0.626519	0.609042	0.790535	0.609155	0.769228	0.707878	0.74017		1.40199e-33	3.17329e-14	5.56631e-11	2.04483e-43	1.05102e-11	2.01444e-43	3.62387e-09	6.19346e-06	1.0675e-33	1.24321e-33
2	163696187	cg07150045	KCNH7;KCNH7	Open sea	TSS1500;TSS1500		0.216602	0.398619	0.374378	0.205513		0.759131	0.715788	0.76617	0.685753	0.637745	0.757698	0.66946	0.780721	0.726883	0.763213		4.41091e-32	3.08347e-14	1.10705e-10	2.10294e-42	1.42802e-10	2.71965e-43	8.36734e-10	6.19346e-06	9.39666e-34	1.72814e-33
2	164592568	cg06564900	FIGN	Shore	TSS200		0.0484189	0.190216	0.197442	0.0393942		0.7322	0.677161	0.772354	0.694329	0.577184	0.802282	0.564737	0.593674	0.698827	0.710436		1.58777e-33	3.08347e-14	5.56631e-11	1.87283e-45	9.50713e-12	2.01444e-43	1.17381e-08	8.55137e-06	3.09162e-34	1.18946e-33
2	164592571	cg19156483	FIGN	Shore	TSS200		0.0583558	0.242198	0.264354	0.0609657		0.806915	0.782145	0.783831	0.766159	0.764061	0.78953	0.686979	0.726438	0.752452	0.763716		8.72287e-34	3.08347e-14	5.55043e-11	1.60892e-45	9.87814e-12	2.01444e-43	5.56667e-09	6.19346e-06	2.4736e-34	1.18946e-33
2	164592851	cg10903451	FIGN	Shore	TSS1500		0.00932558	0.0709957	0.0765184	0.0140379		0.517427	0.553606	0.637948	0.637867	0.457896	0.664494	0.438376	0.477512	0.547364	0.592727		9.11794e-31	3.08347e-14	5.55043e-11	1.61499e-45	2.86344e-11	2.01444e-43	9.91159e-09	8.13154e-06	1.79836e-33	1.52122e-33
2	164592854	cg00490655	FIGN	Shore	TSS1500		0.0158253	0.121249	0.11817	0.0445501		0.602134	0.666435	0.737284	0.730399	0.595859	0.738935	0.549123	0.57926	0.642509	0.67635		1.92134e-31	3.08347e-14	5.55043e-11	1.60892e-45	1.41664e-11	2.01444e-43	1.80684e-08	9.4682e-06	1.17309e-33	1.67475e-33
2	164593221	cg20593611	FIGN	Island	TSS1500		0.0256807	0.109626	0.0887684	0.0250472		0.518611	0.411794	0.682819	0.587388	0.330184	0.701985	0.384444	0.393104	0.527451	0.559576		4.82629e-30	4.82579e-14	5.55043e-11	3.57096e-45	6.57634e-11	2.0629e-43	2.30903e-08	1.79438e-05	3.32597e-33	3.70419e-32
2	164593264	cg04457196	FIGN	Island	TSS1500		0.0258546	0.0933018	0.0856357	0.0349285		0.513112	0.374373	0.667406	0.585049	0.32008	0.686797	0.302148	0.349944	0.48984	0.562982		6.78447e-30	3.84472e-14	5.55043e-11	2.00536e-45	3.71624e-11	2.01444e-43	2.96345e-08	1.68851e-05	4.81234e-33	9.68649e-33
2	164593411	cg03878133	FIGN	Island	TSS1500		0.0740786	0.203639	0.183547	0.0697489		0.532343	0.514344	0.720643	0.597165	0.450702	0.701627	0.424645	0.437287	0.581512	0.575591		9.6275e-26	4.82579e-14	5.55043e-11	6.01436e-45	4.85946e-11	2.01444e-43	3.46349e-08	5.4223e-05	2.54278e-32	1.1131e-31
2	164593498	cg10864319	FIGN	Island	TSS1500		0.0651629	0.240757	0.205942	0.109015		0.572154	0.440705	0.670403	0.528253	0.327056	0.661752	0.471749	0.407472	0.548701	0.569307		7.39545e-26	3.81894e-12	5.55043e-11	1.30524e-39	1.91066e-06	7.78097e-43	2.62463e-09	0.00081713	4.75606e-29	1.85078e-29
2	165477448	cg21469278	GRB14	Shore	Body		0.0351101	0.0557521	0.113288	0.0243244		0.401892	0.44522	0.707812	0.541484	0.239918	0.703465	0.38422	0.413142	0.520178	0.563738		1.37392e-23	3.08347e-14	5.55043e-11	1.61499e-45	9.51963e-10	2.01444e-43	2.16135e-09	2.18837e-05	2.4135e-33	2.17846e-32
2	168150602	cg11991058		Island			0.0514535	0.153921	0.166354	0.0479972		0.597211	0.538424	0.709359	0.594297	0.331452	0.543588	0.372673	0.729943	0.606464	0.603347		7.67218e-25	3.76882e-14	5.55043e-11	7.98852e-44	5.16815e-09	2.30577e-40	6.59603e-07	1.09095e-05	1.52401e-33	1.76926e-32
2	171568412	cg15680720		Island			0.0211913	0.077208	0.0173432	0.0426761		0.332217	0.374988	0.572239	0.450406	0.276632	0.623764	0.362943	0.553359	0.455355	0.493905		4.53236e-05	1.43676e-13	5.60865e-11	2.99583e-39	1.77909e-06	4.12274e-42	5.69112e-08	7.09099e-05	1.10366e-26	1.26603e-27
2	171568984	cg04257984	LOC440925	Shore	Body		0.102829	0.16213	0.19579	0.101756		0.546091	0.429497	0.76307	0.558394	0.585439	0.660532	0.547723	0.796538	0.552769	0.628454		4.13648e-22	6.13175e-12	5.55043e-11	1.54525e-43	2.05619e-11	2.65414e-43	2.24017e-08	1.31158e-05	3.7591e-27	1.17494e-29
2	171570003	cg02235249	LOC440925	Island	Body		0.0533246	0.172956	0.121812	0.068555		0.605731	0.527355	0.707657	0.611177	0.283927	0.73831	0.38172	0.694193	0.619233	0.627399		2.85656e-28	5.79889e-14	9.00883e-11	2.03667e-44	8.09345e-08	2.47344e-43	2.30903e-08	4.89556e-05	1.05242e-32	2.49321e-32
2	171573223	cg07813142	SP5	Island	Body		0.0266863	0.177973	0.0423017	0.0662198		0.530682	0.44218	0.717957	0.640526	0.270355	0.759998	0.360647	0.7205	0.625467	0.66479		1.48615e-16	6.13175e-12	5.55043e-11	2.19714e-41	8.87225e-05	6.33949e-43	2.60613e-07	1.3954e-05	4.36107e-29	3.4588e-30
2	171573839	cg00858840	SP5	Island	Body		0.0317901	0.199468	0.130531	0.0585644		0.582047	0.465318	0.603735	0.546464	0.278514	0.658748	0.380566	0.730304	0.538428	0.585798		5.7636e-32	9.11975e-14	5.9086e-11	2.99514e-44	2.48904e-08	2.68534e-43	1.17381e-08	6.19346e-06	2.3211e-32	9.89513e-33
2	171785124	cg20720918	GORASP2	Shore	TSS1500		0.353	0.420896	0.41879	0.473195		0.792451	0.705282	0.729341	0.642312	0.655706	0.743319	0.714451	0.807569	0.710919	0.739225		1.07553e-31	2.38288e-11	8.12834e-10	2.4519e-22	7.10964e-07	4.47695e-36	6.64824e-10	6.19346e-06	1.31472e-25	1.18849e-26
2	172945698	cg16472050		Shore			0.0977634	0.250664	0.254637	0.106144		0.734021	0.490245	0.644456	0.432444	0.449762	0.595972	0.433011	0.691065	0.571343	0.630849		1.19507e-33	3.19927e-13	6.86317e-11	1.08805e-29	1.49888e-08	8.82892e-41	2.38238e-06	0.00013374	7.33218e-32	2.77452e-32
2	172945932	cg08520746		Island			0.0747207	0.217575	0.242924	0.0746074		0.615172	0.356753	0.524595	0.308734	0.341331	0.484807	0.381144	0.464997	0.436962	0.468324		9.3095e-29	9.38325e-11	1.56697e-10	1.75984e-22	1.89651e-07	2.27231e-39	1.00041e-07	0.000288123	1.21028e-27	1.49069e-27
2	175192878	cg10189962		Shore			0.347111	0.512842	0.513322	0.392062		0.773957	0.633641	0.71413	0.599071	0.58509	0.756082	0.648793	0.853055	0.706416	0.748103		1.95382e-30	9.38553e-10	4.91463e-10	9.91786e-20	1.61488e-05	3.8409e-41	3.35908e-08	6.19346e-06	3.39702e-25	5.32428e-31
2	176932579	cg07986943		Island			0.0495657	0.162973	0.149429	0.0724914		0.560418	0.378334	0.598929	0.563192	0.350075	0.627598	0.408941	0.73322	0.549026	0.552064		1.57246e-32	7.8652e-14	6.0243e-11	2.18211e-45	1.02847e-10	2.01444e-43	8.18406e-10	6.19346e-06	5.12002e-34	1.959e-33
2	176933407	cg01047586		Island			0.0378324	0.158987	0.1266	0.090839		0.671851	0.409815	0.629966	0.509191	0.384966	0.646458	0.367273	0.875706	0.542475	0.600672		2.25361e-32	8.40267e-13	6.28287e-11	2.91225e-43	1.98932e-10	2.12101e-43	1.04069e-08	6.19346e-06	2.3211e-32	2.12809e-32
2	176936377	cg04452311		Island			0.0704941	0.232562	0.193892	0.102417		0.574854	0.369717	0.667688	0.635481	0.312679	0.702703	0.451096	0.676559	0.582754	0.619287		6.79617e-28	8.02846e-11	7.01147e-11	9.60351e-45	1.89651e-07	2.41051e-43	9.52611e-09	9.21084e-06	5.62139e-33	1.15259e-32
2	176936397	cg01429449		Island			0.139206	0.325912	0.275555	0.175355		0.607698	0.436892	0.658267	0.619779	0.392444	0.685679	0.485071	0.68616	0.590106	0.646188		1.47078e-28	5.53145e-11	6.41133e-11	2.66077e-44	3.37543e-08	2.07764e-43	8.69862e-09	1.05971e-05	5.74623e-33	3.26604e-33
2	176936942	cg23429510		Shore			0.0841755	0.215597	0.198986	0.113215		0.673779	0.330308	0.715432	0.488432	0.377388	0.569499	0.386066	0.670269	0.436034	0.53893		1.33348e-30	1.3187e-10	1.25214e-10	2.43377e-36	8.09345e-08	1.5864e-40	5.18632e-08	9.9977e-06	3.04718e-24	2.64215e-28
2	176943704	cg00336700		Shore			0.160826	0.344606	0.353388	0.200292		0.770092	0.654449	0.750789	0.701607	0.531804	0.773828	0.583604	0.763481	0.729391	0.745998		9.35251e-33	5.6428e-14	1.13973e-10	5.67448e-43	7.03325e-09	3.21714e-43	1.28647e-08	0.000109073	9.83702e-34	9.26695e-33
2	176945526	cg05467160	EVX2	Island	Body		0.0641833	0.20629	0.131847	0.0787076		0.634792	0.366192	0.607603	0.48484	0.305825	0.628348	0.312655	0.60999	0.537553	0.568713		8.14691e-30	4.07029e-12	6.68689e-11	1.19077e-38	9.73552e-06	1.10428e-42	3.84299e-07	5.60667e-05	2.56952e-29	1.45987e-30
2	176945899	cg01658421	EVX2	Island	Body		0.081617	0.25447	0.22651	0.121177		0.722859	0.494814	0.630621	0.538774	0.364091	0.72378	0.444214	0.78844	0.624881	0.675468		1.17651e-31	2.65224e-13	1.13973e-10	7.1859e-39	5.66546e-09	4.29648e-43	1.10523e-08	6.31553e-06	1.50869e-32	1.41234e-32
2	176952826	cg07339783		Island			0.0430488	0.163885	0.142908	0.0408668		0.530384	0.321758	0.476376	0.514266	0.301487	0.554025	0.31648	0.52205	0.442316	0.459264		3.38335e-29	1.85254e-12	4.20328e-10	1.44914e-42	1.14451e-06	2.46766e-42	1.56417e-06	7.04355e-06	2.65786e-28	7.67684e-26
2	176964101	cg06571387	HOXD12	Island	TSS1500		0.139882	0.359795	0.309086	0.173766		0.713685	0.519476	0.594159	0.628738	0.42632	0.607542	0.522893	0.757501	0.55509	0.590206		1.87802e-31	4.20245e-12	1.79185e-09	1.04777e-39	9.1555e-07	1.30584e-38	2.30903e-08	8.55137e-06	2.28738e-26	1.79343e-26
2	176964137	cg01405040	HOXD12	Island	TSS1500		0.0640607	0.256803	0.193101	0.0853008		0.687478	0.512815	0.521346	0.584528	0.380233	0.597245	0.426708	0.626646	0.534056	0.579274		3.86811e-32	6.34328e-13	1.3668e-09	2.50781e-41	3.27469e-08	3.89602e-41	8.21759e-09	1.09095e-05	1.37183e-28	6.1421e-30
2	176964506	cg11754318	HOXD12	Island	TSS200		0.245375	0.398791	0.391486	0.206754		0.734238	0.601715	0.711255	0.699328	0.486054	0.67454	0.507201	0.56289	0.643926	0.668469		1.6125e-28	9.09175e-11	1.21241e-10	2.29808e-42	0.00901678	2.09231e-40	0.000550886	0.000473712	1.96171e-26	6.09516e-29
2	176965435	cg03371669	HOXD12	Island	Body		0.19147	0.349414	0.341586	0.197692		0.72765	0.614798	0.646219	0.617779	0.497715	0.646029	0.44928	0.722716	0.610066	0.63458		9.16757e-33	3.36295e-14	1.51737e-10	6.58194e-39	6.35048e-07	6.35037e-41	2.35966e-06	9.21084e-06	5.95829e-31	2.20868e-31
2	176971971	cg04949206	HOXD11	Island	TSS200		0.0322789	0.134307	0.0914881	0.045042		0.594425	0.463705	0.580604	0.514809	0.267722	0.63878	0.258218	0.589164	0.525792	0.548577		7.80523e-33	4.07888e-14	8.53416e-11	6.80397e-45	6.11132e-10	2.02087e-43	8.28774e-08	1.58559e-05	3.86168e-33	7.78182e-33
2	176972020	cg05942128	HOXD11	Island	TSS200		0.0415017	0.213015	0.159562	0.0801079		0.7038	0.587314	0.662089	0.653895	0.401141	0.713235	0.399408	0.732808	0.626417	0.658783		1.08861e-33	3.13139e-14	1.71112e-10	7.47534e-45	1.17354e-09	2.16588e-43	1.20868e-08	6.19346e-06	1.29494e-33	7.442e-33
2	176972041	cg00495775	HOXD11	Island	TSS200		0.0535971	0.246137	0.195663	0.130028		0.688179	0.635189	0.699876	0.683352	0.429356	0.733978	0.442327	0.700946	0.662765	0.673151		2.79993e-33	3.08347e-14	6.68689e-11	4.80092e-45	1.18719e-09	2.01444e-43	8.69862e-09	1.12389e-05	6.57012e-34	6.58191e-33
2	176972068	cg05500840	HOXD11	Island	TSS200		0.0209263	0.218487	0.124588	0.0957061		0.668101	0.648053	0.696134	0.689901	0.411382	0.700924	0.434394	0.690523	0.651392	0.666831		1.03749e-33	3.08347e-14	5.60865e-11	4.65933e-45	3.85936e-10	2.03218e-43	8.42593e-09	1.11699e-05	3.54986e-34	3.49058e-33
2	176972113	cg16632715	HOXD11	Island	1stExon		0.0868563	0.261152	0.23061	0.128611		0.659221	0.509447	0.681209	0.612733	0.434127	0.661749	0.371594	0.728162	0.587887	0.607893		3.08095e-33	5.96076e-14	6.68689e-11	1.07532e-44	1.47074e-10	2.82807e-43	4.17256e-08	9.21084e-06	6.27844e-33	5.07909e-33
2	176973275	cg23895340	HOXD11	Shore	Body		0.0477341	0.153512	0.133853	0.0456204		0.691558	0.593064	0.711519	0.701366	0.305321	0.781838	0.337621	0.796251	0.656481	0.656649		3.45992e-31	3.08347e-14	5.67423e-11	2.20239e-45	2.81135e-08	2.01444e-43	6.06008e-08	6.19346e-06	8.02094e-33	2.95246e-33
2	176974060	cg01708273	HOXD11	Shore	3'UTR		0.133559	0.325279	0.307931	0.127293		0.68588	0.381794	0.607767	0.507416	0.44064	0.54846	0.435105	0.531746	0.517037	0.557321		3.63718e-27	6.79063e-07	4.55256e-08	4.97043e-29	2.42485e-05	6.40159e-37	0.00027527	0.00158978	2.4004e-23	1.94869e-26
2	176980998	cg21591742	HOXD10	Island	TSS1500		0.0628893	0.194416	0.158229	0.0746404		0.592958	0.483768	0.643428	0.527365	0.384116	0.670531	0.54425	0.702884	0.556631	0.608476		4.19991e-24	1.39253e-12	6.54065e-10	1.31883e-39	3.4198e-07	4.50159e-43	6.48908e-09	2.26276e-05	2.08198e-29	1.78449e-31
2	176987225	cg14142007	HOXD9	Island	TSS200		0.0136723	0.127863	0.0782728	0.034124		0.554838	0.472837	0.545151	0.648211	0.281202	0.640108	0.319586	0.712908	0.544549	0.586139		3.23338e-31	9.11975e-14	1.65291e-10	1.64652e-45	1.53124e-09	2.22257e-43	1.50108e-08	6.19346e-06	8.61776e-33	1.5788e-33
2	176987404	cg14991487	HOXD9	Island	TSS200		0.0175394	0.134918	0.0814675	0.0255417		0.536752	0.478598	0.489372	0.641126	0.301716	0.66119	0.260841	0.648569	0.53702	0.54009		1.17538e-29	3.08347e-14	1.91211e-10	2.07375e-45	2.16682e-09	2.41051e-43	2.4529e-07	8.15866e-06	1.50869e-32	2.12809e-32
2	176987411	cg09578028	HOXD9	Island	TSS200		0.0387885	0.181205	0.135449	0.0635501		0.638508	0.530756	0.599895	0.671012	0.312	0.71165	0.310876	0.704302	0.59714	0.625653		6.20328e-28	4.70615e-14	7.54877e-11	6.38795e-45	5.6409e-08	3.16624e-43	4.88897e-07	6.22397e-06	1.51133e-31	2.99209e-32
2	176987465	cg05167251	HOXD9;HOXD9	Island	5'UTR;1stExon		0.0149928	0.200205	0.0873298	0.0381793		0.587791	0.525594	0.531053	0.625644	0.370208	0.668744	0.267712	0.771748	0.568931	0.620458		5.87771e-29	7.64207e-14	2.19676e-09	4.91695e-44	1.47569e-08	8.0555e-43	6.08939e-06	6.19346e-06	2.10315e-30	9.64928e-32
2	176987605	cg02885007	HOXD9	Island	1stExon		0.142116	0.286177	0.216188	0.151649		0.646884	0.62969	0.640898	0.699125	0.422096	0.679718	0.411173	0.72727	0.623097	0.647368		3.38414e-31	4.26302e-14	5.60865e-11	3.27528e-45	3.31189e-06	2.82807e-43	6.59603e-07	6.22397e-06	1.4441e-30	4.86171e-32
2	177001380	cg27215033		Island			0.0414254	0.151687	0.113557	0.0577472		0.462301	0.289055	0.461362	0.512485	0.273004	0.574155	0.271367	0.668435	0.463775	0.481905		1.02011e-24	9.23101e-13	1.56697e-10	1.14609e-44	9.51963e-10	2.38325e-43	3.61803e-07	6.19346e-06	1.66219e-30	2.6128e-32
2	177001426	cg24154951		Island			0.108705	0.270576	0.188976	0.159533		0.5475	0.503571	0.691734	0.687627	0.44778	0.705911	0.358879	0.781546	0.588363	0.646815		1.03801e-22	1.22621e-12	5.55043e-11	3.76822e-45	2.78681e-09	2.24289e-43	4.44205e-05	6.25905e-06	1.4441e-30	3.38564e-31
2	177003996	cg11375458		Shore			0.0626191	0.220879	0.269921	0.117461		0.610633	0.488482	0.584848	0.672618	0.525497	0.788512	0.513122	0.84027	0.686168	0.694379		2.50266e-23	1.79483e-12	8.29757e-11	3.86903e-44	6.41184e-09	2.08666e-43	3.516e-09	7.18255e-06	2.36538e-33	8.60014e-31
2	177004998	cg24058732		Shore			0.207189	0.371726	0.421524	0.199923		0.724243	0.545106	0.634583	0.650564	0.585582	0.697804	0.456322	0.860404	0.644174	0.674103		8.33806e-28	1.77891e-07	2.35147e-09	1.33238e-35	2.33682e-06	3.41648e-39	0.000155243	6.19346e-06	7.88158e-28	1.35794e-27
2	177012191	cg04194947		Shore			0.290698	0.47741	0.470161	0.289271		0.84623	0.728753	0.794679	0.78821	0.679303	0.836015	0.705752	0.871992	0.800933	0.82599		1.31166e-32	5.6428e-14	1.1103e-10	1.04484e-44	4.96961e-10	4.62642e-43	1.10307e-08	6.19346e-06	1.90133e-33	1.2751e-33
2	177012372	cg15990972		Island			0.198908	0.329371	0.300042	0.209877		0.728786	0.487883	0.613041	0.611063	0.503134	0.71517	0.510856	0.72026	0.633525	0.715366		2.66206e-24	6.0885e-07	1.27836e-08	8.46356e-30	8.08034e-05	2.87817e-41	1.98055e-06	0.000143076	4.0886e-28	5.32349e-27
2	177012706	cg23986620		Shore			0.170343	0.302373	0.272671	0.188588		0.648855	0.523298	0.701778	0.687577	0.55962	0.769476	0.549278	0.813641	0.689003	0.71689		7.25832e-22	6.7258e-08	1.9773e-10	1.13089e-42	1.22384e-07	3.16624e-43	2.85908e-07	6.19346e-06	1.10478e-28	2.10637e-31
2	177014962	cg00014998	HOXD4;MIR10B	Island	TSS1500;TSS200		0.251461	0.4425	0.406389	0.345342		0.78432	0.584222	0.791811	0.727899	0.619877	0.80404	0.564172	0.871758	0.723456	0.766921		9.88282e-27	3.90338e-08	7.01147e-11	1.16886e-39	4.66463e-06	1.42064e-41	0.00222284	6.19346e-06	8.72096e-30	2.9943e-29
2	177014966	cg12215739	HOXD4;MIR10B	Island	TSS1500;TSS200		0.166084	0.317019	0.288378	0.212146		0.702156	0.526224	0.687839	0.604768	0.475469	0.752176	0.532927	0.758301	0.608569	0.676659		2.06037e-26	2.13486e-09	2.26414e-10	5.24415e-39	2.46432e-07	3.16624e-43	0.000468246	8.37468e-05	5.37134e-28	6.60313e-31
2	177016167	cg12539415	HOXD4;HOXD4	Shore	5'UTR;1stExon		0.0982082	0.208361	0.212048	0.0953562		0.601328	0.472795	0.669137	0.555386	0.375428	0.708723	0.410522	0.584296	0.580324	0.604722		1.32224e-21	2.10039e-12	1.01311e-10	9.6863e-38	1.10658e-05	2.99263e-43	0.000104131	0.000519435	1.14349e-28	6.55025e-29
2	177016417	cg18750960	HOXD4	Island	1stExon		0.040525	0.19233	0.143886	0.0624456		0.675551	0.616986	0.811626	0.705886	0.541066	0.793591	0.580262	0.765644	0.683437	0.735164		5.89581e-32	3.10244e-14	5.55043e-11	1.66546e-45	1.1674e-11	2.01444e-43	1.34495e-09	6.90862e-06	5.20723e-34	1.18946e-33
2	177016619	cg25951210	HOXD4	Island	1stExon		0.135735	0.283676	0.222815	0.182901		0.582213	0.443912	0.649456	0.556438	0.406774	0.632981	0.443572	0.766127	0.548167	0.593191		2.20535e-30	1.57451e-13	5.55043e-11	3.01826e-43	4.71058e-09	2.53433e-43	1.6448e-07	6.19346e-06	2.8517e-32	1.15259e-32
2	177017331	cg25304107	HOXD4	Island	Body		0.0445654	0.142737	0.106281	0.0599982		0.458006	0.332303	0.653704	0.520862	0.281767	0.632408	0.341402	0.598276	0.500231	0.542752		1.99957e-22	1.11776e-12	5.55043e-11	1.49274e-44	1.51835e-09	2.79469e-43	7.338e-09	6.22397e-06	9.10965e-33	1.01334e-32
2	177017352	cg16218721	HOXD4	Island	Body		0.158637	0.278499	0.231154	0.205734		0.590279	0.480438	0.714741	0.642148	0.443894	0.711865	0.515199	0.810719	0.625441	0.663945		4.7982e-30	1.23232e-13	5.55043e-11	3.71432e-45	1.42802e-10	2.01444e-43	7.74531e-10	6.19346e-06	6.45072e-34	1.55849e-33
2	177017449	cg01414185	HOXD4	Island	Body		0.0688272	0.259904	0.188806	0.111452		0.687679	0.488876	0.762289	0.657506	0.480278	0.769782	0.417429	0.781117	0.656466	0.715344		3.95802e-31	7.09631e-11	7.01147e-11	1.85288e-41	1.15418e-07	3.73288e-43	2.82839e-05	6.37842e-06	1.1163e-31	1.19428e-31
2	177021826	cg26091021		Shelf			0.0254667	0.199446	0.114111	0.0672775		0.619203	0.351627	0.649248	0.553864	0.337315	0.686574	0.361764	0.743743	0.562287	0.612593		1.60353e-30	1.16485e-10	7.54877e-11	1.04565e-41	2.61699e-09	3.73288e-43	1.80502e-07	6.19346e-06	1.06634e-31	3.38564e-31
2	177022121	cg18338775		Shelf			0.0364442	0.100217	0.0521247	0.0414084		0.509095	0.305843	0.530529	0.515982	0.275531	0.644704	0.281906	0.62887	0.451283	0.51309		2.28599e-25	7.18927e-13	6.53621e-11	7.47534e-45	6.30524e-10	2.01444e-43	6.23966e-05	6.19346e-06	7.70642e-32	6.29711e-31
2	177022172	cg25137403		Shelf			0.0316143	0.124338	0.104582	0.0581786		0.477867	0.354865	0.585007	0.516237	0.320173	0.590521	0.315061	0.536867	0.471391	0.517092		1.24489e-30	3.3021e-13	5.55043e-11	3.44819e-45	3.71624e-11	2.03218e-43	1.92266e-08	6.45452e-06	8.97706e-33	4.74728e-32
2	177022285	cg14454907		Shelf			0.0354874	0.108054	0.100359	0.0487446		0.657522	0.528001	0.788681	0.767224	0.545894	0.81716	0.495337	0.825536	0.705165	0.742996		1.70621e-32	2.00699e-13	5.55043e-11	1.60892e-45	9.89495e-12	2.01444e-43	1.09645e-09	6.19346e-06	2.44259e-34	1.18946e-33
2	177023667	cg06390651		Shore			0.0676754	0.139924	0.124778	0.0918429		0.481438	0.306635	0.553015	0.467002	0.303885	0.617504	0.353394	0.61297	0.448542	0.507848		1.44705e-24	7.08541e-10	5.55043e-11	5.54748e-44	9.88515e-09	2.04661e-43	1.00041e-07	6.19346e-06	1.17043e-30	3.15707e-31
2	177024172	cg05342515		Shore			0.0533374	0.180438	0.136382	0.0570792		0.588644	0.457798	0.693382	0.612903	0.433319	0.731954	0.464356	0.670646	0.595589	0.633668		1.22951e-31	3.15078e-14	6.15417e-11	1.61584e-45	2.23469e-11	2.01444e-43	1.7666e-09	8.15866e-06	1.10786e-33	1.7805e-33
2	177024502	cg05266564		Island			0.0868467	0.26273	0.196428	0.107484		0.624417	0.548004	0.740667	0.719679	0.525476	0.825405	0.509404	0.754108	0.680086	0.744972		7.87986e-26	2.49419e-13	1.04371e-10	5.32737e-45	3.03625e-11	2.01444e-43	1.54818e-08	9.21084e-06	5.49935e-33	2.13858e-33
2	177025198	cg07077013		Island			0.0555612	0.242234	0.179904	0.0759139		0.652716	0.589628	0.766749	0.700203	0.538452	0.780184	0.566929	0.787126	0.686245	0.721642		3.62243e-32	6.29182e-14	5.67423e-11	3.66544e-45	2.29283e-11	2.01444e-43	1.45911e-09	6.19346e-06	9.23822e-34	1.18946e-33
2	177025608	cg09601175		Island			0.0494189	0.207887	0.163603	0.079154		0.616726	0.414477	0.656428	0.515813	0.422592	0.659043	0.384166	0.686653	0.568342	0.606628		7.05961e-33	8.33897e-14	5.55043e-11	4.91695e-44	3.50761e-11	2.01444e-43	2.29605e-09	6.90862e-06	5.20723e-34	9.5797e-33
2	177025859	cg23676302		Shore			0.125537	0.261702	0.225458	0.176442		0.651222	0.387873	0.595818	0.398691	0.448545	0.557209	0.403559	0.555058	0.513086	0.549558		2.12183e-21	7.8672e-07	8.83586e-09	4.40929e-12	5.15565e-08	2.91653e-35	0.00845348	0.00803389	7.00453e-22	2.5722e-18
2	177025975	cg07930539		Shore			0.143131	0.321173	0.256432	0.186526		0.710037	0.62539	0.781155	0.653315	0.565105	0.807804	0.62356	0.744734	0.728002	0.736801		7.49296e-27	1.11633e-12	6.86317e-11	7.88522e-38	2.537e-09	3.68957e-43	3.01788e-09	2.49888e-05	1.77659e-31	1.7227e-29
2	177025998	cg19047265		Shore			0.144976	0.306297	0.253284	0.23891		0.668361	0.443865	0.65226	0.51338	0.429982	0.658583	0.455925	0.572999	0.596131	0.60353		6.44036e-20	3.29727e-05	3.91842e-08	3.16148e-21	9.96347e-05	1.26042e-36	0.000647251	0.00275981	7.00453e-22	4.10804e-22
2	177027440	cg02773086	HOXD3	Shore	TSS1500		0.115906	0.298151	0.268143	0.166824		0.763481	0.673182	0.813764	0.73334	0.621274	0.806986	0.590947	0.822512	0.72337	0.765728		7.18681e-32	8.40039e-14	4.66312e-10	1.16566e-43	6.92015e-09	1.50636e-42	5.73771e-09	6.19346e-06	2.11932e-32	2.24482e-33
2	177027621	cg01014615	HOXD3	Island	TSS1500		0.162282	0.306696	0.288741	0.183891		0.71405	0.415666	0.689668	0.569462	0.462916	0.733537	0.417342	0.583937	0.607962	0.670076		4.7395e-23	6.24781e-07	9.68144e-10	5.89654e-30	1.66255e-05	9.25553e-43	0.000709251	0.000587891	7.08012e-27	7.37432e-29
2	177027710	cg24704177	HOXD3	Island	TSS1500		0.0518822	0.147136	0.0960168	0.0646839		0.489065	0.304613	0.501238	0.387812	0.319925	0.545416	0.361322	0.374183	0.411352	0.443026		2.44963e-23	8.43268e-12	1.29132e-10	6.30013e-38	3.8104e-08	1.16463e-42	8.03578e-08	4.89556e-05	4.85225e-30	4.39736e-30
2	177027856	cg13316854	HOXD3	Island	TSS1500		0.0863175	0.220157	0.161123	0.143767		0.524788	0.366055	0.559052	0.443052	0.34401	0.545601	0.370863	0.57326	0.47717	0.516925		7.39807e-29	1.05337e-11	5.67423e-11	1.92629e-42	1.30577e-09	2.53541e-43	4.62532e-09	1.23176e-05	1.34675e-32	7.95607e-33
2	177027931	cg06145336	HOXD3	Island	TSS1500		0.120174	0.221224	0.20157	0.139933		0.626329	0.517058	0.79898	0.584981	0.415159	0.740806	0.533626	0.711551	0.638469	0.651907		1.90596e-19	9.2785e-12	5.55043e-11	1.73361e-36	2.13036e-07	2.26046e-43	1.86936e-09	3.86618e-05	2.25476e-30	4.07565e-29
2	177029608	cg05021643	HOXD3	Island	5'UTR		0.035067	0.223092	0.128283	0.0669069		0.507662	0.380953	0.730924	0.592091	0.351128	0.712138	0.374536	0.668534	0.586725	0.659527		4.23988e-25	4.61814e-12	5.55043e-11	1.50978e-44	4.29243e-09	2.01444e-43	1.73619e-07	1.6352e-05	1.28724e-32	9.89513e-33
2	177029850	cg21092808	HOXD3	Island	5'UTR		0.0446459	0.14093	0.0966088	0.0690981		0.381832	0.281948	0.60829	0.46686	0.267822	0.638685	0.270144	0.597477	0.474447	0.536192		1.59115e-15	1.32999e-08	7.18376e-11	1.21373e-42	2.09626e-06	2.08666e-43	1.34988e-06	6.19929e-05	6.56427e-30	5.07009e-30
2	177030150	cg05864326	HOXD3	Shore	5'UTR		0.0243748	0.114928	0.0609654	0.0469694		0.385695	0.465203	0.841977	0.810455	0.51063	0.851253	0.626225	0.843984	0.736413	0.795599		2.24596e-14	4.38144e-13	5.55043e-11	1.60892e-45	1.75625e-11	2.01444e-43	8.02465e-10	6.19346e-06	4.3242e-34	1.37567e-33
2	177036809	cg04316624	HOXD3	Island	Body		0.0847821	0.177123	0.138466	0.131723		0.577501	0.406469	0.658748	0.527163	0.379717	0.650759	0.425257	0.717201	0.558939	0.604953		2.50342e-32	8.66408e-13	5.55043e-11	3.04657e-44	4.32969e-10	2.01444e-43	1.81546e-09	6.22397e-06	1.95485e-33	2.79629e-33
2	177037212	cg00278547	HOXD3	Island	3'UTR		0.121369	0.248893	0.244843	0.145463		0.680654	0.492951	0.741522	0.626435	0.412576	0.731085	0.490478	0.721115	0.643129	0.65272		2.01496e-26	8.73871e-10	7.01147e-11	3.52787e-42	4.16358e-09	4.43327e-43	2.87303e-08	6.19346e-06	3.3968e-33	6.00084e-32
2	177043255	cg13092806		Island			0.0119027	0.0862898	0.0303893	0.041529		0.316918	0.370767	0.815238	0.717801	0.314807	0.806293	0.42017	0.772961	0.622086	0.684906		1.75184e-05	5.57602e-12	5.55043e-11	2.07375e-45	5.8126e-08	2.01444e-43	7.30458e-08	2.18837e-05	3.58271e-32	1.4035e-31
2	177043427	cg10305451		Island			0.0162765	0.036441	0.0380413	0.0120157		0.267693	0.338067	0.681574	0.568206	0.294804	0.710957	0.31429	0.578805	0.524383	0.574569		3.44809e-06	3.08347e-14	5.55043e-11	1.60892e-45	9.17546e-12	2.01444e-43	8.36734e-10	7.97722e-06	5.20723e-34	1.20232e-33
2	177052527	cg07797397	HOXD1	Shore	TSS1500		0.0516072	0.136959	0.121529	0.0515756		0.622901	0.516131	0.770257	0.681829	0.416646	0.793411	0.52118	0.795944	0.651808	0.694594		3.17793e-30	5.07021e-14	5.55043e-11	1.77996e-45	1.38699e-10	2.01444e-43	1.18422e-09	6.19346e-06	3.81618e-34	1.3304e-33
2	177052903	cg04003136	HOXD1	Shore	TSS1500		0.0441343	0.13083	0.0896542	0.0416438		0.6644	0.600306	0.795355	0.739807	0.444977	0.814857	0.534275	0.748093	0.671716	0.702664		2.39635e-33	3.08347e-14	8.28391e-11	1.70925e-45	1.26022e-11	2.62023e-43	3.516e-09	9.15963e-06	2.36538e-33	1.62713e-33
2	177053274	cg03450948	HOXD1	Island	TSS200		0.048438	0.268849	0.188302	0.0713746		0.64653	0.587728	0.758264	0.715551	0.486546	0.740102	0.525415	0.73976	0.667745	0.693189		4.18204e-33	6.29182e-14	5.55043e-11	1.60892e-45	8.77178e-11	2.01444e-43	1.38209e-09	8.34294e-06	2.45209e-34	1.49428e-33
2	177053283	cg02150988	HOXD1	Island	TSS200		0.0549862	0.176267	0.133228	0.0762521		0.559049	0.440836	0.665766	0.590742	0.31545	0.661177	0.385668	0.67128	0.574571	0.595373		7.19761e-33	1.09071e-13	5.55043e-11	3.11084e-45	1.22904e-10	2.01444e-43	1.18422e-09	8.74572e-06	4.04598e-34	2.0272e-33
2	177053285	cg23420260	HOXD1	Island	TSS200		0.0321973	0.232679	0.144275	0.0605608		0.670254	0.603811	0.786965	0.733757	0.473279	0.773822	0.551289	0.761069	0.70396	0.723314		6.28003e-33	7.8652e-14	5.55043e-11	1.92484e-45	8.13022e-11	2.01444e-43	9.75231e-10	8.55137e-06	2.47829e-34	1.62713e-33
2	177053292	cg05099387	HOXD1	Island	TSS200		0.0645935	0.26389	0.188346	0.111119		0.721412	0.681845	0.811797	0.778361	0.534921	0.805983	0.6316	0.789843	0.749936	0.768639		4.25659e-33	4.47366e-14	5.55043e-11	1.63957e-45	4.72134e-11	2.01444e-43	7.25218e-10	7.97722e-06	2.41166e-34	1.2919e-33
2	177053295	cg19542816	HOXD1	Island	TSS200		0.0341478	0.193491	0.103147	0.0672718		0.599358	0.582932	0.733592	0.675903	0.3853	0.720893	0.49714	0.687911	0.64329	0.673433		7.98e-33	1.81418e-13	5.55043e-11	2.44752e-45	2.79329e-10	2.01444e-43	1.15226e-09	1.23176e-05	4.18481e-34	2.24482e-33
2	177053496	cg06697536	HOXD1;HOXD1	Island	1stExon;5'UTR		0.0871075	0.234928	0.180022	0.132943		0.625773	0.620672	0.758491	0.702218	0.498054	0.761841	0.529597	0.775709	0.683512	0.713405		6.93667e-33	3.08347e-14	5.55043e-11	1.60892e-45	2.4221e-11	2.01444e-43	8.36734e-10	7.33138e-06	2.45209e-34	1.18946e-33
2	177053503	cg05871694	HOXD1;HOXD1	Island	1stExon;5'UTR		0.0504381	0.188549	0.138097	0.0715794		0.620554	0.643256	0.790128	0.754265	0.52003	0.796141	0.532591	0.781962	0.721574	0.755106		9.46249e-31	3.08347e-14	5.55043e-11	1.60892e-45	1.75625e-11	2.01444e-43	1.72161e-09	6.45452e-06	2.41166e-34	1.18946e-33
2	177053568	cg20676716	HOXD1	Island	1stExon		0.067726	0.246868	0.154748	0.12771		0.553058	0.547142	0.724662	0.692242	0.470124	0.718044	0.454372	0.7026	0.616775	0.661411		1.25648e-31	4.07888e-14	5.55043e-11	1.60892e-45	2.05619e-11	2.01444e-43	3.11332e-09	6.66284e-06	2.17217e-33	1.60334e-33
2	177054573	cg02466815	HOXD1	Shore	Body		0.0245071	0.104772	0.0868652	0.02833		0.611249	0.637627	0.827817	0.79204	0.571983	0.860416	0.608727	0.829177	0.754514	0.80669		3.95802e-31	3.08347e-14	5.55043e-11	1.60892e-45	1.05102e-11	2.01444e-43	6.50446e-10	6.19346e-06	2.41166e-34	1.18946e-33
2	178937882	cg22874858	PDE11A;PDE11A	Island	TSS1500;Body		0.107287	0.17754	0.193451	0.102403		0.639135	0.523155	0.723156	0.55076	0.409947	0.698939	0.435004	0.62411	0.58704	0.608616		6.6217e-32	4.34108e-14	5.55043e-11	7.85338e-44	1.46802e-06	2.01444e-43	4.87301e-08	0.000112665	3.82729e-31	4.95695e-31
2	178977002	cg16928994	RBM45	Shore	TSS200		0.0963827	0.27503	0.176251	0.0816757		0.326792	0.461136	0.564401	0.469859	0.542647	0.496019	0.450949	0.446287	0.457084	0.491634		7.96095e-30	8.86363e-14	6.68689e-11	1.12841e-44	9.17546e-12	2.50411e-43	2.67093e-09	1.48626e-05	2.9896e-33	1.83964e-32
2	180726697	cg05687686	MIR1258;ZNF385B	Shore	TSS1500;TSS1500		0.0780277	0.133652	0.124409	0.0884763		0.626021	0.388656	0.681606	0.60456	0.328243	0.706204	0.312039	0.605782	0.584863	0.584333		1.25648e-31	9.65811e-14	5.55043e-11	1.96358e-45	1.47569e-08	2.01444e-43	1.49461e-09	1.80115e-05	2.4736e-34	1.2319e-32
2	182542864	cg01431993	NEUROD1	Open sea	Body		0.0110993	0.0815035	0.0504586	0.0378136		0.506496	0.581742	0.746831	0.667031	0.547148	0.801955	0.577372	0.795475	0.734897	0.75191		2.98306e-20	3.08347e-14	5.55043e-11	2.06403e-45	1.00423e-11	2.01444e-43	6.50446e-10	6.19346e-06	2.41166e-34	1.21754e-33
2	182542901	cg11528849	NEUROD1	Open sea	Body		0.0188785	0.106627	0.0869438	0.0377923		0.544683	0.488028	0.712697	0.560308	0.405766	0.768664	0.449805	0.769668	0.668856	0.665832		3.43672e-27	7.89404e-14	7.6173e-11	1.38032e-43	3.76597e-11	2.29169e-43	6.57212e-10	6.19346e-06	3.79129e-34	1.44451e-33
2	182543233	cg16640855	NEUROD1	Open sea	Body		0.0388142	0.214415	0.151557	0.0489373		0.716815	0.509458	0.65797	0.504489	0.340118	0.742626	0.473216	0.792295	0.615551	0.672549		2.79993e-33	4.52265e-13	7.01147e-11	1.92908e-34	1.55102e-06	2.01444e-43	5.18632e-08	5.06421e-05	7.70549e-31	3.43213e-32
2	182545209	cg01897496	NEUROD1;NEUROD1	Shelf	1stExon;5'UTR		0.051631	0.142795	0.11811	0.0580279		0.690757	0.518117	0.671643	0.578579	0.485264	0.725665	0.481552	0.755454	0.626041	0.6677		2.91696e-33	3.31314e-14	5.80958e-11	1.05411e-43	2.11125e-11	2.03218e-43	3.41057e-09	9.4682e-06	3.76189e-34	2.20723e-33
2	182545562	cg19711579	NEUROD1	Shelf	TSS200		0.0224488	0.0984772	0.0715675	0.053946		0.490228	0.285773	0.453805	0.342925	0.255018	0.562198	0.247756	0.493592	0.46953	0.453032		1.50429e-27	5.60783e-13	6.15417e-11	8.3999e-41	5.65759e-11	2.13922e-43	2.61623e-08	1.31158e-05	9.83702e-34	1.98057e-32
2	182545625	cg09942248	NEUROD1	Shelf	TSS1500		0.0113761	0.0789644	0.0608273	0.0214375		0.605352	0.541334	0.608643	0.58458	0.415575	0.722403	0.377913	0.80432	0.652793	0.639926		4.1017e-33	3.63637e-14	5.55043e-11	2.72631e-45	1.35576e-11	2.01444e-43	1.45911e-09	6.19346e-06	2.47054e-34	1.18946e-33
2	182549565	cg05928053		Shore			0.15105	0.337923	0.363386	0.205741		0.793744	0.557163	0.64684	0.563917	0.557205	0.734626	0.415992	0.697656	0.660903	0.697072		1.79605e-31	5.26717e-13	3.42294e-09	7.30293e-29	1.26446e-08	3.67547e-41	0.000388231	0.00141346	9.71039e-31	1.68642e-28
2	182549928	cg16904960		Shore			0.100773	0.209797	0.173406	0.103366		0.685272	0.410498	0.524712	0.395217	0.374063	0.532487	0.413258	0.658529	0.504173	0.465544		4.77016e-27	9.00455e-10	2.7889e-09	4.61482e-16	0.000349233	2.40013e-36	9.17688e-05	0.000160786	1.42377e-24	1.10013e-17
2	183731310	cg09484039	FRZB;FRZB	Island	5'UTR;1stExon		0.0696549	0.224423	0.205656	0.0906345		0.595133	0.478622	0.635432	0.469235	0.471264	0.355735	0.364503	0.514217	0.438507	0.518059		4.58701e-30	7.18957e-12	5.55043e-11	1.99117e-37	9.50713e-12	3.41218e-27	2.4529e-07	6.37842e-06	3.682e-24	6.14948e-31
2	183732062	cg04037038	FRZB	Island	TSS1500		0.0197147	0.190474	0.167908	0.0659725		0.557977	0.70322	0.842116	0.690746	0.652688	0.351805	0.520317	0.498334	0.574672	0.634088		3.9341e-24	7.99182e-13	5.55043e-11	1.80069e-39	1.05697e-11	1.71941e-13	2.20466e-07	0.000341094	1.08308e-21	7.21515e-26
2	185462408	cg11811513	ZNF804A	Shore	TSS1500		0.0144376	0.0332052	0.0718424	0.00738322		0.663701	0.440029	0.788095	0.618062	0.454644	0.789669	0.329652	0.641683	0.676512	0.712009		1.35681e-32	4.99905e-09	5.55043e-11	1.60892e-45	9.17546e-12	2.01444e-43	6.50446e-10	6.19346e-06	2.47054e-34	1.18946e-33
2	185462493	cg01968493	ZNF804A	Shore	TSS1500		0.0198613	0.0309749	0.0508578	0.0162848		0.562866	0.307679	0.58309	0.412018	0.285117	0.630484	0.245725	0.564073	0.507239	0.545104		5.64814e-32	4.70292e-08	5.55043e-11	1.61499e-45	9.17546e-12	2.01444e-43	6.50446e-10	6.19346e-06	2.61023e-34	1.18946e-33
2	185462655	cg15577595	ZNF804A	Shore	TSS1500		0.022861	0.0254436	0.034957	0.0503469		0.630721	0.330541	0.627887	0.469069	0.295141	0.687105	0.279723	0.51824	0.536653	0.607964		1.14852e-29	1.36783e-09	5.55043e-11	1.69411e-44	9.59327e-12	2.01444e-43	6.06008e-08	7.97722e-06	4.60935e-34	1.34432e-33
2	185462847	cg21739754	ZNF804A	Shore	TSS1500		0.0115804	0.0266467	0.0489473	0.0078562		0.552822	0.405644	0.728864	0.606112	0.435462	0.720396	0.298713	0.599505	0.640725	0.662723		1.79605e-31	1.04605e-09	5.55043e-11	1.60892e-45	9.17546e-12	2.01444e-43	7.15237e-10	6.19346e-06	2.52832e-34	1.18946e-33
2	185463209	cg13107760	ZNF804A;ZNF804A	Island	1stExon;5'UTR		0.0380842	0.0601811	0.10374	0.0341658		0.518465	0.440323	0.716439	0.675973	0.549849	0.709505	0.400434	0.633256	0.6592	0.689117		4.88576e-29	8.90908e-09	5.55043e-11	1.60892e-45	9.17546e-12	2.01444e-43	1.12394e-09	6.19346e-06	6.20123e-34	1.18946e-33
2	185463218	cg21245277	ZNF804A;ZNF804A	Island	1stExon;5'UTR		0.0167579	0.0297453	0.0701406	0.0159606		0.578072	0.494672	0.828136	0.763823	0.577145	0.833135	0.397053	0.674792	0.764976	0.781119		2.54731e-28	6.87463e-09	5.55043e-11	1.60892e-45	9.17546e-12	2.01444e-43	9.12824e-10	6.19346e-06	2.44259e-34	1.18946e-33
2	186603398	cg21353911		Island			0.0924152	0.269226	0.26391	0.130184		0.807468	0.574857	0.685464	0.587169	0.601613	0.687237	0.509623	0.784522	0.664899	0.69334		8.72287e-34	7.4131e-14	1.17567e-10	1.52868e-42	6.19888e-11	1.16463e-42	1.32677e-08	9.4682e-06	1.99625e-33	1.05586e-32
2	186603639	cg24766821		Island			0.113935	0.219853	0.244627	0.168388		0.665745	0.627719	0.663021	0.595546	0.547994	0.652296	0.53088	0.743859	0.623389	0.630098		3.81362e-33	3.08347e-14	5.55043e-11	3.24013e-45	1.55225e-11	2.32928e-43	6.50446e-10	6.19346e-06	2.41166e-34	4.49728e-33
2	186603981	cg21113773		Shore			0.329669	0.434147	0.454868	0.343061		0.810237	0.698438	0.736407	0.689819	0.684425	0.761993	0.603904	0.760689	0.731386	0.749242		5.57734e-31	6.97059e-13	1.42253e-10	3.16325e-37	1.05173e-08	4.12781e-41	0.00108575	0.000136076	4.00532e-31	1.07572e-27
2	187713554	cg26033349	ZSWIM2	Shore	Body		0.0618142	0.157482	0.149512	0.0831226		0.588652	0.446677	0.501947	0.360413	0.372837	0.481131	0.350687	0.728	0.44625	0.471068		4.61399e-26	1.69022e-11	2.42807e-10	4.52054e-26	5.49522e-09	1.05524e-38	4.60306e-07	3.86618e-05	4.03266e-25	2.92183e-27
2	187713711	cg14145801	ZSWIM2	Shore	1stExon		0.0236202	0.0427528	0.0409579	0.023666		0.410502	0.290985	0.374243	0.307828	0.241568	0.497907	0.232614	0.452283	0.348165	0.40825		6.80888e-21	1.06118e-12	1.37678e-10	1.58821e-37	1.83362e-07	1.37136e-41	2.80594e-07	1.52125e-05	1.8566e-27	1.46246e-30
2	187713876	cg19535896	ZSWIM2;ZSWIM2	Island	1stExon;5'UTR		0.0150094	0.0409323	0.0186404	0.0419732		0.398119	0.420851	0.677298	0.391983	0.260643	0.589792	0.313873	0.611846	0.472715	0.539001		2.77097e-16	3.65422e-14	5.55043e-11	1.509e-40	1.84599e-10	4.43555e-42	2.52142e-08	7.49553e-06	2.37192e-33	9.05558e-31
2	187713902	cg10396546	ZSWIM2	Island	TSS200		0.0168091	0.0586373	0.0410098	0.0123632		0.392154	0.450403	0.69382	0.459928	0.299849	0.613275	0.299198	0.685101	0.485697	0.543297		7.534e-13	3.08347e-14	5.55043e-11	1.36744e-44	2.29283e-11	2.16588e-43	4.20756e-07	6.19346e-06	7.90079e-34	6.13063e-33
2	187714003	cg24617723	ZSWIM2	Island	TSS200		0.0708916	0.20134	0.162135	0.114675		0.460568	0.453118	0.569709	0.438812	0.38509	0.548042	0.358005	0.593536	0.476724	0.510551		5.90105e-26	4.34108e-14	5.55043e-11	1.00111e-43	2.94626e-11	2.35649e-43	1.17381e-08	8.34294e-06	1.87701e-33	5.87498e-33
2	187714055	cg16516691	ZSWIM2	Island	TSS200		0.0268496	0.092566	0.0701058	0.0348452		0.458568	0.430064	0.60245	0.389431	0.375831	0.549244	0.306007	0.639946	0.438882	0.498471		5.16983e-28	3.08347e-14	5.55043e-11	6.26168e-44	1.75625e-11	2.05484e-43	4.87301e-08	7.18255e-06	9.64558e-34	4.30071e-33
2	187714068	cg14762973	ZSWIM2	Island	TSS200		0.0174556	0.0746327	0.0651525	0.0272561		0.477194	0.432653	0.601015	0.417818	0.367458	0.564199	0.320964	0.563607	0.445202	0.499595		4.25588e-29	3.08347e-14	5.55043e-11	3.87976e-45	1.21825e-11	2.01444e-43	9.24485e-09	7.18255e-06	4.87149e-34	2.54818e-33
2	188312833	cg21350115	CALCRL;CALCRL	Open sea	1stExon;5'UTR		0.0639172	0.128012	0.250563	0.0521321		0.758054	0.444772	0.615646	0.572502	0.331704	0.550356	0.411573	0.500947	0.463694	0.459273		6.54788e-31	3.70505e-14	7.70598e-11	5.01965e-45	1.4374e-09	2.82807e-43	3.91893e-08	0.000552575	3.03413e-31	1.0413e-30
2	189156378	cg13416310	GULP1	Shore	TSS1500		0.0444086	0.0902533	0.0672524	0.0669045		0.404341	0.400639	0.530414	0.420708	0.360998	0.506484	0.275977	0.595731	0.402334	0.443905		5.40134e-27	7.80745e-14	5.67423e-11	8.22417e-45	9.89495e-12	2.35649e-43	2.29928e-08	6.19346e-06	4.48752e-33	3.68265e-32
2	189156425	cg11041835	GULP1	Island	TSS1500		0.00559928	0.0761818	0.0389332	0.0265926		0.408232	0.535644	0.653381	0.579102	0.457043	0.630577	0.397817	0.672608	0.508224	0.544384		6.2699e-20	3.08347e-14	5.55043e-11	1.60892e-45	9.8013e-12	2.01444e-43	2.90286e-09	6.19346e-06	6.63226e-34	3.55235e-33
2	189156463	cg23068712	GULP1	Island	TSS1500		0.0165018	0.0546294	0.0391541	0.0268535		0.318888	0.263876	0.388874	0.316691	0.235208	0.419798	0.260996	0.502899	0.323238	0.334774		1.12086e-21	3.08347e-14	5.55043e-11	1.60892e-45	1.0689e-11	2.02087e-43	6.29173e-09	6.19346e-06	9.64558e-34	4.42571e-32
2	189156549	cg17931661	GULP1	Island	TSS1500		0.0237555	0.0991945	0.0752152	0.0319482		0.507456	0.485567	0.695522	0.533249	0.433464	0.657918	0.345092	0.746003	0.542579	0.575308		1.43823e-27	3.08347e-14	5.55043e-11	2.09114e-45	9.17546e-12	2.0629e-43	2.03678e-09	6.19346e-06	2.52832e-34	6.13063e-33
2	189156874	cg07828741	GULP1	Island	TSS1500		0.0202818	0.0809432	0.0573296	0.0281901		0.453505	0.355526	0.607601	0.418658	0.281285	0.544941	0.300817	0.629024	0.417332	0.473575		2.92247e-28	3.08347e-14	5.55043e-11	2.50442e-45	1.1674e-11	2.01444e-43	1.71688e-09	6.19346e-06	8.37644e-34	2.0272e-33
2	189157042	cg06187947	GULP1	Island	TSS1500		0.0536534	0.173546	0.145017	0.0603532		0.546749	0.610498	0.676568	0.622843	0.539109	0.687249	0.535433	0.737166	0.593815	0.645807		2.41559e-30	3.08347e-14	5.55043e-11	1.60892e-45	9.59327e-12	2.01444e-43	6.50446e-10	6.19346e-06	2.89027e-34	1.1934e-33
2	189157174	cg15260721	GULP1	Island	TSS1500		0.0533211	0.146577	0.121772	0.0672277		0.685147	0.631303	0.791828	0.668282	0.501027	0.772532	0.570889	0.737272	0.684325	0.727153		6.14825e-33	3.08347e-14	5.55043e-11	2.09114e-45	9.36633e-12	2.01444e-43	6.57212e-10	6.19346e-06	2.49322e-34	1.21754e-33
2	189157191	cg20365074	GULP1	Island	TSS200		0.0929349	0.297249	0.23759	0.0701547		0.833444	0.885639	0.877999	0.863658	0.84723	0.89047	0.854152	0.913185	0.870406	0.87615		1.97885e-32	3.08347e-14	5.55043e-11	1.60892e-45	9.17546e-12	2.01444e-43	6.50446e-10	6.19346e-06	2.41166e-34	1.18946e-33
2	189157241	cg18998138	GULP1	Island	TSS200		0.025059	0.1154	0.0750539	0.0496528		0.564582	0.605544	0.770207	0.617777	0.478737	0.744423	0.451727	0.616166	0.639691	0.659805		6.02977e-32	3.08347e-14	5.55043e-11	1.70772e-45	1.1674e-11	2.01444e-43	1.31013e-09	6.90862e-06	2.66692e-34	1.18946e-33
2	189157244	cg09987740	GULP1	Island	TSS200		0.0304677	0.109945	0.0694884	0.0304761		0.5152	0.490391	0.684925	0.530765	0.369007	0.664759	0.418369	0.558363	0.539853	0.569171		1.71733e-31	3.10244e-14	5.55043e-11	4.27829e-45	1.71452e-11	2.01444e-43	1.31013e-09	1.15904e-05	1.43098e-33	1.99606e-33
2	189157348	cg24654264	GULP1	Island	TSS200		0.0297474	0.177428	0.130715	0.0493724		0.768008	0.717452	0.87087	0.747494	0.647264	0.855607	0.641948	0.829267	0.791288	0.803026		2.60966e-33	3.08347e-14	5.55043e-11	1.73146e-45	9.17546e-12	2.01444e-43	6.50446e-10	7.18255e-06	2.41166e-34	1.18946e-33
2	189157351	cg16256414	GULP1	Island	TSS200		0.0509543	0.163342	0.114227	0.0720193		0.659379	0.598739	0.79678	0.635515	0.404842	0.780153	0.510822	0.69612	0.670564	0.703022		2.95396e-31	3.08347e-14	5.55043e-11	5.40732e-45	3.60989e-11	2.01444e-43	6.50446e-10	7.04355e-06	9.64558e-34	3.1337e-33
2	189157361	cg14638272	GULP1	Island	TSS200		0.0574063	0.24243	0.200143	0.0737216		0.780179	0.798624	0.850528	0.783336	0.652035	0.86134	0.766277	0.809548	0.801171	0.81725		2.5744e-33	3.08347e-14	5.55043e-11	1.66648e-45	9.18149e-12	2.01444e-43	6.50446e-10	6.66284e-06	2.41166e-34	1.18946e-33
2	189157566	cg13274254	GULP1;GULP1	Island	5'UTR;1stExon		0.0388976	0.155945	0.137037	0.0428277		0.653537	0.680229	0.772747	0.651932	0.520256	0.769746	0.565814	0.681923	0.664286	0.717331		2.25361e-32	3.08347e-14	5.55043e-11	3.66544e-45	1.00395e-11	2.01444e-43	7.32917e-10	7.18255e-06	8.06217e-34	1.45114e-33
2	198650880	cg03774803	BOLL;BOLL;BOLL	Island	1stExon;5'UTR;TSS1500		0.0832771	0.0990646	0.0875642	0.158065		0.440728	0.418197	0.627916	0.469038	0.351247	0.581105	0.354094	0.573918	0.50296	0.562088		0.000131452	1.62993e-12	5.67423e-11	4.96875e-41	2.0089e-08	3.67547e-41	0.00190608	9.21084e-06	9.94151e-31	5.0755e-31
2	198650985	cg05783139	BOLL;BOLL	Island	TSS200;TSS1500		0.0451933	0.0773331	0.0576171	0.137253		0.402149	0.567415	0.682937	0.611144	0.430566	0.660151	0.325786	0.697975	0.624815	0.659819		4.47461e-08	4.37031e-14	5.55043e-11	5.00392e-44	5.48453e-11	3.12042e-43	1.69435e-05	6.19346e-06	1.24485e-33	1.37567e-33
2	198650987	cg13356896	BOLL;BOLL	Island	TSS200;TSS1500		0.108242	0.170706	0.145124	0.148435		0.494233	0.660161	0.767404	0.69027	0.483477	0.769106	0.410984	0.739042	0.733	0.754697		1.86077e-07	4.94565e-14	5.55043e-11	1.00571e-43	4.85868e-09	1.33902e-42	0.000353111	6.19346e-06	2.0719e-32	1.49428e-33
2	198651076	cg07495363	BOLL;BOLL	Island	TSS200;TSS1500		0.025805	0.0629624	0.0390792	0.058236		0.412813	0.56288	0.756204	0.603617	0.378669	0.697686	0.358537	0.683166	0.621569	0.665514		1.19152e-08	4.26302e-14	5.55043e-11	1.39055e-44	1.87203e-10	3.03392e-43	7.89639e-07	1.48626e-05	5.37534e-33	2.06299e-33
2	198651498	cg00926400	BOLL;BOLL	Island	TSS1500;TSS1500		0.0640848	0.121104	0.0968837	0.0929349		0.464546	0.515239	0.665451	0.5778	0.373884	0.631267	0.40117	0.682107	0.591635	0.614958		3.81776e-23	3.28044e-14	5.55043e-11	1.66648e-45	2.04011e-11	2.04315e-43	1.18757e-09	6.19346e-06	2.44259e-34	1.18946e-33
2	200320750	cg27583307	SATB2	Island	Body		0.048449	0.0639926	0.183349	0.0403411		0.75184	0.585262	0.703403	0.750438	0.320927	0.675609	0.443961	0.731184	0.494616	0.655052		1.36883e-33	3.08347e-14	5.55043e-11	2.95259e-45	2.77547e-05	6.65847e-43	8.02465e-10	9.9977e-06	1.34404e-11	7.17441e-26
2	200321348	cg06644373	SATB2	Island	5'UTR		0.0337932	0.10768	0.119117	0.0368552		0.643895	0.496779	0.641467	0.674237	0.383796	0.630373	0.46272	0.642009	0.516108	0.616369		2.71038e-30	1.23232e-13	6.15417e-11	2.79989e-45	4.03835e-09	2.77252e-42	7.15237e-10	7.97722e-06	3.26823e-22	9.93807e-31
2	200326721	cg20785796	SATB2	Island	TSS1500		0.202903	0.37163	0.363677	0.241543		0.763098	0.573745	0.658921	0.656988	0.61487	0.675165	0.571893	0.794251	0.641919	0.704069		1.69721e-29	5.60783e-13	4.05894e-10	7.70588e-39	2.39074e-10	9.79815e-40	1.23475e-06	8.9753e-06	6.9116e-29	8.35625e-32
2	200326725	cg23994043	SATB2	Island	TSS1500		0.152232	0.294291	0.290023	0.15776		0.664026	0.423237	0.539408	0.486776	0.440649	0.510682	0.421011	0.733191	0.507563	0.53367		2.23589e-29	7.07596e-09	1.36564e-08	7.79596e-22	0.000230454	2.1115e-28	1.18621e-05	7.18255e-06	1.06898e-20	6.69901e-22
2	200329670	cg10982364		Island			0.0478804	0.173319	0.161455	0.053462		0.644091	0.504009	0.613457	0.611004	0.33754	0.685629	0.362624	0.814621	0.591577	0.628985		6.4932e-28	1.43676e-13	1.07515e-10	5.00392e-44	1.56909e-08	5.64288e-43	2.17541e-08	6.19346e-06	2.94376e-28	5.8661e-32
2	200332025	cg27109600	FLJ32063	Shore	TSS1500		0.0493362	0.126095	0.115271	0.0548724		0.566003	0.307207	0.531354	0.492674	0.290737	0.539135	0.350061	0.688074	0.440651	0.504183		2.95396e-31	3.62779e-12	1.02153e-10	2.29944e-42	3.40129e-09	1.7108e-42	2.60613e-07	7.49034e-06	8.46379e-28	1.54184e-32
2	200333401	cg03965648	FLJ32063	Shore	Body		0.243968	0.360626	0.418568	0.267833		0.66069	0.478895	0.691661	0.642465	0.471345	0.663706	0.474154	0.680013	0.578114	0.632044		2.88551e-26	2.07212e-09	1.46833e-10	8.66594e-43	2.87872e-05	1.20778e-42	0.000112306	0.00407063	1.31489e-22	3.50376e-28
2	200333729	cg08690859	FLJ32063	Island	Body		0.067913	0.267825	0.258585	0.103377		0.671826	0.47566	0.624259	0.574271	0.405681	0.654208	0.427624	0.642087	0.532028	0.601917		2.48682e-33	2.06853e-13	1.10705e-10	9.47187e-43	4.05019e-08	3.91077e-43	8.96365e-09	1.12389e-05	8.82931e-28	1.56959e-30
2	200334001	cg27456468	FLJ32063	Island	Body		0.0311054	0.115781	0.129582	0.0366394		0.698967	0.546423	0.761511	0.730358	0.352185	0.784283	0.493072	0.695655	0.641665	0.721544		9.83604e-32	3.41222e-14	5.55043e-11	1.60892e-45	1.0827e-10	2.01444e-43	6.64824e-10	6.19346e-06	7.20373e-32	1.09183e-32
2	200334402	cg16798252	FLJ32063	Shore	Body		0.116747	0.28992	0.251511	0.1353		0.663349	0.549504	0.68936	0.630563	0.419111	0.697092	0.452025	0.747111	0.611378	0.658801		2.30709e-30	9.95717e-14	5.9086e-11	1.41297e-44	1.01411e-09	2.72348e-43	3.73602e-09	9.72677e-06	1.73559e-31	2.33411e-32
2	200334439	cg24345062	FLJ32063	Shore	Body		0.0775819	0.244765	0.214112	0.0799947		0.690682	0.510567	0.674528	0.587536	0.389786	0.668284	0.407999	0.62985	0.583838	0.665637		1.21085e-29	3.69861e-12	9.55975e-11	3.19205e-40	7.70717e-08	5.521e-42	2.73987e-07	8.67524e-05	2.32759e-28	5.60714e-32
2	200335558	cg10168149	FLJ32063	Island	Body		0.0272599	0.165828	0.137847	0.0492955		0.697842	0.604814	0.770787	0.720175	0.497582	0.788306	0.56346	0.841292	0.691576	0.746868		2.35054e-33	4.45364e-14	5.55043e-11	1.87283e-45	2.29283e-11	2.01444e-43	6.50446e-10	6.19346e-06	2.4736e-34	1.18946e-33
2	200335874	cg00768993	FLJ32063	Island	Body		0.0587307	0.16519	0.137716	0.0774231		0.628059	0.49608	0.595208	0.652857	0.400294	0.70919	0.450502	0.778828	0.574228	0.658161		1.14988e-31	4.07888e-14	5.9086e-11	1.60892e-45	1.1934e-10	2.01444e-43	1.04699e-09	7.81345e-06	1.99625e-33	1.47493e-33
2	200524002	cg09654247		Island			0.0226102	0.063362	0.101213	0.0188518		0.676256	0.485349	0.798898	0.799423	0.624573	0.812685	0.664493	0.83361	0.735939	0.782826		1.71733e-31	2.13608e-13	5.56631e-11	1.60892e-45	9.17546e-12	2.01444e-43	6.50446e-10	6.19346e-06	3.69207e-34	1.18946e-33
2	200524012	cg27211284		Island			0.153681	0.235647	0.275811	0.140322		0.762275	0.635421	0.836073	0.859775	0.756063	0.856933	0.777795	0.875545	0.806076	0.838056		5.29585e-33	7.64207e-14	5.55043e-11	1.60892e-45	9.17546e-12	2.01444e-43	6.50446e-10	6.19346e-06	2.41166e-34	1.18946e-33
2	200524189	cg20711639		Island			0.042967	0.101064	0.112427	0.0350555		0.658659	0.479325	0.68424	0.640867	0.421749	0.741383	0.466832	0.727337	0.639892	0.702214		5.89476e-31	1.34896e-13	5.55043e-11	2.01595e-45	9.39679e-12	2.05344e-43	6.50446e-10	6.19346e-06	4.00822e-34	1.2751e-33
2	200524259	cg14844194		Shore			0.100784	0.184692	0.200505	0.0693827		0.617515	0.477514	0.550515	0.515589	0.430074	0.625816	0.432388	0.638318	0.551381	0.562627		1.11761e-28	6.29182e-14	8.29757e-11	3.10221e-41	3.58315e-10	2.68534e-43	5.73771e-09	8.9753e-06	2.51818e-33	2.49321e-32
2	201729683	cg08474651	CLK1;CLK1;CLK1;CLK1	Shore	TSS1500;TSS1500;TSS1500;TSS1500		0.183397	0.177825	0.110568	0.21257		0.569042	0.638746	0.589794	0.488735	0.528129	0.498571	0.52281	0.53602	0.505565	0.505478		2.47357e-27	8.98364e-12	1.73143e-09	5.65273e-19	1.39245e-05	5.76525e-25	6.62892e-06	0.0038594	4.60502e-22	2.95409e-20
2	202483868	cg04411541	ALS2CR11;ALS2CR11;ALS2CR11;ALS2CR11;ALS2CR11;ALS2CR11;ALS2CR11;ALS2CR11	Island	1stExon;5'UTR;5'UTR;1stExon;1stExon;1stExon;5'UTR;5'UTR		0.357831	0.501844	0.524716	0.364918		0.839603	0.68031	0.758159	0.683923	0.677282	0.705626	0.674329	0.767757	0.687157	0.705249		9.4604e-34	7.8929e-13	1.67516e-10	3.31588e-34	1.71002e-10	5.24901e-37	1.6448e-07	6.31553e-06	9.29093e-26	7.51468e-27
2	202484029	cg22981993	ALS2CR11;ALS2CR11;ALS2CR11;ALS2CR11	Shore	TSS200;TSS200;TSS200;TSS200		0.370666	0.469148	0.556077	0.379582		0.882587	0.659216	0.805237	0.631328	0.614366	0.692395	0.691967	0.729937	0.681142	0.667203		8.72287e-34	7.75469e-10	5.55043e-11	4.32123e-22	3.08275e-08	2.46954e-31	4.33482e-07	0.000186813	1.36478e-24	1.617e-20
2	202900063	cg08077337	FZD7	Island	1stExon		0.0380782	0.228627	0.128458	0.126314		0.486294	0.581224	0.563459	0.410067	0.298757	0.46626	0.330301	0.432983	0.442442	0.508391		1.76737e-15	3.08347e-14	6.30952e-10	2.98247e-27	1.98517e-06	1.31043e-36	1.03233e-07	0.000156015	9.63951e-24	2.16259e-25
2	203103763	cg18309752	SUMO1;SUMO1;SUMO1	Shore	TSS1500;TSS1500;TSS1500		0.0379897	0.0528603	0.0899227	0.0287286		0.676139	0.393207	0.511627	0.306962	0.243156	0.393577	0.242278	0.509041	0.308373	0.323803		3.18401e-33	6.34328e-13	3.54412e-10	8.02592e-27	2.84829e-07	4.29587e-41	4.44203e-08	3.73795e-05	6.0594e-27	8.03838e-25
2	207139443	cg08578136	ZDBF2	Island	TSS200		0.012394	0.0417011	0.04068	0.0190649		0.551439	0.416217	0.558406	0.441331	0.223814	0.577211	0.24165	0.534959	0.497939	0.540657		6.62706e-30	3.08347e-14	5.55043e-11	6.04557e-44	3.83094e-11	2.02898e-43	6.10217e-09	2.41606e-05	2.69534e-34	1.45114e-33
2	207506480	cg01036351	LOC200726	Shore	TSS1500		0.224451	0.382489	0.358092	0.209079		0.707681	0.650323	0.664827	0.580149	0.560964	0.714306	0.568325	0.677478	0.663472	0.661033		7.19761e-33	4.26302e-14	9.83556e-11	1.99521e-42	2.86344e-11	3.31589e-43	3.57233e-08	1.68851e-05	5.5797e-34	5.34177e-32
2	207506991	cg12110911	LOC200726	Island	TSS200		0.0694422	0.139226	0.120648	0.0855913		0.596732	0.343246	0.45053	0.343333	0.343376	0.448385	0.304267	0.533648	0.381057	0.433431		1.60422e-32	7.64207e-14	6.41133e-11	6.30013e-38	3.31015e-11	3.34436e-42	1.69742e-08	2.04798e-05	2.57992e-31	8.98743e-32
2	207507001	cg17165841	LOC200726	Island	TSS200		0.0548254	0.185514	0.166036	0.0789907		0.710733	0.496907	0.595153	0.495353	0.465096	0.591036	0.508693	0.682477	0.528204	0.573448		4.02047e-33	1.30791e-13	6.86317e-11	3.05713e-42	2.29283e-11	2.05642e-42	8.18406e-10	1.09095e-05	1.25858e-32	2.86147e-32
2	207507421	cg25146557	LOC200726	Island	5'UTR		0.0620257	0.244986	0.195236	0.0777192		0.648644	0.472427	0.654524	0.518889	0.393302	0.638526	0.442812	0.705196	0.593627	0.612785		5.46268e-33	1.34896e-13	7.70598e-11	7.58723e-42	2.54106e-10	6.13594e-43	3.62387e-09	8.34294e-06	2.4135e-33	5.47016e-32
2	207507528	cg12848065	LOC200726	Shore	5'UTR		0.0833768	0.263564	0.227005	0.146398		0.688009	0.68792	0.781409	0.685054	0.604064	0.767877	0.699359	0.834408	0.746712	0.773268		1.61306e-33	3.08347e-14	5.55043e-11	3.19681e-45	1.0689e-11	2.01444e-43	6.50446e-10	6.19346e-06	2.55075e-34	1.18946e-33
2	208546089	cg22346476		Island			0.134664	0.300742	0.329957	0.15105		0.844344	0.616498	0.7573	0.543226	0.525053	0.650124	0.632001	0.556483	0.63682	0.680242		1.14744e-33	4.95069e-13	6.41133e-11	1.48884e-29	1.73832e-09	5.66649e-40	6.9069e-09	4.73274e-05	3.1046e-31	2.14358e-30
2	209271234	cg21302622	PTH2R	Shore	TSS1500		0.263801	0.353422	0.342424	0.27901		0.685003	0.573825	0.746042	0.641526	0.526275	0.715794	0.511085	0.740298	0.63577	0.639902		7.19045e-26	8.54039e-10	7.01147e-11	1.07111e-36	1.57417e-06	1.11342e-42	0.000269073	6.19346e-06	8.10096e-29	1.29154e-29
2	209271383	cg01288372	PTH2R	Island	TSS200		0.0442019	0.156675	0.114804	0.0650135		0.601018	0.496433	0.653066	0.626497	0.356833	0.699394	0.429012	0.775436	0.585973	0.593614		5.118e-29	2.57291e-13	5.56631e-11	4.21897e-44	5.83997e-09	2.01444e-43	3.91893e-08	6.19346e-06	1.1307e-33	7.28883e-33
2	209271505	cg25057743	PTH2R	Island	TSS200		0.0277788	0.105274	0.0677987	0.0298847		0.521203	0.401906	0.622005	0.581481	0.27665	0.683144	0.281425	0.741541	0.530291	0.549631		1.57645e-28	3.99261e-14	5.55043e-11	2.30948e-45	4.4423e-11	2.01444e-43	2.22857e-09	6.19346e-06	4.3242e-34	1.47493e-33
2	209271875	cg06951245	PTH2R	Island	Body		0.125566	0.246259	0.248793	0.162183		0.605204	0.542021	0.662872	0.612588	0.456666	0.657659	0.524264	0.734225	0.592569	0.607686		6.41063e-33	3.08347e-14	5.55043e-11	2.40081e-45	2.29283e-11	2.01444e-43	6.50446e-10	6.19346e-06	2.5787e-34	1.18946e-33
2	210636398	cg11284316	UNC80;UNC80	Island	TSS1500;TSS1500		0.0464895	0.143555	0.0846275	0.102776		0.521806	0.400042	0.6097	0.483501	0.294699	0.631906	0.387788	0.683802	0.526588	0.588262		4.82581e-26	1.26888e-13	5.55043e-11	1.82561e-42	4.64487e-07	3.12042e-43	1.9824e-08	6.37842e-06	3.50522e-32	8.47338e-33
2	210636533	cg09438147	UNC80;UNC80	Island	TSS200;TSS200		0.0986596	0.253327	0.213111	0.133118		0.727862	0.752718	0.8017	0.77584	0.618017	0.81101	0.718848	0.81564	0.780041	0.807075		2.91696e-33	3.08347e-14	5.55043e-11	1.60892e-45	9.17546e-12	2.01444e-43	6.50446e-10	6.19346e-06	2.41166e-34	1.18946e-33
2	210636560	cg04100532	UNC80;UNC80	Island	TSS200;TSS200		0.0371079	0.211037	0.161411	0.0821821		0.755238	0.843149	0.825072	0.841616	0.809813	0.835146	0.833441	0.871981	0.826021	0.837554		2.97214e-33	3.08347e-14	5.55043e-11	1.60892e-45	9.17546e-12	2.01444e-43	6.50446e-10	6.19346e-06	2.41166e-34	1.18946e-33
2	210636748	cg13347071	UNC80;UNC80;UNC80;UNC80	Island	1stExon;5'UTR;1stExon;5'UTR		0.0627899	0.192069	0.158865	0.0788959		0.561396	0.425033	0.587377	0.49857	0.384609	0.592744	0.426831	0.637671	0.523918	0.555468		1.95753e-33	4.37031e-14	9.83607e-11	4.00379e-44	2.4221e-11	3.22618e-43	2.09793e-09	6.19346e-06	3.37082e-34	2.0272e-33
2	210637094	cg14419187	UNC80;UNC80	Shore	Body;Body		0.0428476	0.183031	0.13916	0.082172		0.697599	0.567298	0.772743	0.640298	0.466842	0.723879	0.549955	0.736752	0.659826	0.685735		5.38895e-32	4.58631e-14	5.55043e-11	9.60351e-45	2.11125e-11	2.38325e-43	1.12394e-09	8.74572e-06	2.83357e-34	2.36811e-33
2	211089678	cg00289546	ACADL	Island	Body		0.0356652	0.199808	0.104688	0.0417627		0.583575	0.451187	0.789236	0.724585	0.363293	0.764126	0.463645	0.820176	0.651882	0.708292		1.71733e-31	1.26506e-12	5.55043e-11	1.8146e-45	1.26497e-09	2.01444e-43	3.84734e-09	6.19346e-06	4.24642e-34	1.18946e-33
2	211089815	cg14795968	ACADL	Island	Body		0.0352663	0.141532	0.0947301	0.0536973		0.501019	0.383563	0.720544	0.614867	0.30943	0.696814	0.410616	0.720172	0.577588	0.607287		1.43484e-30	1.19393e-13	5.55043e-11	1.60892e-45	1.05875e-10	2.01444e-43	1.04699e-09	6.19346e-06	2.69534e-34	1.18946e-33
2	211090117	cg04529066	ACADL;ACADL	Island	5'UTR;1stExon		0.0199629	0.0999859	0.0699766	0.0169176		0.484408	0.375337	0.672318	0.618059	0.284093	0.653474	0.396541	0.738767	0.538055	0.584797		6.40163e-31	2.9143e-13	5.55043e-11	1.60892e-45	8.37653e-11	2.01444e-43	1.49461e-09	6.19346e-06	5.481e-34	1.18946e-33
2	211090171	cg09068528	ACADL;ACADL	Island	5'UTR;1stExon		0.014996	0.078309	0.0599367	0.0216101		0.538925	0.36249	0.795471	0.666182	0.248042	0.771788	0.436089	0.750875	0.605932	0.648384		5.0871e-31	6.75864e-13	5.55043e-11	1.61499e-45	6.72076e-10	2.01444e-43	4.76873e-09	6.19346e-06	8.55448e-34	1.31846e-33
2	211090247	cg09308336	ACADL	Shore	TSS200		0.0317402	0.104134	0.0960566	0.0380065		0.510213	0.385832	0.638771	0.522207	0.250712	0.63318	0.334406	0.639084	0.520514	0.536955		1.65861e-29	4.79784e-13	6.41133e-11	3.71432e-45	2.13653e-08	2.01444e-43	4.34808e-09	7.49034e-06	7.47834e-34	1.7805e-33
2	211090281	cg19427188	ACADL	Shore	TSS200		0.0526577	0.166343	0.136894	0.0580962		0.645763	0.524844	0.810968	0.704449	0.330025	0.81201	0.505291	0.750874	0.697532	0.665849		3.81776e-30	1.6834e-12	5.55043e-11	3.79481e-45	8.73471e-09	2.05484e-43	2.40626e-09	1.12197e-05	7.21145e-34	3.1337e-33
2	211090349	cg16316649	ACADL	Shore	TSS200		0.0578289	0.143152	0.124049	0.0479088		0.591789	0.36328	0.643104	0.577224	0.319505	0.694699	0.462701	0.741496	0.572803	0.591397		8.02955e-24	3.10157e-07	5.55043e-11	2.66623e-43	0.00014379	3.17396e-43	2.03888e-06	6.19346e-06	9.07498e-32	1.72745e-30
2	213400869	cg26294431	ERBB4;ERBB4	Shore	Body;Body		0.0690044	0.137168	0.130396	0.0704666		0.478121	0.355407	0.574543	0.486055	0.286545	0.552473	0.31679	0.551267	0.463436	0.466269		6.83302e-20	6.13175e-12	5.60865e-11	2.21388e-44	2.93211e-07	1.10428e-42	0.000162929	0.000112665	5.97849e-30	4.04114e-27
2	213401333	cg12281565	ERBB4;ERBB4	Shore	Body;Body		0.0382288	0.0893402	0.0842238	0.0558393		0.422097	0.325569	0.609231	0.433185	0.272431	0.529338	0.263974	0.507747	0.425971	0.46503		2.1468e-20	3.70505e-14	5.55043e-11	2.10483e-44	1.34753e-09	2.75575e-43	5.18632e-08	8.37468e-05	2.8517e-32	3.1337e-33
2	213401544	cg00326719	ERBB4;ERBB4	Shore	Body;Body		0.0430033	0.121824	0.0957122	0.0509518		0.407651	0.327935	0.57807	0.475686	0.267273	0.522046	0.303319	0.5349	0.420115	0.484985		1.0405e-20	1.67253e-13	5.56631e-11	2.25089e-44	1.26497e-09	3.52328e-43	3.15362e-08	1.53551e-05	4.96518e-32	1.61659e-32
2	213402181	cg24768649	ERBB4;ERBB4	Island	Body;Body		0.0225967	0.0658338	0.067144	0.0267049		0.37242	0.367772	0.602001	0.50841	0.248409	0.587212	0.314859	0.457349	0.45986	0.538631		8.38013e-24	3.08347e-14	5.55043e-11	1.60892e-45	9.6219e-12	2.01444e-43	1.18422e-09	6.19346e-06	2.47054e-34	1.89398e-33
2	213402433	cg08042975	ERBB4;ERBB4	Island	Body;Body		0.0459048	0.108908	0.0864013	0.0806965		0.357814	0.387307	0.58046	0.545006	0.265684	0.614718	0.343344	0.542121	0.505171	0.564306		4.00673e-19	3.17329e-14	5.55043e-11	1.64652e-45	2.96976e-10	2.01444e-43	1.04699e-09	1.86021e-05	1.44085e-32	3.58338e-33
2	213403321	cg19079194	ERBB4;ERBB4;ERBB4;ERBB4	Island	5'UTR;5'UTR;1stExon;1stExon		0.0373338	0.170257	0.138162	0.0476274		0.43367	0.643797	0.744872	0.740182	0.450361	0.723687	0.572801	0.714664	0.660203	0.714596		2.10162e-19	3.08347e-14	5.55043e-11	2.46546e-45	2.11207e-11	3.03392e-43	7.52115e-10	6.19346e-06	2.69534e-34	3.67095e-33
2	213403519	cg27236875	ERBB4;ERBB4	Island	TSS200;TSS200		0.0282539	0.0521583	0.0380666	0.0398798		0.320458	0.414153	0.765075	0.684984	0.282733	0.659892	0.387811	0.654716	0.557621	0.617273		2.38936e-11	1.05835e-13	5.55043e-11	1.01224e-44	6.39686e-07	2.39635e-43	4.18001e-07	0.00318402	3.95554e-29	2.27161e-30
2	215275757	cg02701625	VWC2L	Open sea	TSS1500		0.0474471	0.159419	0.137576	0.0361706		0.317095	0.438699	0.656472	0.550036	0.311629	0.618117	0.510579	0.63112	0.477904	0.551995		3.72113e-10	3.76882e-14	6.53621e-11	2.39763e-43	6.02501e-09	6.89253e-43	4.48438e-09	6.19346e-06	2.71164e-27	2.14358e-30
2	217236630	cg04749646	MARCH4;MARCH4	Island	5'UTR;1stExon		0.0442222	0.148117	0.108045	0.0743407		0.293195	0.408955	0.645272	0.492283	0.358285	0.683739	0.403533	0.488346	0.530691	0.610726		2.10162e-19	4.47366e-14	5.55043e-11	1.23055e-43	4.31169e-11	2.01444e-43	3.516e-09	1.05971e-05	1.26975e-33	2.17051e-33
2	218027591	cg26688315		Open sea			0.821498	0.752529	0.807547	0.911665		0.536852	0.436155	0.23049	0.29383	0.156347	0.193357	0.261769	0.125987	0.270042	0.255757		5.55072e-21	2.13486e-09	5.55043e-11	5.60323e-42	9.17546e-12	2.22257e-43	3.25494e-08	6.19346e-06	2.6022e-32	2.47095e-26
2	219736250	cg23154059	WNT6	Island	Body		0.0329411	0.0560648	0.109184	0.00901418		0.526457	0.373002	0.494407	0.409262	0.242544	0.575231	0.284428	0.537146	0.426996	0.465162		9.42512e-32	3.9907e-13	5.55043e-11	1.64084e-42	5.21776e-10	2.01444e-43	4.34808e-09	8.95114e-05	1.52401e-33	1.18946e-33
2	219773547	cg19153133		Island			0.141078	0.246445	0.250593	0.13791		0.660797	0.504813	0.655118	0.552041	0.430348	0.679713	0.442946	0.675554	0.597024	0.632454		4.91191e-30	1.52732e-13	5.80958e-11	1.86643e-40	4.29243e-09	2.01802e-43	6.65087e-08	2.41606e-05	7.68575e-33	5.21592e-32
2	219773728	cg26667720		Island			0.0267924	0.0307193	0.029108	0.0224774		0.633177	0.512049	0.573061	0.484173	0.385609	0.580559	0.358319	0.733619	0.498888	0.54231		8.72287e-34	3.08347e-14	5.55043e-11	1.61867e-45	9.17546e-12	2.01444e-43	6.50446e-10	6.19346e-06	2.41166e-34	1.18946e-33
2	219773886	cg08109850		Island			0.0117462	0.0261113	0.0239635	0.00846746		0.72031	0.596353	0.721225	0.646687	0.3806	0.736931	0.449582	0.783789	0.644394	0.694655		2.12538e-33	3.08347e-14	5.55043e-11	1.60892e-45	9.17546e-12	2.01444e-43	6.50446e-10	6.19346e-06	2.41166e-34	1.18946e-33
2	219773975	cg13109216		Island			0.0421204	0.0498696	0.0487233	0.0355931		0.593681	0.404732	0.648531	0.441021	0.273451	0.622082	0.400815	0.532192	0.523954	0.549395		2.35054e-33	3.08347e-14	5.55043e-11	1.77996e-45	8.63832e-11	2.01444e-43	6.50446e-10	6.19346e-06	2.41166e-34	1.18946e-33
2	219826743	cg10116864	CDK5R2;CDK5R2	Shore	3'UTR;1stExon		0.0620791	0.205931	0.171393	0.0657414		0.671335	0.47628	0.63244	0.565165	0.418915	0.72603	0.465063	0.765055	0.626525	0.647033		2.35054e-33	7.00511e-14	5.55043e-11	8.56515e-44	3.03625e-11	2.01444e-43	1.53545e-09	6.19346e-06	3.17348e-34	1.18946e-33
2	219826805	cg03164275	CDK5R2;CDK5R2	Shore	3'UTR;1stExon		0.0502046	0.192066	0.134268	0.0441837		0.673695	0.505363	0.655145	0.547218	0.380714	0.720941	0.367046	0.695704	0.581315	0.630737		2.78975e-32	8.09688e-14	6.15417e-11	4.4425e-42	1.11432e-09	2.41051e-43	2.24017e-08	6.19346e-06	7.50825e-33	1.25833e-32
2	219826870	cg27638196	CDK5R2;CDK5R2	Shore	3'UTR;1stExon		0.0941729	0.221725	0.205081	0.129584		0.668658	0.375084	0.674456	0.491184	0.34603	0.693399	0.343551	0.595042	0.538918	0.635361		1.93589e-28	1.95364e-09	1.73129e-10	4.27181e-31	7.95567e-07	4.16081e-43	0.00637015	0.00033636	1.2066e-26	3.12988e-32
2	219827930	cg14674720		Island			0.0660874	0.238698	0.233461	0.14456		0.532987	0.481723	0.663964	0.56312	0.353291	0.738284	0.451455	0.774514	0.596104	0.651065		4.06189e-23	1.6834e-12	6.28287e-11	3.04798e-41	1.3043e-08	2.32928e-43	1.92266e-08	6.19346e-06	2.72527e-32	3.59354e-33
2	219855054	cg17054386	CRYBA2;CRYBA2;CRYBA2	Shelf	Body;Body;Body		0.404331	0.525712	0.511974	0.421678		0.800305	0.673974	0.766262	0.745312	0.678854	0.789753	0.685683	0.849311	0.757404	0.786393		1.5315e-30	2.93489e-10	1.01311e-10	2.79026e-38	4.91821e-07	5.27374e-42	9.24548e-06	6.5472e-06	4.00532e-31	1.265e-30
2	219861126	cg12737110		Island			0.264782	0.356699	0.402288	0.290402		0.745261	0.56978	0.666808	0.609829	0.635402	0.71888	0.580464	0.648637	0.656895	0.66949		6.43587e-25	3.82322e-07	4.0588e-09	1.61479e-23	2.21389e-06	1.84193e-36	2.16235e-05	0.00189919	1.77811e-25	5.50299e-22
2	219861150	cg14508391		Island			0.0896892	0.21318	0.198973	0.0597073		0.61791	0.408365	0.568758	0.427176	0.393105	0.579909	0.339452	0.549329	0.477656	0.513856		1.57379e-27	9.00455e-10	1.42253e-10	1.89913e-29	3.35681e-09	1.0288e-41	0.00556825	0.0038594	7.79588e-26	1.66613e-28
2	219868065	cg27139836	CCDC108	Shore	Body		0.0455641	0.158845	0.172694	0.08338		0.620746	0.422355	0.52243	0.511019	0.45673	0.644523	0.376265	0.576332	0.541823	0.557685		1.11113e-30	1.57451e-13	1.78961e-10	1.44914e-42	9.17546e-12	2.01444e-43	1.04699e-09	8.1048e-05	1.58813e-33	1.67475e-33
2	219906245	cg06545389	CCDC108;CCDC108	Island	TSS200;TSS200		0.0477362	0.165491	0.111275	0.0460729		0.4315	0.384111	0.485631	0.441937	0.355371	0.554249	0.340918	0.428417	0.457206	0.482076		1.93585e-23	5.34059e-14	5.55043e-11	8.27085e-44	6.98997e-11	2.01802e-43	3.21096e-09	2.26276e-05	1.52401e-33	8.12198e-33
2	219906404	cg00336164	CCDC108;CCDC108	Shore	TSS200;TSS200		0.065198	0.175873	0.133026	0.0496558		0.509115	0.344952	0.486106	0.459678	0.31532	0.602534	0.440012	0.555304	0.519496	0.52093		7.25213e-20	2.4587e-11	4.35283e-10	1.11025e-38	2.45844e-09	5.73644e-43	5.8711e-08	0.000246673	5.08077e-32	6.76287e-30
2	219906406	cg13480357	CCDC108;CCDC108	Shore	TSS200;TSS200		0.0586715	0.194869	0.141211	0.0746246		0.56968	0.397749	0.542337	0.511877	0.372763	0.657172	0.501815	0.544779	0.579099	0.576488		2.33668e-24	1.02077e-11	3.30842e-10	1.2708e-39	1.68448e-09	3.47606e-43	4.04298e-08	9.56301e-05	3.19734e-32	3.21873e-30
2	219925065	cg25908985	IHH	Island	1stExon		0.0181493	0.156108	0.108584	0.0351248		0.740767	0.447443	0.678884	0.442663	0.278994	0.716697	0.364572	0.63354	0.528277	0.603796		2.34108e-33	5.83672e-13	5.56631e-11	1.26087e-34	2.14754e-09	8.76628e-43	1.47503e-06	0.000743533	3.76518e-29	5.06494e-31
2	220110550	cg10862587	STK16;STK16;GLB1L	Shore	Body;5'UTR;TSS1500		0.129333	0.152044	0.212621	0.13148		0.649379	0.382529	0.537216	0.454121	0.401932	0.648174	0.385329	0.609593	0.510793	0.511394		3.36284e-33	2.61895e-12	5.60865e-11	1.29798e-34	4.16358e-09	2.01444e-43	3.97204e-06	0.000246673	3.11811e-33	9.7991e-28
2	220159976	cg10225197	PTPRN;MIR153-1	Island	Body;TSS1500		0.175889	0.267459	0.357503	0.156765		0.750811	0.576428	0.669374	0.515544	0.485516	0.586898	0.472592	0.633764	0.58201	0.600804		2.32348e-30	1.15307e-08	1.61749e-09	2.74822e-28	1.11312e-06	3.71122e-38	6.44386e-06	6.19346e-06	1.70361e-25	2.46136e-23
2	220173100	cg03545227	PTPRN	Island	Body		0.0593071	0.188365	0.196379	0.129694		0.367642	0.423329	0.593646	0.537205	0.463271	0.703281	0.559345	0.578235	0.621404	0.619857		1.00017e-27	3.41222e-14	7.18376e-11	1.61867e-45	9.50713e-12	2.01444e-43	6.50446e-10	6.31553e-06	2.41166e-34	1.18946e-33
2	220174201	cg16166796	PTPRN	Island	TSS200		0.01943	0.137145	0.0770267	0.0390864		0.546592	0.307471	0.565412	0.390638	0.332794	0.616267	0.356259	0.528565	0.509253	0.521595		2.38044e-28	2.78873e-12	1.62061e-10	2.48994e-37	1.26497e-09	2.79198e-43	1.31013e-09	1.74334e-05	4.10211e-31	1.74237e-31
2	220174232	cg03970036	PTPRN	Island	TSS200		0.0828441	0.282593	0.218203	0.184529		0.690983	0.463689	0.720631	0.587456	0.470479	0.74694	0.615914	0.643477	0.66964	0.672278		6.47544e-30	6.96669e-12	5.73909e-11	1.09521e-39	4.4281e-09	2.75575e-43	1.7666e-09	1.23176e-05	3.12235e-32	7.58925e-32
[truncated: 8,066 more rows]

## Sheet: Table S3
Nordlund & Bäcklin et al. Genome-wide signatures of differential DNA methylation in pediatric acute lymphoblastic leukemia
[truncated: 16 more rows]

[truncated: 15 more sheets: Table S4, Table S5, Table S6, Table S7, Table S8, Table S9, Table S10, Table S11, Table S12, Table S13, Table S14, Table S15, Table S16, Table S17, Table S18]
